# Supplementary material for: Multi-layered Spatial Transcriptomics Identify Secretory Factors Promoting Human Hematopoietic Stem Cell Development
Source: Cell Stem Cell. 2020 Nov 5;27(5):822–839.e8. doi: 10.1016/j.stem.2020.08.004 (PMC7671940; doi:10.1016/j.stem.2020.08.004)
Supplement: Data S1. Differentially Expressed Genes for LCM-Seq1 and LCM-Seq2 Datasets and Full List of Pathways for GSEAs, Related to Figures 1 and 2 [file mmc2.xlsx]

## Sheet: LCMSeq1 DE Genes
[V] vs All samples									[VL] vs All samples									[DL] vs All samples									[D] vs All samples
ENSG00000124508	98.4442	9.79781	2.00044	4.89783	9.69009e-07	0.000390638	BTN2A2			baseMean	log2FoldChange	lfcSE	stat	pvalue	padj	symbol			baseMean	log2FoldChange	lfcSE	stat	pvalue	padj	symbol			baseMean	log2FoldChange	lfcSE	stat	pvalue	padj	symbol
ENSG00000165443	487.032	7.76665	1.69083	4.59339	4.36111e-06	0.0016702	PHYHIPL		ENSG00000110148	132.919	13.7553	2.44214	5.63248	1.77637e-08	0.000221948	CCKBR		ENSG00000100483	279.5	10.8129	1.97912	5.46351	4.66803e-08	1.07533e-05	VCPKMT		ENSG00000285447	123.647	12.7958	2.20994	5.79013	7.03323e-09	1.86296e-05	ZNF883
ENSG00000135974	192.659	10.221	2.24218	4.55853	5.15122e-06	0.00187884	C2orf49		ENSG00000113303	536.951	7.31056	1.36764	5.3454	9.02187e-08	0.000464175	BTNL8		ENSG00000189433	71.0505	12.4646	2.33981	5.32716	9.97577e-08	2.06146e-05	GJB4		ENSG00000136866	102.149	12.4212	2.19523	5.65828	1.52898e-08	3.37496e-05	ZFP37
ENSG00000163528	184.777	10.3365	2.37338	4.35516	1.32968e-05	0.00442813	CHCHD4		ENSG00000112115	451.045	12.1823	2.30557	5.28386	1.26488e-07	0.000488084	IL17A		ENSG00000198885	45.8271	11.4357	2.3502	4.86584	1.13974e-06	0.000172211	ITPRIPL1		ENSG00000266076	136.28	12.0495	2.27619	5.2937	1.19867e-07	0.000226789	NA
ENSG00000279310	186.444	10.8277	2.49383	4.34178	1.41331e-05	0.0046065	NA		ENSG00000165806	339.535	12.6957	2.50782	5.06246	4.13875e-07	0.00127763	CASP7		ENSG00000162511	146.533	9.84737	2.11377	4.65867	3.18262e-06	0.000388888	LAPTM5		ENSG00000173992	119.57	9.00461	1.70928	5.26807	1.37866e-07	0.000228236	CCS
ENSG00000169214	57.9079	12.1451	2.8003	4.33709	1.44382e-05	0.0046079	OR6F1		ENSG00000121900	137.25	8.73386	1.77008	4.93417	8.04933e-07	0.00207069	TMEM54		ENSG00000171208	415.767	7.17628	1.58406	4.5303	5.88989e-06	0.000656863	NETO2		ENSG00000171766	87.3738	11.96	2.29529	5.2107	1.88133e-07	0.000244992	GATM
ENSG00000259511	124.977	10.8494	2.5301	4.28815	1.80171e-05	0.00541186	UBE2Q2L		ENSG00000236761	89.3582	9.11114	1.86911	4.87459	1.09037e-06	0.00224662	CTAGE9		ENSG00000186564	131.428	10.1692	2.27543	4.46915	7.85304e-06	0.000805481	FOXD2		ENSG00000063587	288.178	9.34132	1.79593	5.20137	1.97822e-07	0.000244992	ZNF275
ENSG00000280376	51.9578	13.0088	3.06005	4.25117	2.12658e-05	0.00584253	NA		ENSG00000088356	429.026	8.67671	1.79295	4.83935	1.30264e-06	0.00224662	PDRG1		ENSG00000138600	257.083	9.08924	2.0439	4.44701	8.70729e-06	0.000873963	SPPL2A		ENSG00000186666	151.491	10.6125	2.04238	5.19613	2.03482e-07	0.000244992	BCDIN3D
ENSG00000163481	304.756	8.36458	2.02504	4.13057	3.61861e-05	0.00923891	RNF25		ENSG00000158806	126.738	9.2416	1.91012	4.83823	1.30998e-06	0.00224662	NPM2		ENSG00000028839	260.958	10.4899	2.39711	4.37607	1.20836e-05	0.00108559	TBPL1		ENSG00000219438	371.378	12.1258	2.34158	5.17846	2.23726e-07	0.000246919	FAM19A5
ENSG00000179855	428.747	6.62082	1.60675	4.12063	3.77843e-05	0.00948881	GIPC3		ENSG00000121905	144.066	9.20054	1.93611	4.75208	2.01334e-06	0.00310759	HPCA		ENSG00000185860	60.4777	10.3299	2.36707	4.36401	1.27699e-05	0.00112857	CCDC190		ENSG00000124786	109.931	10.2586	2.0525	4.99809	5.79025e-07	0.000589892	SLC35B3
ENSG00000197406	145.01	11.6349	2.8269	4.11578	3.85879e-05	0.00953432	DIO3		ENSG00000274274	65.0827	12.6122	2.66682	4.72931	2.25287e-06	0.00316119	GAGE13		ENSG00000279041	73.1064	9.21748	2.13213	4.32314	1.53824e-05	0.00132021	NA		ENSG00000139329	199.03	7.96745	1.62679	4.89765	9.69887e-07	0.000917514	LUM
ENSG00000249852	47.3347	12.192	3.0175	4.04043	5.33528e-05	0.012574	NA		ENSG00000187616	157.92	8.53843	1.81456	4.70552	2.53218e-06	0.00318238	MYMK		ENSG00000198205	61.6233	9.52717	2.20531	4.3201	1.5596e-05	0.00132021	ZXDA		ENSG00000163755	156.443	9.93133	2.05384	4.83548	1.32822e-06	0.00109943	HPS3
ENSG00000179388	972.162	8.21273	2.05114	4.00399	6.22839e-05	0.0136476	EGR3		ENSG00000224659	61.907	12.5474	2.67312	4.69391	2.68033e-06	0.00318238	GAGE12J		ENSG00000123360	146.629	9.47845	2.20847	4.29186	1.77183e-05	0.00146562	PDE1B		ENSG00000100532	101.72	10.2443	2.13299	4.80279	1.56472e-06	0.00121901	CGRRF1
ENSG00000162981	100.944	7.87383	1.96717	4.00261	6.26468e-05	0.0136476	FAM84A		ENSG00000052344	58.9186	10.0336	2.1658	4.63275	3.60838e-06	0.00397824	PRSS8		ENSG00000127252	110.588	10.0023	2.34707	4.26159	2.02974e-05	0.00162056	HRASLS		ENSG00000100462	138.016	7.44931	1.55475	4.79133	1.65678e-06	0.00121902	PRMT5
ENSG00000120885	190.622	9.2609	2.31503	4.00033	6.32536e-05	0.0136476	CLU		ENSG00000280255	159.718	11.9276	2.59152	4.60256	4.17321e-06	0.00415475	NA		ENSG00000100744	109.623	10.1152	2.38288	4.24494	2.18651e-05	0.00169751	GSKIP		ENSG00000155530	174.239	8.61545	1.80674	4.76851	1.85591e-06	0.00124305	LRGUK
ENSG00000164695	100.051	10.5148	2.63184	3.99524	6.46291e-05	0.0137507	CHMP4C		ENSG00000187134	45.9494	11.5732	2.52107	4.59059	4.4199e-06	0.00415475	AKR1C1		ENSG00000038210	190.566	11.1329	2.65652	4.1908	2.77976e-05	0.00196287	PI4K2B		ENSG00000172273	230.592	7.41579	1.55591	4.76622	1.87715e-06	0.00124305	HINFP
ENSG00000279825	103.828	6.12863	1.54823	3.95847	7.54326e-05	0.0155405	NA		ENSG00000243978	224.987	9.02762	1.96966	4.58334	4.57602e-06	0.00415475	RTL9		ENSG00000172667	150.195	10.5403	2.54339	4.14417	3.41049e-05	0.00220142	ZMAT3		ENSG00000113328	194.698	9.05594	1.90651	4.75	2.03417e-06	0.00128289	CCNG1
ENSG00000142530	66.7375	9.42468	2.39089	3.94191	8.08343e-05	0.0159304	FAM71E1		ENSG00000188305	225.955	6.92956	1.57125	4.41022	1.03264e-05	0.00885489	PEAK3		ENSG00000114686	253.347	9.08074	2.19397	4.13895	3.48903e-05	0.00223871	MRPL3		ENSG00000087842	882.552	9.73401	2.06253	4.71945	2.36479e-06	0.0014236	PIR
ENSG00000144485	49.7254	9.68234	2.45677	3.94109	8.11129e-05	0.0159304	HES6		ENSG00000164532	385.058	9.27663	2.12501	4.36545	1.26863e-05	0.0103059	TBX20		ENSG00000122873	87.4054	9.91108	2.40409	4.12259	3.74641e-05	0.0023502	CISD1		ENSG00000213719	497.245	8.67088	1.85296	4.67947	2.87624e-06	0.00165621	CLIC1
ENSG00000198822	596.027	7.85474	2.00702	3.91363	9.09182e-05	0.0165807	GRM3		ENSG00000159387	107.782	11.0916	2.62583	4.22404	2.39959e-05	0.0168671	IRX6		ENSG00000075303	127.139	10.0278	2.44491	4.10153	4.10436e-05	0.00252958	SLC25A40		ENSG00000150455	246.912	11.017	2.37008	4.64835	3.34594e-06	0.0018464	TIRAP
ENSG00000066651	337.735	6.50291	1.67947	3.87201	0.00010794	0.0192271	TRMT11		ENSG00000162069	52.6413	9.77792	2.31506	4.22362	2.40412e-05	0.0168671	BICDL2		ENSG00000079435	88.1191	9.80837	2.39761	4.09089	4.29726e-05	0.00261407	LIPE		ENSG00000152439	126.433	10.1318	2.19266	4.62077	3.8232e-06	0.00196862	ZNF773
ENSG00000183943	620.005	6.79847	1.76954	3.84194	0.000122068	0.020549	PRKX		ENSG00000280285	110.32	8.34029	2.05843	4.05178	5.08295e-05	0.0326897	NA		ENSG00000185523	32.9105	10.606	2.61195	4.06058	4.89516e-05	0.00284901	SPATA45		ENSG00000148331	255.305	8.72161	1.8884	4.61853	3.8647e-06	0.00196862	ASB6
ENSG00000089127	36.474	11.1833	2.95872	3.77976	0.000156978	0.025645	OAS1		ENSG00000182685	79.8928	9.42851	2.33476	4.03833	5.38338e-05	0.033237	BRICD5		ENSG00000136160	390.594	7.96076	1.96314	4.05511	5.01104e-05	0.00286088	EDNRB		ENSG00000125848	91.5992	9.95315	2.19353	4.5375	5.69259e-06	0.00279232	FLRT3
ENSG00000160229	97.1201	7.49876	2.00437	3.74121	0.000183134	0.0289219	ZNF66		ENSG00000176204	852.273	5.16832	1.2852	4.02143	5.7846e-05	0.0343405	LRRTM4		ENSG00000024862	143.162	10.3884	2.56303	4.05316	5.05295e-05	0.00286307	CCDC28A		ENSG00000105851	54.459	10.3365	2.29196	4.5099	6.48581e-06	0.002997	PIK3CG
ENSG00000164308	68.4336	8.4006	2.29369	3.66248	0.000249787	0.0354304	ERAP2		ENSG00000279744	141.236	9.34638	2.34243	3.99003	6.6064e-05	0.0366857	NA		ENSG00000118600	183.732	9.51628	2.3614	4.02993	5.57939e-05	0.00307746	RXYLT1		ENSG00000107938	229.941	8.09875	1.79677	4.50741	6.56245e-06	0.002997	EDRF1
ENSG00000167941	53.4767	8.90874	2.44343	3.646	0.000266349	0.0365022	SOST		ENSG00000132530	157.643	8.84712	2.22506	3.97613	7.00459e-05	0.0372813	XAF1		ENSG00000101574	115.607	9.50089	2.37222	4.00506	6.20023e-05	0.00331276	METTL4		ENSG00000196267	92.9711	9.34511	2.08941	4.47261	7.72719e-06	0.0034113	ZNF836
ENSG00000181817	81.8576	7.75868	2.12829	3.6455	0.000266874	0.0365022	LSM10		ENSG00000171421	71.6373	10.63	2.69515	3.94411	8.00977e-05	0.0393552	MRPL36		ENSG00000140057	138.532	7.72988	1.93179	4.0014	6.29684e-05	0.00333668	AK7		ENSG00000147669	118.413	9.71458	2.18772	4.44051	8.97446e-06	0.00368163	POLR2K
ENSG00000171970	85.9246	8.27074	2.27064	3.64247	0.000270038	0.0365597	ZNF57		ENSG00000158055	29.8134	11.6408	2.96293	3.9288	8.53711e-05	0.0393552	GRHL3		ENSG00000166788	109.802	10.6091	2.65184	4.00067	6.31623e-05	0.00333668	SAAL1		ENSG00000112852	102.172	8.36396	1.88422	4.43895	9.03986e-06	0.00368163	PCDHB2
ENSG00000153902	359.543	6.47644	1.77898	3.64054	0.000272068	0.0365597	LGI4		ENSG00000270806	307.719	6.85055	1.74573	3.92418	8.70242e-05	0.0393552	C17orf50		ENSG00000118785	73.6242	8.65078	2.18158	3.96537	7.32831e-05	0.00362597	SPP1		ENSG00000118849	95.403	9.78334	2.20656	4.43376	9.26054e-06	0.00368163	RARRES1
ENSG00000155265	48.8965	7.28114	2.00225	3.63648	0.000276394	0.0368181	GOLGA7B		ENSG00000116977	1571.99	-6.1521	1.57017	-3.91812	8.92409e-05	0.0393552	LGALS8		ENSG00000135447	89.1342	9.79364	2.52328	3.88131	0.000103897	0.00466439	PPP1R1A		ENSG00000141579	88.2059	9.59639	2.16654	4.42936	9.45149e-06	0.00368163	ZNF750
ENSG00000132357	72.5347	8.14004	2.25327	3.61254	0.000303213	0.039033	CARD6		ENSG00000110429	532.393	-6.40359	1.62992	-3.92878	8.53779e-05	0.0393552	FBXO3		ENSG00000198046	140.143	9.11638	2.3532	3.87404	0.000107048	0.00477534	ZNF667		ENSG00000088899	84.5114	7.31717	1.65501	4.42122	9.81461e-06	0.00371385	LZTS3
ENSG00000280077	298.941	5.7497	1.59922	3.59532	0.000323997	0.0399976	NA		ENSG00000168813	1562.11	-5.88385	1.48966	-3.94981	7.82138e-05	0.0393552	ZNF507		ENSG00000178342	147.963	9.3013	2.42528	3.83514	0.000125491	0.00515615	KCNG2		ENSG00000280294	77.4195	9.58727	2.1816	4.39461	1.10973e-05	0.00408257	NA
ENSG00000132749	111.94	7.13966	2.02612	3.52381	0.00042539	0.0493678	TESMIN		ENSG00000188643	371.198	-6.31181	1.58258	-3.98829	6.655e-05	0.0366857	S100A16		ENSG00000138378	155.1	10.4191	2.75902	3.77637	0.000159133	0.00616017	STAT4		ENSG00000169598	123.191	8.45369	1.92913	4.38212	1.17529e-05	0.00409033	DFFB
ENSG00000248672	208.76	-6.63701	1.88573	-3.5196	0.000432199	0.0497809	LY75-CD302		ENSG00000173692	2402.71	-5.46087	1.33657	-4.08573	4.39375e-05	0.0294859	PSMD1		ENSG00000171116	44.2361	10.708	2.84041	3.7699	0.000163314	0.00629914	HSFX1		ENSG00000120210	146.067	7.39264	1.6871	4.38185	1.17676e-05	0.00409033	INSL6
ENSG00000106346	928.624	-5.17419	1.45353	-3.55973	0.000371237	0.0434121	USP42		ENSG00000038274	1334.76	-7.18986	1.68033	-4.27884	1.87871e-05	0.0144989	MAT2B		ENSG00000280254	25.1897	8.03593	2.13355	3.76646	0.000165582	0.00629914	NA		ENSG00000120539	73.6668	9.31692	2.12872	4.37677	1.20449e-05	0.00409033	MASTL
ENSG00000109689	1316.08	-5.43437	1.52541	-3.56257	0.000367237	0.0432747	STIM2		ENSG00000279502	21.9742	-17.9051	3.22683	-5.54883	2.87591e-08	0.000221948	NA		ENSG00000279696	72.8048	8.82215	2.34275	3.76572	0.000166068	0.00629914	NA		ENSG00000005893	417.104	6.8778	1.5812	4.34974	1.36297e-05	0.0045128	LAMP2
ENSG00000171817	335.467	-6.64285	1.86422	-3.56333	0.000366177	0.0432747	ZNF540											ENSG00000005471	138.882	8.76568	2.32886	3.76393	0.000167263	0.00630127	ABCB4		ENSG00000070413	403.504	7.93592	1.82793	4.34149	1.41523e-05	0.00457153	DGCR2
ENSG00000266076	136.28	-9.53017	2.67185	-3.56688	0.000361263	0.0432359	NA											ENSG00000221923	208.444	6.70782	1.78374	3.76053	0.000169553	0.00634438	ZNF880		ENSG00000163932	131.242	8.95112	2.0956	4.27139	1.94258e-05	0.0061256	PRKCD
ENSG00000257062	140.029	-6.41815	1.79797	-3.56966	0.000357442	0.0431153	NA											ENSG00000152749	172.702	8.84389	2.35682	3.75247	0.000175104	0.00645817	GPR180		ENSG00000187189	443.454	8.47406	1.99136	4.25541	2.0867e-05	0.00642704	TSPYL4
ENSG00000145949	103.523	-9.33704	2.61486	-3.57076	0.000355949	0.0431153	MYLK4											ENSG00000128039	184.558	7.51399	2.00488	3.74785	0.000178356	0.00654375	SRD5A3		ENSG00000099984	73.89	9.16376	2.16769	4.22743	2.3638e-05	0.00711504	GSTT2
ENSG00000078114	341.048	-6.28741	1.7497	-3.59341	0.000326373	0.0399976	NEBL											ENSG00000123500	63.3654	9.82042	2.62458	3.74171	0.00018277	0.00663639	COL10A1		ENSG00000278828	58.4614	6.6763	1.59489	4.18606	2.83844e-05	0.00821694	HIST1H3H
ENSG00000124785	111.768	-8.7012	2.41698	-3.60004	0.000318172	0.0396266	NRN1											ENSG00000144837	128.865	7.60989	2.04089	3.72871	0.000192464	0.00691688	PLA1A		ENSG00000139292	124.109	8.14198	1.9473	4.18116	2.90025e-05	0.00821694	LGR5
ENSG00000144810	1641	-5.03385	1.3972	-3.6028	0.000314803	0.0395284	COL8A1											ENSG00000139370	97.4552	9.22556	2.49835	3.69265	0.000221925	0.00766215	SLC15A4		ENSG00000248383	119.956	8.56284	2.04856	4.17993	2.91601e-05	0.00821694	PCDHAC1
ENSG00000171714	804.735	-5.19796	1.44264	-3.6031	0.000314446	0.0395284	ANO5											ENSG00000163734	131.515	9.36791	2.54169	3.68571	0.00022807	0.00773535	CXCL3		ENSG00000130935	874.231	7.5039	1.80641	4.15405	3.26642e-05	0.00887446	NOL11
ENSG00000158109	86.4229	-7.39982	2.05195	-3.60623	0.000310672	0.0395284	TPRG1L											ENSG00000131831	129.46	8.85719	2.40388	3.68453	0.000229121	0.00773535	RAI2		ENSG00000110042	203.194	8.45853	2.03901	4.14836	3.34868e-05	0.00887446	DTX4
ENSG00000165521	123.488	-7.73255	2.13781	-3.61704	0.000297994	0.0386862	EML5											ENSG00000152583	111.043	7.63048	2.07832	3.67147	0.000241161	0.00802544	SPARCL1		ENSG00000175984	239.812	7.1407	1.72151	4.14793	3.35492e-05	0.00887446	DENND2C
ENSG00000164953	185.695	-8.07551	2.22753	-3.62532	0.000288605	0.0377876	TMEM67											ENSG00000280187	76.6151	7.44193	2.03591	3.65534	0.000256838	0.00830588	NA		ENSG00000263264	59.7888	8.33255	2.01089	4.14371	3.41738e-05	0.00887446	NA
ENSG00000162542	212.186	-6.15473	1.69452	-3.63215	0.000281071	0.0371184	TMCO4											ENSG00000075886	38.8522	9.02218	2.48376	3.63247	0.00028072	0.00876594	TUBA3D		ENSG00000165533	293.393	8.49357	2.05717	4.12876	3.64725e-05	0.00917225	TTC8
ENSG00000213297	757.28	-5.62556	1.54034	-3.65215	0.000260059	0.0362167	ZNF625-ZNF20											ENSG00000138231	81.7701	8.14905	2.24628	3.6278	0.00028585	0.00882805	DBR1		ENSG00000171448	107.157	7.77086	1.8828	4.12729	3.67056e-05	0.00917225	ZBTB26
ENSG00000184911	167.117	-7.95489	2.17714	-3.65383	0.000258353	0.0362167	DMRTC1B											ENSG00000189058	57.9059	9.8784	2.72679	3.62272	0.000291518	0.00888891	APOD		ENSG00000256223	84.851	8.96392	2.17457	4.12216	3.75343e-05	0.00920565	ZNF10
ENSG00000170893	203.662	-8.74157	2.37944	-3.67379	0.000238978	0.0342141	TRH											ENSG00000279382	51.467	9.72288	2.70809	3.5903	0.000330295	0.0095697	NA		ENSG00000170881	82.6597	8.86369	2.15393	4.11512	3.86972e-05	0.00931828	RNF139
ENSG00000058056	505.197	-5.43986	1.47824	-3.67995	0.000233281	0.0337135	USP13											ENSG00000147145	98.4885	7.28488	2.03474	3.58026	0.000343259	0.00982377	LPAR4		ENSG00000081320	410.476	7.14595	1.74125	4.10393	4.06195e-05	0.00948878	STK17B
ENSG00000166396	107.798	-9.55198	2.59125	-3.68624	0.00022759	0.0332043	SERPINB7											ENSG00000248144	337.909	5.75572	1.61306	3.5682	0.000359446	0.0101424	ADH1C		ENSG00000110448	148.099	7.64766	1.86406	4.10269	4.08382e-05	0.00948878	CD5
ENSG00000117222	509.341	-7.4107	1.99421	-3.71612	0.000202309	0.0297998	RBBP5											ENSG00000160255	125.384	8.20645	2.3193	3.53833	0.000402666	0.0110297	ITGB2		ENSG00000100099	453.789	7.20502	1.76405	4.08436	4.41985e-05	0.0100925	HPS4
ENSG00000146842	137.563	-8.1318	2.18725	-3.71783	0.000200943	0.0297998	TMEM209											ENSG00000158301	335.326	5.346	1.53794	3.47609	0.000508791	0.0131184	GPRASP2		ENSG00000198346	137.74	7.46424	1.83282	4.07255	4.65012e-05	0.0103635	ZNF813
ENSG00000188542	38.3	-8.13231	2.18715	-3.71822	0.000200631	0.0297998	DUSP28											ENSG00000027644	95.9914	7.66221	2.21439	3.46019	0.000539793	0.0137662	INSRR		ENSG00000119865	56.0393	9.20135	2.2606	4.07031	4.69505e-05	0.0103635	CNRIP1
ENSG00000162572	124.396	-7.62208	2.04801	-3.7217	0.000197888	0.0297998	SCNN1D											ENSG00000156795	96.4657	8.74032	2.52912	3.45587	0.00054852	0.0139382	WDYHV1		ENSG00000279862	260.227	8.57389	2.11089	4.06175	4.87057e-05	0.0105747	NA
ENSG00000260238	565.664	-5.98881	1.60732	-3.72595	0.00019458	0.0297998	PMF1-BGLAP											ENSG00000166262	743.608	4.32221	1.2511	3.45474	0.000550817	0.0139713	FAM227B		ENSG00000205423	67.7189	7.75858	1.93102	4.01788	5.87252e-05	0.0125445	CNEP1R1
ENSG00000104044	1115.71	-6.46529	1.73212	-3.73259	0.000189518	0.0293255	OCA2											ENSG00000198455	210.944	7.56098	2.19973	3.43723	0.000587706	0.0144631	ZXDB		ENSG00000143554	250.271	7.37354	1.8448	3.99693	6.41697e-05	0.0134899	SLC27A3
ENSG00000160783	516.682	-5.93951	1.59075	-3.73379	0.000188623	0.0293255	PMF1											ENSG00000154102	76.9982	8.86413	2.58519	3.42881	0.000606223	0.0147381	C16orf74		ENSG00000138794	131.064	8.01093	2.01655	3.97259	7.10966e-05	0.0147126	CASP6
ENSG00000018625	1122.22	-5.57025	1.48698	-3.74601	0.000179668	0.0286702	ATP1A2											ENSG00000167920	57.5499	9.11073	2.67151	3.41034	0.000648829	0.0153491	TMEM99		ENSG00000185013	27.8647	9.38023	2.36428	3.96748	7.26376e-05	0.0148002	NT5C1B
ENSG00000178409	102.158	-9.45838	2.51696	-3.75785	0.000171376	0.0276349	BEND3											ENSG00000176153	38.3374	9.17947	2.69856	3.40162	0.000669879	0.0156228	GPX2		ENSG00000159753	62.3919	6.82175	1.72252	3.96033	7.48453e-05	0.015019	CARMIL2
ENSG00000183762	609.776	-6.49839	1.71954	-3.77915	0.000157362	0.025645	KREMEN1											ENSG00000185436	24.2193	9.92053	2.9706	3.33957	0.000839087	0.0182521	IFNLR1		ENSG00000167515	104.255	6.60154	1.67113	3.95034	7.80409e-05	0.0154265	TRAPPC2L
ENSG00000011465	412.547	-7.73957	2.02434	-3.82325	0.000131703	0.0219299	DCN											ENSG00000081041	405.553	8.54543	2.56031	3.33766	0.000844882	0.0183214	CXCL2		ENSG00000124140	126.057	8.21466	2.08331	3.94308	8.04433e-05	0.0154284	SLC12A5
ENSG00000141449	246.834	-6.58191	1.71032	-3.84835	0.000118916	0.0202409	GREB1L											ENSG00000169951	49.0039	7.08848	2.12649	3.33342	0.00085784	0.0185738	ZNF764		ENSG00000198185	161.754	6.57918	1.6695	3.94082	8.12051e-05	0.0154284	ZNF334
ENSG00000151006	97.5308	-8.5528	2.21865	-3.85496	0.000115748	0.019923	PRSS53											ENSG00000183778	87.1042	7.15908	2.14951	3.33056	0.000866727	0.0187373	B3GALT5		ENSG00000196510	365.568	7.60738	1.93245	3.93665	8.26262e-05	0.0154284	ANAPC7
ENSG00000269502	165.637	-7.93317	2.05741	-3.8559	0.000115306	0.019923	DMRTC1											ENSG00000183067	59.2608	9.28256	2.7894	3.3278	0.000875353	0.0188209	IGSF5		ENSG00000171291	517.533	7.49607	1.90649	3.93187	8.42882e-05	0.0154284	ZNF439
ENSG00000279033	190.759	-7.74029	2.00644	-3.85772	0.000114449	0.019923	NA											ENSG00000216490	94.9253	6.66472	2.0056	3.32306	0.000890349	0.0189563	IFI30		ENSG00000109758	86.9047	7.01397	1.78411	3.93136	8.44655e-05	0.0154284	HGFAC
ENSG00000189184	3889.02	-4.58913	1.17937	-3.89116	9.97666e-05	0.0179803	PCDH18											ENSG00000278619	27.8022	6.71129	2.02456	3.31493	0.000916644	0.0193622	MRM1		ENSG00000269190	553.501	7.46343	1.89922	3.92973	8.504e-05	0.0154284	FBXO17
ENSG00000168646	103.821	-9.47303	2.42035	-3.91391	9.08134e-05	0.0165807	AXIN2											ENSG00000162076	176.807	5.46501	1.64902	3.3141	0.000919384	0.0193638	FLYWCH2		ENSG00000173653	66.0304	8.60511	2.19542	3.91958	8.87042e-05	0.0157562	RCE1
ENSG00000165449	199.91	-8.66892	2.21047	-3.92175	8.79097e-05	0.016423	SLC16A9											ENSG00000124602	53.2019	8.31516	2.50928	3.31376	0.00092051	0.0193638	UNC5CL		ENSG00000183578	38.1677	9.50731	2.42775	3.9161	8.99936e-05	0.0157562	TNFAIP8L3
ENSG00000137273	436.233	-8.1217	2.07038	-3.9228	8.75243e-05	0.016423	FOXF2											ENSG00000164061	411.727	4.05654	1.22884	3.30111	0.000963046	0.0198997	BSN		ENSG00000162819	163.754	7.78722	1.98909	3.91497	9.0416e-05	0.0157562	BROX
ENSG00000125813	113.831	-9.58663	2.43743	-3.93309	8.38606e-05	0.0160583	PAX1											ENSG00000158163	1168.04	5.12075	1.55423	3.29471	0.000985222	0.0202107	DZIP1L		ENSG00000131791	619.093	7.56875	1.93531	3.91087	9.1965e-05	0.0157853	PRKAB2
ENSG00000133641	85.4519	-9.34617	2.37492	-3.93536	8.30719e-05	0.0160583	C12orf29											ENSG00000102078	59.6716	7.70658	2.34492	3.28651	0.00101438	0.0206282	SLC25A14		ENSG00000279026	38.5716	7.56187	1.93485	3.90825	9.29667e-05	0.0157853	NA
ENSG00000184949	241.939	-7.94014	2.00851	-3.95324	7.7099e-05	0.0155405	FAM227A											ENSG00000151151	100.297	8.75428	2.66531	3.28453	0.00102153	0.0207127	IPMK		ENSG00000009780	116.29	8.43998	2.16538	3.8977	9.7112e-05	0.0160905	FAM76A
ENSG00000068615	123.504	-8.75542	2.21395	-3.95466	7.6644e-05	0.0155405	REEP1											ENSG00000137880	35.9958	8.04502	2.45416	3.27811	0.00104505	0.0210236	GCHFR		ENSG00000078795	50.0454	7.78777	1.99815	3.89749	9.7194e-05	0.0160905	PKD2L2
ENSG00000257591	701.528	-6.11432	1.5403	-3.96955	7.20077e-05	0.0151108	ZNF625											ENSG00000186222	611.528	6.17587	1.88652	3.27369	0.00106155	0.0212169	BLOC1S4		ENSG00000225830	625.4	6.45426	1.65903	3.89039	0.000100085	0.0163644	ERCC6
ENSG00000188992	246.182	-8.3624	2.08846	-4.0041	6.22535e-05	0.0136476	LIPI											ENSG00000127337	117.534	7.64418	2.33633	3.27188	0.00106835	0.0212641	YEATS4		ENSG00000127586	237.542	7.0613	1.82173	3.87615	0.000106124	0.0171403	CHTF18
ENSG00000145246	924.332	-7.12945	1.77543	-4.01562	5.92894e-05	0.013556	ATP10D											ENSG00000188958	90.491	8.6974	2.67587	3.25031	0.00115281	0.022499	UTS2B		ENSG00000139211	67.1437	9.7509	2.52113	3.86767	0.00010988	0.0175331	AMIGO2
ENSG00000213967	100.24	-7.33942	1.82185	-4.02856	5.61186e-05	0.0130255	ZNF726											ENSG00000164118	364.08	5.71752	1.76165	3.24555	0.00117225	0.0228149	CEP44		ENSG00000196670	310.96	7.17458	1.85916	3.85905	0.00011383	0.0175789	ZFP62
ENSG00000134108	1608.89	-6.96375	1.72058	-4.04732	5.18077e-05	0.0124006	ARL8B											ENSG00000126814	308.606	7.83221	2.41499	3.24316	0.00118212	0.0229084	TRMT5		ENSG00000276302	334.369	7.5761	1.96343	3.85862	0.000114031	0.0175789	NA
ENSG00000085552	317.773	-10.6065	2.61127	-4.06181	4.86936e-05	0.0118403	IGSF9											ENSG00000163145	185.482	7.08624	2.19344	3.23065	0.00123507	0.023453	C1QTNF7		ENSG00000103942	184.701	6.05615	1.57142	3.85393	0.000116238	0.0175789	HOMER2
ENSG00000090989	819.116	-6.37628	1.53377	-4.15725	3.22102e-05	0.00836319	EXOC1											ENSG00000129596	111.217	7.93898	2.4587	3.22894	0.00124252	0.0235309	CDO1		ENSG00000215262	118.76	9.54335	2.47923	3.84932	0.000118447	0.0175789	KCNU1
ENSG00000056998	99.6974	-8.63665	2.05656	-4.19956	2.67433e-05	0.00706345	GYG2											ENSG00000101811	506.556	4.4984	1.39714	3.21973	0.00128312	0.0240975	CSTF2		ENSG00000110031	102.507	7.75111	2.01377	3.84905	0.000118578	0.0175789	LPXN
ENSG00000154655	1027.75	-6.9102	1.63498	-4.22648	2.37373e-05	0.00637951	L3MBTL4											ENSG00000140307	91.0731	6.13372	1.91414	3.20443	0.0013533	0.0248863	GTF2A2		ENSG00000165724	222.991	6.08727	1.58188	3.84813	0.000119023	0.0175789	ZMYND19
ENSG00000171103	241.33	-10.4808	2.46595	-4.2502	2.13579e-05	0.00584253	TRMT61B											ENSG00000131732	514.112	6.74564	2.10686	3.20174	0.00136598	0.0249844	ZCCHC9		ENSG00000185880	136.655	6.46309	1.67993	3.84724	0.000119458	0.0175789	TRIM69
ENSG00000197753	161.336	-8.87171	2.0784	-4.26852	1.96774e-05	0.0055822	LHFPL5											ENSG00000125454	123.766	7.29449	2.28331	3.1947	0.00139978	0.025446	SLC25A19		ENSG00000121671	175.002	7.57969	1.97455	3.83869	0.00012369	0.0180017	CRY2
ENSG00000205268	1468.6	-5.77615	1.35003	-4.27854	1.8812e-05	0.00543737	PDE7A											ENSG00000198624	47.6412	7.38312	2.32871	3.17047	0.0015219	0.0269682	CCDC69		ENSG00000134970	509.593	7.27418	1.89714	3.83429	0.000125929	0.0181284	TMED7
ENSG00000135472	502.061	-7.46055	1.74187	-4.28306	1.84339e-05	0.00543057	FAIM2											ENSG00000172878	102.6	6.99651	2.23512	3.13026	0.0017465	0.0297477	METAP1D		ENSG00000102879	72.5579	6.37538	1.66555	3.8278	0.000129293	0.0184124	CORO1A
ENSG00000235453	151.588	-9.68452	2.25642	-4.29199	1.7708e-05	0.00541186	SMIM27											ENSG00000170425	49.3863	6.96975	2.23247	3.12199	0.00179636	0.0304114	ADORA2B		ENSG00000136875	117.229	6.71892	1.76108	3.81523	0.000136055	0.0187652	PRPF4
ENSG00000183624	221.287	-8.92532	2.07745	-4.2963	1.73676e-05	0.00541186	HMCES											ENSG00000113356	99.8704	7.01041	2.25002	3.11571	0.00183503	0.0308443	POLR3G		ENSG00000184164	826.147	6.83875	1.79364	3.81277	0.000137417	0.0187652	CRELD2
ENSG00000100629	1790.42	-5.31083	1.20944	-4.39113	1.12762e-05	0.00383867	CEP128											ENSG00000158109	86.4229	5.51245	1.79024	3.07917	0.00207578	0.0337493	TPRG1L		ENSG00000170915	313.218	8.09362	2.12289	3.81255	0.000137543	0.0187652	PAQR8
ENSG00000198538	695.328	-6.66732	1.48111	-4.50159	6.74477e-06	0.00234825	ZNF28											ENSG00000158006	99.7018	6.76433	2.19722	3.07858	0.00207991	0.0337493	PAFAH2		ENSG00000112799	48.3086	9.02957	2.37209	3.80658	0.0001409	0.0187652	LY86
ENSG00000144868	845.613	-7.79655	1.72981	-4.50716	6.57004e-06	0.00234061	TMEM108											ENSG00000163933	114.523	7.32847	2.41042	3.04033	0.00236321	0.0371038	RFT1		ENSG00000170324	119.391	8.39892	2.20644	3.80654	0.000140923	0.0187652	FRMPD2
ENSG00000094804	111.833	-9.74137	2.13409	-4.56465	5.0033e-06	0.0018694	CDC6											ENSG00000148803	31.5367	7.50123	2.47087	3.03587	0.00239842	0.0373846	FUOM		ENSG00000038002	49.414	8.4335	2.21613	3.80551	0.000141514	0.0187652	AGA
ENSG00000164106	108.946	-9.51739	1.96454	-4.8446	1.26869e-06	0.000498334	SCRG1											ENSG00000135709	148.46	6.83983	2.25554	3.03246	0.00242568	0.0376221	KIAA0513		ENSG00000123130	343.511	5.97265	1.57125	3.8012	0.000143996	0.0187652	ACOT9
ENSG00000241399	487.914	-8.74915	1.77701	-4.92354	8.49945e-07	0.0003519	CD302											ENSG00000034533	72.6867	6.21037	2.05081	3.02826	0.0024597	0.0379821	ASTE1		ENSG00000121064	128.672	7.07329	1.86083	3.80114	0.000144029	0.0187652	SCPEP1
ENSG00000131730	511.847	-9.23521	1.84432	-5.00738	5.51747e-07	0.000234784	CKMT2											ENSG00000119686	256.596	4.8285	1.59471	3.02782	0.00246325	0.0379951	FLVCR2		ENSG00000153721	670.053	7.21496	1.89852	3.8003	0.000144522	0.0187652	CNKSR3
ENSG00000155008	263.729	-9.3634	1.67244	-5.59865	2.16031e-08	9.45537e-06	APOOL											ENSG00000268500	151.495	6.14295	2.03036	3.02554	0.00248188	0.0381986	NA		ENSG00000121058	226.093	7.16824	1.88803	3.79668	0.000146647	0.0187854	COIL
ENSG00000164500	34.4468	-18.1318	3.03043	-5.98325	2.18731e-09	9.85512e-07	SPATA48											ENSG00000105501	120.466	6.14444	2.03585	3.01811	0.00254353	0.0388496	SIGLEC5		ENSG00000163659	338.052	7.12073	1.87624	3.79522	0.000147515	0.0187854	TIPARP
ENSG00000188676	63.4802	-18.465	2.99691	-6.16134	7.21308e-10	3.3484e-07	IDO2											ENSG00000161860	120.968	4.8618	1.61274	3.01462	0.00257304	0.0391726	SYCE2		ENSG00000127580	45.6864	7.15215	1.8886	3.787	0.000152475	0.0190601	WDR24
ENSG00000185436	24.2193	-19.9338	3.10037	-6.4295	1.28027e-10	6.1289e-08	IFNLR1											ENSG00000184162	66.595	6.81736	2.26205	3.01379	0.00258005	0.0392368	NR2C2AP		ENSG00000153086	66.1555	8.27969	2.18641	3.78688	0.00015255	0.0190601	ACMSD
ENSG00000187889	70.8926	-18.4285	2.84667	-6.47371	9.56271e-11	4.72552e-08	FYB2											ENSG00000124664	21.9227	7.7033	2.56015	3.00892	0.00262178	0.039667	SPDEF		ENSG00000154743	113.078	6.8349	1.80714	3.78217	0.000155467	0.0192431	TSEN2
ENSG00000167920	57.5499	-18.2409	2.80197	-6.51002	7.51402e-11	3.83691e-08	TMEM99											ENSG00000181544	72.8027	8.34109	2.77815	3.00239	0.0026787	0.0402578	FANCB		ENSG00000157404	419.045	8.08707	2.14418	3.77164	0.000162181	0.0198882	KIT
ENSG00000204140	15.6083	-20.3227	3.06254	-6.63592	3.2249e-11	1.70352e-08	CLPSL1											ENSG00000172426	57.352	6.59253	2.19927	2.9976	0.00272115	0.0408085	RSPH9		ENSG00000070159	158.008	9.33534	2.47923	3.76542	0.000166266	0.0201861	PTPN3
ENSG00000273820	19.8975	-20.3172	3.038	-6.68769	2.26717e-11	1.24038e-08	USP27X											ENSG00000117597	994.093	3.51152	1.17207	2.99599	0.00273553	0.0409805	UTP25		ENSG00000182957	500.064	7.75818	2.06151	3.76334	0.000167658	0.0201861	SPATA13
ENSG00000185960	124.466	-18.8043	2.79546	-6.72673	1.73521e-11	9.84508e-09	SHOX											ENSG00000280067	33.2551	8.09967	2.71491	2.9834	0.00285067	0.0421216	NA		ENSG00000273167	504.761	7.75872	2.06334	3.76028	0.000169725	0.0202508	SPATA13
ENSG00000164825	98.647	-18.6834	2.6837	-6.96179	3.3597e-12	1.97951e-09	DEFB1											ENSG00000115556	538.606	4.63542	1.55576	2.97953	0.00288692	0.0425677	PLCD4		ENSG00000140481	154.776	8.79988	2.34418	3.75393	0.000174084	0.020479	CCDC33
ENSG00000168447	66.2045	-18.4036	2.62462	-7.0119	2.351e-12	1.4406e-09	SCNN1B											ENSG00000124194	50.6989	8.86697	2.9811	2.97439	0.00293569	0.0429735	GDAP1L1		ENSG00000082497	124.933	7.5124	2.00238	3.75173	0.000175615	0.020479	SERTAD4
ENSG00000188707	28.0537	-21.4262	2.98969	-7.16669	7.68346e-13	4.90429e-10	ZBED6CL											ENSG00000185697	75.6321	7.71635	2.60232	2.96518	0.00302509	0.0439514	MYBL1		ENSG00000198585	417.75	7.22398	1.92599	3.75079	0.000176277	0.020479	NUDT16
ENSG00000126860	25.7783	-21.2472	2.90169	-7.32235	2.43672e-13	1.62296e-10	EVI2A											ENSG00000198814	81.6275	6.01715	2.02945	2.96491	0.00302768	0.0439514	GK		ENSG00000143498	265.236	8.80165	2.35783	3.73294	0.000189255	0.0217955	TAF1A
ENSG00000124194	50.6989	-22.1112	2.99311	-7.38736	1.49774e-13	1.04291e-10	GDAP1L1											ENSG00000101958	175.034	5.08438	1.71783	2.95977	0.00307864	0.0444802	GLRA2		ENSG00000106330	57.338	7.12734	1.91623	3.71945	0.000199657	0.0222089	MOSPD3
ENSG00000154262	33.6233	-21.2632	2.8642	-7.4238	1.13811e-13	8.30224e-11	ABCA6											ENSG00000182919	96.0407	6.45532	2.18294	2.95717	0.00310474	0.0447006	C11orf54		ENSG00000170689	126.882	5.86041	1.57589	3.71879	0.000200181	0.0222089	HOXB9
ENSG00000265118	39.9235	-21.8645	2.94018	-7.43645	1.03425e-13	7.92182e-11	NA											ENSG00000134077	201.805	5.70898	1.9432	2.93792	0.00330421	0.0466172	THUMPD3		ENSG00000094880	249.841	7.13317	1.91857	3.71795	0.000200843	0.0222089	CDC23
ENSG00000164256	49.8486	-21.329	2.8096	-7.59146	3.16321e-14	2.55038e-11	PRDM9											ENSG00000230453	115.738	6.62	2.26182	2.92685	0.00342415	0.0478768	ANKRD18B		ENSG00000165672	118.927	6.88372	1.85381	3.71328	0.000204594	0.0222089	PRDX3
ENSG00000183067	59.2608	-22.3165	2.85424	-7.81873	5.33584e-15	4.5411e-12	IGSF5											ENSG00000166199	426.891	6.48683	2.22746	2.91221	0.00358877	0.0495123	ALKBH3		ENSG00000131871	109.801	7.28567	1.96206	3.71327	0.000204599	0.0222089	SELENOS
ENSG00000189058	57.9059	-22.3455	2.81429	-7.94001	2.02162e-15	1.82171e-12	APOD											ENSG00000077274	109.429	6.48671	2.22776	2.91176	0.00359398	0.0495123	CAPN6		ENSG00000137691	53.1796	8.4969	2.28877	3.71243	0.000205283	0.0222089	CFAP300
ENSG00000176153	38.3374	-21.8838	2.75083	-7.95534	1.78636e-15	1.71032e-12	GPX2											ENSG00000172508	28.1866	-5.2309	1.799	-2.90767	0.00364127	0.0498219	CARNS1		ENSG00000197705	48.0276	9.04763	2.43872	3.71	0.000207263	0.0222089	KLHL14
ENSG00000101846	93.9568	-22.7143	2.81249	-8.07621	6.68088e-16	6.82296e-13	STS											ENSG00000275097	29.396	-7.74378	2.66258	-2.90838	0.00363311	0.0497587	NA		ENSG00000164114	208.275	7.59411	2.04695	3.70997	0.000207283	0.0222089	MAP9
ENSG00000279382	51.467	-22.3176	2.75821	-8.09134	5.90106e-16	6.45702e-13	NA											ENSG00000148408	344.384	-5.30486	1.82352	-2.90914	0.00362426	0.049686	CACNA1B		ENSG00000178685	444.303	6.61381	1.78309	3.70917	0.000207936	0.0222089	PARP10
ENSG00000169258	75.7103	-22.7397	2.80676	-8.10174	5.41767e-16	6.3841e-13	GPRIN1											ENSG00000259040	2532.13	-4.12563	1.418	-2.90947	0.00362047	0.0496824	BLOC1S5-TXNDC5		ENSG00000178585	657.031	7.50636	2.0275	3.70228	0.00021367	0.0226388	CTNNBIP1
ENSG00000120049	83.6595	-22.9071	2.74564	-8.34306	7.23894e-17	9.2411e-14	KCNIP2											ENSG00000117245	61.6559	-5.83028	2.00384	-2.90956	0.00361943	0.0496824	KIF17		ENSG00000258064	367.918	8.40515	2.27609	3.6928	0.000221795	0.0233132	NA
ENSG00000123500	63.3654	-22.504	2.69301	-8.35645	6.46322e-17	9.00092e-14	COL10A1											ENSG00000169894	92.7863	-5.51843	1.89632	-2.91006	0.00361354	0.0496824	MUC3A		ENSG00000179240	168.074	6.10866	1.66088	3.67796	0.000235106	0.0243383	GVQW3
ENSG00000095203	136.815	-23.3627	2.78381	-8.39235	4.76537e-17	7.30007e-14	EPB41L4B											ENSG00000101336	43.8751	-5.17932	1.77915	-2.91112	0.0036014	0.0495659	HCK		ENSG00000144230	30.7721	6.89854	1.87571	3.67783	0.000235224	0.0243383	GPR17
ENSG00000140968	110.031	-23.3634	2.76326	-8.45501	2.79069e-17	4.75007e-14	IRF8											ENSG00000100300	36.3766	-5.89581	2.02471	-2.91193	0.00359208	0.0495123	TSPO		ENSG00000214013	190.317	6.96102	1.89489	3.67356	0.000239191	0.0244389	GANC
ENSG00000148377	60.7362	-22.5456	2.60747	-8.64654	5.30821e-18	1.01646e-14	IDI2											ENSG00000187187	215.096	-5.40969	1.8575	-2.91235	0.00358716	0.0495123	ZNF546		ENSG00000140853	573.554	7.57737	2.06309	3.67282	0.000239886	0.0244389	NLRC5
ENSG00000163395	54.5662	-21.8852	2.4251	-9.02447	1.80565e-19	3.95154e-16	IGFN1											ENSG00000080822	1285.14	-5.38764	1.84908	-2.91369	0.00357183	0.049401	CLDND1		ENSG00000106993	55.8782	6.08616	1.65913	3.66829	0.000244173	0.0246857	CDC37L1
ENSG00000278991	47.8863	-22.0329	2.43385	-9.05269	1.39483e-19	3.56122e-16	NA											ENSG00000171840	89.6151	-6.53713	2.24341	-2.91392	0.00356922	0.049401	NINJ2		ENSG00000172733	160.144	8.70263	2.37727	3.66076	0.000251467	0.0252305	PURG
ENSG00000047936	71.1421	-22.3764	2.44487	-9.1524	5.56819e-20	1.70598e-16	ROS1											ENSG00000118432	37.9157	-7.81658	2.68232	-2.91411	0.00356705	0.049401	CNR1		ENSG00000064961	421.383	5.73404	1.56782	3.65733	0.00025486	0.0253787	HMG20B
ENSG00000129596	111.217	-23.3513	2.53609	-9.20759	3.33517e-20	1.27729e-16	CDO1											ENSG00000076944	207.402	-5.0739	1.74073	-2.91482	0.00355895	0.0493686	STXBP2		ENSG00000011198	162.738	7.47861	2.04607	3.6551	0.000257077	0.0254084	ABHD5
ENSG00000145864	97.6391	-22.7817	2.45712	-9.27172	1.83173e-20	9.35342e-17	GABRB2											ENSG00000169032	916.898	-4.01662	1.37764	-2.91558	0.00355029	0.049297	MAP2K1		ENSG00000106049	383.459	7.23313	1.98273	3.64807	0.00026422	0.025921	HIBADH
ENSG00000184945	96.8113	-22.7924	2.34647	-9.71348	2.64166e-22	2.02338e-18	AQP12A											ENSG00000070808	59.5504	-5.70021	1.95374	-2.91759	0.00352746	0.0490286	CAMK2A		ENSG00000001461	178.312	7.06211	1.93938	3.64143	0.000271125	0.0263026	NIPAL3
ENSG00000162267	273.08	-23.6816	2.22561	-10.6405	1.93084e-26	2.95785e-22	ITIH3											ENSG00000158716	37.045	-6.85275	2.34749	-2.91917	0.0035096	0.0488286	DUSP23		ENSG00000127774	138.634	7.28859	2.00207	3.64053	0.000272082	0.0263026	EMC6
																		ENSG00000109917	368.024	-4.59027	1.57021	-2.92336	0.00346278	0.048225	ZPR1		ENSG00000175602	158.007	6.71582	1.85678	3.61692	0.00029813	0.0282256	CCDC85B
																		ENSG00000110172	793.964	-5.04305	1.72469	-2.92403	0.00345534	0.0481691	CHORDC1		ENSG00000176641	63.2517	7.51146	2.07687	3.61671	0.000298368	0.0282256	RNF152
																		ENSG00000181938	66.1964	-6.62626	2.26612	-2.92406	0.00345497	0.0481691	GINS3		ENSG00000075826	575.949	6.47601	1.79217	3.61351	0.000302083	0.0283743	SEC31B
																		ENSG00000170006	50.0951	-6.42857	2.19816	-2.92453	0.00344982	0.0481691	TMEM154		ENSG00000176678	376.525	6.46627	1.79049	3.61146	0.000304483	0.0283984	FOXL1
																		ENSG00000048162	649.012	-5.54591	1.89452	-2.92735	0.00341863	0.0478472	NOP16		ENSG00000132664	49.9614	6.35376	1.76283	3.60429	0.000313011	0.0289896	POLR3F
																		ENSG00000197734	43.9967	-6.01029	2.05272	-2.92797	0.0034118	0.0477993	C14orf178		ENSG00000279364	40.3283	8.01529	2.22599	3.60078	0.000317267	0.0291798	NA
																		ENSG00000164105	622.182	-4.63539	1.5819	-2.93026	0.00338676	0.0474958	SAP30		ENSG00000188483	261.957	7.15186	1.98885	3.59597	0.000323182	0.0295188	IER5L
																		ENSG00000143977	280.726	-4.80461	1.6394	-2.93072	0.00338177	0.0474731	SNRPG		ENSG00000105928	59.1911	8.20194	2.28494	3.58957	0.000331228	0.0300464	GSDME
																		ENSG00000010256	559.855	-4.5514	1.55258	-2.93151	0.00337322	0.0474004	UQCRC1		ENSG00000163531	179.39	6.54495	1.82764	3.58109	0.000342166	0.0308275	NFASC
																		ENSG00000183828	62.5407	-5.92816	2.02169	-2.93228	0.00336488	0.0473306	NUDT14		ENSG00000147592	86.0653	7.79669	2.17969	3.57698	0.000347589	0.0311045	LACTB2
																		ENSG00000169313	44.7731	-6.87596	2.34482	-2.93241	0.00336345	0.0473306	P2RY12		ENSG00000166260	103.1	6.0228	1.68566	3.57295	0.000352981	0.0313355	COX11
																		ENSG00000168434	194.39	-5.23898	1.78526	-2.93457	0.00334006	0.0470757	COG7		ENSG00000128928	456.919	5.63188	1.57696	3.57134	0.000355155	0.0313355	IVD
																		ENSG00000164404	16.5698	-6.35972	2.16419	-2.93861	0.00329684	0.04656	GDF9		ENSG00000284308	64.5469	6.35011	1.77885	3.56979	0.000357268	0.0313355	C2orf81
																		ENSG00000171928	117.918	-4.30066	1.46306	-2.93949	0.00328751	0.0464749	TVP23B		ENSG00000145545	113.832	7.58016	2.12585	3.56571	0.00036287	0.0315509	SRD5A1
																		ENSG00000254470	81.0453	-4.84871	1.6493	-2.93987	0.00328352	0.0464653	AP5B1		ENSG00000196866	562.693	6.38737	1.7925	3.56338	0.000366107	0.0315509	HIST1H2AD
																		ENSG00000185361	69.6045	-4.84152	1.64536	-2.94254	0.00325536	0.0461133	TNFAIP8L1		ENSG00000049130	199.835	7.98333	2.24072	3.56283	0.000366872	0.0315509	KITLG
																		ENSG00000254656	39.6656	-7.60026	2.58131	-2.94434	0.00323641	0.0458911	RTL1		ENSG00000123146	84.8031	6.68124	1.8778	3.558	0.000373685	0.0319296	ADGRE5
																		ENSG00000147679	507.003	-3.53505	1.20031	-2.9451	0.00322846	0.0458246	UTP23		ENSG00000165566	542.441	7.05227	1.9832	3.55601	0.000376536	0.031967	AMER2
																		ENSG00000130714	420.267	-4.5982	1.56039	-2.94683	0.00321047	0.0456153	POMT1		ENSG00000058799	89.137	6.56835	1.84879	3.55279	0.000381169	0.0321542	YIPF1
																		ENSG00000055955	34.3582	-6.15045	2.08533	-2.94939	0.00318404	0.0452855	ITIH4		ENSG00000248235	315.618	7.075	1.99561	3.54528	0.000392192	0.0325914	NA
																		ENSG00000167157	403.67	-5.57025	1.88834	-2.94982	0.0031796	0.0452682	PRRX2		ENSG00000197062	307.185	7.40805	2.08971	3.54501	0.0003926	0.0325914	ZSCAN26
																		ENSG00000141499	181.19	-5.29808	1.79603	-2.94989	0.00317884	0.0452682	WRAP53		ENSG00000176845	443.705	6.51728	1.83883	3.54425	0.000393735	0.0325914	METRNL
																		ENSG00000275395	96.5482	-6.8855	2.33411	-2.94995	0.00317827	0.0452682	FCGBP		ENSG00000159239	74.8343	6.34322	1.7942	3.5354	0.000407162	0.0332252	NA
																		ENSG00000162572	124.396	-6.00451	2.03492	-2.95074	0.00317018	0.0452682	SCNN1D		ENSG00000154473	195.758	6.51343	1.84297	3.5342	0.000409013	0.0332252	BUB3
																		ENSG00000160803	775.926	-4.81316	1.6306	-2.95178	0.00315951	0.0451653	UBQLN4		ENSG00000197061	59.6046	7.35451	2.08225	3.53201	0.000412412	0.0332252	HIST1H4C
																		ENSG00000133265	125.529	-5.62645	1.90579	-2.95229	0.00315428	0.0451364	HSPBP1		ENSG00000135587	33.6932	7.47742	2.11735	3.53149	0.000413219	0.0332252	SMPD2
																		ENSG00000180902	79.9367	-6.02341	2.03999	-2.95267	0.00315041	0.045127	D2HGDH		ENSG00000117643	313.588	5.81007	1.64543	3.53104	0.000413935	0.0332252	MAN1C1
																		ENSG00000136546	46.0683	-6.96511	2.35791	-2.95393	0.00313758	0.044989	SCN7A		ENSG00000184900	483.329	5.83201	1.6524	3.52941	0.000416482	0.0332283	SUMO3
																		ENSG00000164879	46.8714	-7.00795	2.37224	-2.95414	0.00313537	0.044989	CA3		ENSG00000100523	206.146	7.86961	2.23399	3.52267	0.000427225	0.0336634	DDHD1
																		ENSG00000176601	58.0679	-7.65105	2.58989	-2.9542	0.00313484	0.044989	MAP3K19		ENSG00000037757	339.679	6.52617	1.85477	3.51859	0.000433839	0.0336634	MRI1
																		ENSG00000104883	43.1917	-7.94112	2.68674	-2.95567	0.00311991	0.0448731	PEX11G		ENSG00000103326	527.449	6.53382	1.85885	3.51498	0.000439791	0.0336634	CAPN15
																		ENSG00000151657	672.951	-5.18196	1.75218	-2.95744	0.00310201	0.0447006	KIN		ENSG00000100218	164.86	7.976	2.2702	3.51335	0.000442499	0.0336634	RSPH14
																		ENSG00000222009	285.058	-4.05568	1.37133	-2.95748	0.00310169	0.0447006	BTBD19		ENSG00000101439	205.921	6.11794	1.74138	3.51327	0.000442635	0.0336634	CST3
																		ENSG00000215529	81.5269	-5.6951	1.92425	-2.95965	0.00307994	0.0444802	EFCAB8		ENSG00000189298	71.0455	6.98695	1.98876	3.51321	0.000442729	0.0336634	ZKSCAN3
																		ENSG00000185155	155.229	-5.86214	1.98045	-2.96001	0.00307633	0.0444802	MIXL1		ENSG00000111247	68.3487	8.64819	2.4621	3.51252	0.000443876	0.0336634	RAD51AP1
																		ENSG00000144935	148.443	-6.34509	2.14159	-2.96279	0.00304864	0.0441645	TRPC1		ENSG00000164609	356.235	6.96388	1.98264	3.51243	0.000444026	0.0336634	SLU7
																		ENSG00000259823	107.621	-5.59398	1.88772	-2.96336	0.00304303	0.0441287	LYPD8		ENSG00000273611	222.019	7.43795	2.11789	3.51196	0.000444812	0.0336634	ZNHIT3
																		ENSG00000006704	1964.06	-3.82702	1.29068	-2.96512	0.00302561	0.0439514	GTF2IRD1		ENSG00000077454	216.063	6.15067	1.75236	3.50993	0.000448229	0.0337292	LRCH4
																		ENSG00000141101	547.885	-6.05137	2.03969	-2.96681	0.00300906	0.043817	NOB1		ENSG00000213699	106.787	7.76447	2.21501	3.50538	0.000455953	0.0341006	SLC35F6
																		ENSG00000237763	32.3482	-7.27843	2.45323	-2.96688	0.0030084	0.043817	AMY1A		ENSG00000114573	298.963	8.18954	2.33793	3.5029	0.000460229	0.0341006	ATP6V1A
																		ENSG00000204634	774.466	-4.03528	1.35957	-2.96806	0.00299682	0.0437293	TBC1D8		ENSG00000175820	364.784	7.77852	2.22085	3.5025	0.000460907	0.0341006	CCDC168
																		ENSG00000147121	547.685	-5.32775	1.79441	-2.96908	0.00298689	0.0436296	KRBOX4		ENSG00000119401	222.239	7.05895	2.01625	3.50103	0.000463464	0.0341006	TRIM32
																		ENSG00000053108	338.884	-4.56591	1.53709	-2.97049	0.00297325	0.0434756	FSTL4		ENSG00000178719	391.063	6.59279	1.88804	3.49188	0.000479637	0.0349652	GRINA
																		ENSG00000220201	24.5276	-5.01473	1.68598	-2.97438	0.00293585	0.0429735	ZGLP1		ENSG00000134109	296.401	7.1976	2.06216	3.49032	0.00048244	0.0349652	EDEM1
																		ENSG00000128699	74.8543	-5.64714	1.89734	-2.97635	0.00291698	0.0427864	ORMDL1		ENSG00000134897	116.69	7.42342	2.12831	3.48794	0.000486765	0.0349652	BIVM
																		ENSG00000196946	43.6483	-6.65081	2.23408	-2.97698	0.00291102	0.0427436	ZNF705A		ENSG00000101463	337.598	7.32961	2.10171	3.48746	0.000487635	0.0349652	SYNDIG1
																		ENSG00000204070	23.9415	-7.43408	2.49715	-2.97703	0.00291058	0.0427436	SYS1		ENSG00000109016	227.446	6.70297	1.92228	3.487	0.000488478	0.0349652	DHRS7B
																		ENSG00000134690	363.093	-5.50432	1.8478	-2.97885	0.0028933	0.0425724	CDCA8		ENSG00000160131	54.4617	7.71803	2.21427	3.48559	0.000491055	0.0349652	VMA21
																		ENSG00000163634	2035.8	-4.98448	1.6732	-2.97901	0.00289178	0.0425724	THOC7		ENSG00000148411	1029.98	7.45788	2.14103	3.48331	0.000495248	0.0350752	NACC2
																		ENSG00000258890	3767.52	-3.78047	1.26799	-2.98147	0.00286872	0.0423438	CEP95		ENSG00000132003	482.267	6.33993	1.82091	3.48174	0.00049817	0.0350945	ZSWIM4
																		ENSG00000123131	125.974	-4.7783	1.60035	-2.98578	0.00282855	0.0418387	PRDX4		ENSG00000106804	71.2731	7.3577	2.11643	3.47646	0.000508084	0.03559	C5
																		ENSG00000172500	184.274	-5.41971	1.81487	-2.98627	0.00282399	0.0418153	FIBP		ENSG00000164850	52.8041	6.71097	1.93113	3.47514	0.000510579	0.03559	GPER1
																		ENSG00000198453	235.158	-4.47942	1.499	-2.98827	0.0028056	0.0415867	ZNF568		ENSG00000161800	270.895	6.83184	1.96712	3.47302	0.000514636	0.035615	RACGAP1
																		ENSG00000167925	31.0915	-6.55374	2.19251	-2.98915	0.00279755	0.0415113	GHDC		ENSG00000123700	171.314	7.58896	2.18567	3.47215	0.000516316	0.035615	KCNJ2
																		ENSG00000105464	79.0593	-4.93145	1.64856	-2.99137	0.00277727	0.0412539	GRIN2D		ENSG00000204580	167.638	6.89606	1.98715	3.47033	0.000519817	0.0356708	DDR1
																		ENSG00000254685	284.962	-5.51879	1.84464	-2.9918	0.0027734	0.04124	FPGT		ENSG00000184949	241.939	7.09661	2.04677	3.46723	0.000525861	0.0358686	FAM227A
																		ENSG00000114529	42.1359	-8.36589	2.79594	-2.99216	0.00277012	0.0412349	C3orf52		ENSG00000198099	159.995	5.63026	1.62439	3.46607	0.000528117	0.0358686	ADH4
																		ENSG00000188215	150.359	-5.58622	1.86673	-2.99252	0.00276683	0.0412296	DCUN1D3		ENSG00000085117	290.59	6.37513	1.8404	3.46399	0.000532233	0.0359638	CD82
																		ENSG00000128815	187.275	-6.35666	2.12289	-2.99434	0.00275043	0.0410287	WDFY4		ENSG00000174021	216.453	6.16171	1.7817	3.45833	0.000543532	0.0363671	GNG5
																		ENSG00000163684	62.8916	-5.52138	1.84353	-2.99501	0.00274438	0.040982	RPP14		ENSG00000266202	114.244	7.25257	2.09718	3.45825	0.000543694	0.0363671	NA
																		ENSG00000197980	276.126	-5.66819	1.89244	-2.99518	0.00274282	0.040982	LEKR1		ENSG00000037637	416.266	5.66531	1.6398	3.45487	0.00055055	0.0366406	FBXO42
																		ENSG00000157778	76.3342	-6.52602	2.17853	-2.99562	0.00273891	0.040982	PSMG3		ENSG00000115137	46.78	7.97914	2.31405	3.44812	0.000564499	0.0373811	DNAJC27
																		ENSG00000174446	115.948	-4.07092	1.35665	-3.00072	0.00269339	0.0404354	SNAPC5		ENSG00000152154	158.717	6.82052	1.98017	3.44441	0.000572301	0.0376753	TMEM178A
																		ENSG00000213886	46.5513	-5.69245	1.89591	-3.0025	0.00267774	0.0402578	UBD		ENSG00000165512	122.658	7.12685	2.06983	3.4432	0.000574867	0.0376753	ZNF22
																		ENSG00000118729	49.2815	-6.75986	2.25101	-3.00303	0.00267305	0.0402578	CASQ2		ENSG00000197971	175.045	7.08204	2.05799	3.44124	0.000579064	0.0376753	MBP
																		ENSG00000275713	476.326	-4.57114	1.52177	-3.00382	0.00266609	0.0401973	HIST1H2BH		ENSG00000170185	111.605	6.91177	2.00886	3.44065	0.00058032	0.0376753	USP38
																		ENSG00000162426	266.009	-5.01194	1.66722	-3.00616	0.00264566	0.0399322	SLC45A1		ENSG00000023909	49.9874	7.66735	2.23308	3.43353	0.000595777	0.0384901	GCLM
																		ENSG00000243696	37.4907	-6.27124	2.08484	-3.00802	0.00262959	0.0397323	NA		ENSG00000144857	434.54	7.06019	2.06022	3.42691	0.000610489	0.0392491	BOC
																		ENSG00000256683	40.3844	-7.75177	2.57633	-3.00884	0.00262245	0.039667	ZNF350		ENSG00000072858	95.9132	6.26483	1.82979	3.4238	0.000617523	0.0393983	SIDT1
																		ENSG00000172197	143.041	-5.76378	1.91475	-3.01019	0.00261081	0.0395762	MBOAT1		ENSG00000268107	79.4314	7.01084	2.048	3.42326	0.000618759	0.0393983	NA
																		ENSG00000070718	366.608	-5.41108	1.79687	-3.01138	0.00260062	0.0394642	AP3M2		ENSG00000105136	56.1049	7.04326	2.06612	3.40894	0.00065217	0.0411203	ZNF419
																		ENSG00000164283	113.679	-5.53557	1.83815	-3.01148	0.00259975	0.0394642	ESM1		ENSG00000203880	393.389	7.32887	2.15	3.40877	0.000652562	0.0411203	PCMTD2
																		ENSG00000150636	250.823	-5.788	1.91998	-3.01462	0.002573	0.0391726	CCDC102B		ENSG00000166451	55.4788	5.68457	1.66815	3.4077	0.000655118	0.0411203	CENPN
																		ENSG00000118004	126.246	-4.30445	1.42643	-3.01763	0.0025476	0.0388696	COLEC11		ENSG00000178307	176.306	7.77602	2.28406	3.40448	0.000662908	0.041413	TMEM11
																		ENSG00000278311	1724.82	-4.39879	1.45719	-3.01868	0.00253881	0.0388198	GGNBP2		ENSG00000256537	201.619	6.14482	1.80585	3.40272	0.000667185	0.0414845	SMIM10L1
																		ENSG00000106605	1358.06	-4.97281	1.64713	-3.01909	0.00253539	0.0388096	BLVRA		ENSG00000125375	283.438	6.81584	2.00585	3.39798	0.00067885	0.0420126	DMAC2L
																		ENSG00000112852	102.172	-7.07091	2.34142	-3.01993	0.00252834	0.038744	PCDHB2		ENSG00000155100	227.462	7.22699	2.13202	3.38974	0.000699601	0.0427672	OTUD6B
																		ENSG00000197616	57.0446	-6.35149	2.1028	-3.02049	0.00252369	0.0387149	MYH6		ENSG00000188321	148.16	6.9078	2.03793	3.38962	0.000699892	0.0427672	ZNF559
																		ENSG00000012171	38.6476	-5.16966	1.71057	-3.02218	0.00250961	0.0385411	SEMA3B		ENSG00000117543	81.9492	7.74963	2.28714	3.38835	0.000703145	0.0427672	DPH5
																		ENSG00000084628	40.9576	-6.87603	2.27478	-3.02272	0.00250512	0.0385142	NKAIN1		ENSG00000197860	97.0919	7.31675	2.16027	3.38696	0.000706705	0.0427672	SGTB
																		ENSG00000266094	92.8055	-4.26329	1.40833	-3.0272	0.00246827	0.0380308	RASSF5		ENSG00000214367	134.007	6.25257	1.84617	3.38678	0.000707189	0.0427672	HAUS3
																		ENSG00000183155	35.3881	-6.49715	2.14449	-3.0297	0.002448	0.037843	RABIF		ENSG00000123473	206.317	6.30604	1.86293	3.38502	0.000711736	0.0428465	STIL
																		ENSG00000176022	75.5547	-5.06123	1.67016	-3.03038	0.00244248	0.0377993	B3GALT6		ENSG00000241852	324.884	6.70503	1.98275	3.38168	0.000720449	0.0431748	C8orf58
																		ENSG00000130035	989.061	-5.53952	1.82787	-3.03059	0.00244078	0.0377993	KCNA6		ENSG00000135632	128.934	6.78426	2.00809	3.37845	0.000728944	0.0434213	SMYD5
																		ENSG00000183172	52.2913	-6.56631	2.16498	-3.03296	0.00242164	0.0376009	SMDT1		ENSG00000176401	29.954	7.30603	2.16349	3.37697	0.000732887	0.0434213	EID2B
																		ENSG00000169682	188.655	-5.58509	1.84052	-3.03451	0.00240926	0.0374501	SPNS1		ENSG00000128266	149.054	8.157	2.41588	3.3764	0.000734399	0.0434213	GNAZ
																		ENSG00000115365	505.087	-4.96306	1.63507	-3.03537	0.00240238	0.0373846	LANCL1		ENSG00000180263	236.737	7.5202	2.23025	3.37192	0.000746475	0.0434634	FGD6
																		ENSG00000088053	37.517	-6.03979	1.98969	-3.03554	0.00240107	0.0373846	GP6		ENSG00000140931	316.757	5.9979	1.77903	3.37145	0.000747737	0.0434634	CMTM3
																		ENSG00000177025	51.6301	-5.91083	1.94612	-3.03724	0.00238752	0.0372772	C19orf18		ENSG00000149792	145.948	6.59738	1.95706	3.37107	0.000748758	0.0434634	MRPL49
																		ENSG00000116833	113.901	-6.97625	2.29648	-3.0378	0.00238313	0.0372499	NR5A2		ENSG00000116954	178.825	6.80164	2.01941	3.36814	0.000756778	0.0434634	RRAGC
																		ENSG00000164318	135.534	-5.49234	1.80776	-3.0382	0.00237997	0.037242	EGFLAM		ENSG00000021300	45.1476	5.9078	1.75444	3.36734	0.000758984	0.0434634	PLEKHB1
																		ENSG00000184922	48.6188	-6.98619	2.29888	-3.03895	0.002374	0.0371901	FMNL1		ENSG00000109519	64.6526	6.33843	1.88266	3.36673	0.000760642	0.0434634	GRPEL1
																		ENSG00000022567	2702	-3.56927	1.17447	-3.03903	0.00237339	0.0371901	SLC45A4		ENSG00000269242	74.2664	5.24155	1.55699	3.36647	0.000761364	0.0434634	NA
																		ENSG00000165061	243.757	-5.6614	1.862	-3.0405	0.00236188	0.0371038	ZMAT4		ENSG00000120963	188.157	6.69594	1.99007	3.36468	0.000766328	0.043559	ZNF706
																		ENSG00000277775	74.3999	-5.43707	1.78774	-3.04132	0.00235546	0.0370649	HIST1H3F		ENSG00000173559	35.4718	7.15841	2.12829	3.36345	0.000769747	0.0435664	NABP1
																		ENSG00000118640	45.4024	-5.00895	1.64651	-3.04216	0.00234886	0.0370024	VAMP8		ENSG00000183346	342.777	6.91727	2.0574	3.36215	0.000773387	0.0435861	CABCOCO1
																		ENSG00000008300	27.3013	-5.94957	1.95561	-3.04231	0.00234767	0.0370024	CELSR3		ENSG00000132563	29.3532	7.35389	2.18909	3.35933	0.00078131	0.0438461	REEP2
																		ENSG00000034693	556.872	-5.33711	1.75216	-3.04602	0.00231892	0.0366129	PEX3		ENSG00000262481	221.883	6.3937	1.90558	3.35525	0.000792923	0.0441608	TMEM256-PLSCR3
																		ENSG00000119227	22.266	-6.94063	2.27728	-3.04777	0.00230545	0.0364412	PIGZ		ENSG00000138381	144.451	5.92568	1.76621	3.35502	0.000793588	0.0441608	ASNSD1
																		ENSG00000197674	46.745	-7.70941	2.52859	-3.04889	0.00229686	0.0363462	NA		ENSG00000160785	181.079	5.93496	1.77301	3.34739	0.00081577	0.0452053	SLC25A44
																		ENSG00000103942	184.701	-5.35977	1.75569	-3.0528	0.00226715	0.0359166	HOMER2		ENSG00000088766	121.504	6.81317	2.03912	3.34123	0.000834095	0.0459097	CRLS1
																		ENSG00000104626	691.999	-5.49568	1.79995	-3.05324	0.00226385	0.0359048	ERI1		ENSG00000155252	245.144	7.16436	2.14452	3.34078	0.000835436	0.0459097	PI4K2A
																		ENSG00000101150	1363.94	-4.04875	1.32591	-3.05358	0.00226131	0.0359048	TPD52L2		ENSG00000167562	236.882	6.60805	1.97867	3.33964	0.000838881	0.0459097	ZNF701
																		ENSG00000131652	126.728	-7.43015	2.43229	-3.0548	0.00225213	0.0357997	THOC6		ENSG00000168152	41.8764	7.44905	2.23176	3.33775	0.00084459	0.0460319	THAP9
																		ENSG00000150337	25.1022	-6.74352	2.20712	-3.05535	0.00224797	0.0357741	FCGR1A		ENSG00000197471	186.301	6.05161	1.81534	3.33359	0.000857316	0.0462904	SPN
																		ENSG00000103091	1462.65	-5.6508	1.84941	-3.05545	0.00224721	0.0357741	WDR59		ENSG00000162836	139.8	5.30297	1.59102	3.33305	0.000858991	0.0462904	ACP6
																		ENSG00000204366	151.457	-6.03961	1.97511	-3.05787	0.00222917	0.0355554	ZBTB12		ENSG00000054690	64.2615	6.55955	1.96819	3.33278	0.000859818	0.0462904	PLEKHH1
																		ENSG00000137869	73.9502	-6.39095	2.08956	-3.05852	0.00222434	0.0355187	CYP19A1		ENSG00000196981	34.7516	6.46071	1.94153	3.32764	0.00087584	0.0468135	WDR5B
																		ENSG00000108384	49.5006	-6.96275	2.27651	-3.05852	0.00222431	0.0355187	RAD51C		ENSG00000115425	77.7888	6.54456	1.96687	3.3274	0.000876603	0.0468135	PECR
																		ENSG00000089486	183.95	-6.79005	2.21701	-3.0627	0.00219348	0.0351056	CDIP1		ENSG00000257921	116.394	5.59857	1.68346	3.32562	0.00088222	0.0469242	NA
																		ENSG00000002919	43.2155	-6.64309	2.16898	-3.06278	0.00219291	0.0351056	SNX11		ENSG00000113658	380.068	6.30436	1.89728	3.32284	0.00089106	0.0471718	SMAD5
																		ENSG00000176834	193.499	-5.69698	1.86006	-3.0628	0.00219277	0.0351056	VSIG10		ENSG00000106733	218.951	7.07945	2.13113	3.32192	0.000893999	0.0471718	NMRK1
																		ENSG00000169718	1090.36	-3.84982	1.25651	-3.06389	0.0021848	0.0350866	DUS1L		ENSG00000130997	284.489	5.89679	1.77674	3.31888	0.000903793	0.0473255	POLN
																		ENSG00000173214	116.264	-6.47233	2.11182	-3.06481	0.00217809	0.035019	MFSD4B		ENSG00000132952	445.173	7.68234	2.31709	3.31551	0.000914763	0.0473255	USPL1
																		ENSG00000143858	150.513	-4.81051	1.56951	-3.06498	0.00217685	0.035019	SYT2		ENSG00000153767	115.289	6.31932	1.90628	3.315	0.000916418	0.0473255	GTF2E1
																		ENSG00000128596	299.156	-5.39349	1.75963	-3.06512	0.0021758	0.035019	CCDC136		ENSG00000145284	183.338	5.69126	1.71709	3.31448	0.000918133	0.0473255	SCD5
																		ENSG00000237988	52.3695	-5.82489	1.89692	-3.07071	0.00213553	0.0344529	NA		ENSG00000136997	389.159	6.95635	2.10005	3.31247	0.000924759	0.0473255	MYC
																		ENSG00000185737	2684.44	-4.33624	1.41188	-3.07124	0.00213169	0.0344304	NRG3		ENSG00000130822	60.3435	5.56268	1.67957	3.31196	0.000926445	0.0473255	PNCK
																		ENSG00000124092	54.9229	-8.01306	2.60903	-3.07128	0.00213146	0.0344304	CTCFL		ENSG00000131188	40.5927	6.14295	1.85478	3.31196	0.000926455	0.0473255	PRR7
																		ENSG00000129159	172.29	-6.58815	2.14234	-3.07521	0.00210352	0.0340537	KCNC1		ENSG00000095397	163.488	6.74731	2.03736	3.31179	0.000927019	0.0473255	WHRN
																		ENSG00000003987	72.1476	-6.62368	2.1531	-3.07635	0.0020955	0.0339631	MTMR7		ENSG00000120913	121.846	6.57593	1.98658	3.31017	0.000932396	0.0473255	PDLIM2
																		ENSG00000173826	26.0539	-6.8758	2.23335	-3.0787	0.00207907	0.0337493	KCNH6		ENSG00000146828	223.539	6.24389	1.88632	3.31009	0.000932646	0.0473255	SLC12A9
																		ENSG00000258659	112.681	-6.0325	1.95901	-3.07937	0.00207442	0.0337493	TRIM34		ENSG00000166448	82.9445	6.13595	1.85502	3.30776	0.000940455	0.0475396	TMEM130
																		ENSG00000173366	169.176	-5.79719	1.88149	-3.08117	0.00206187	0.0336119	NA		ENSG00000164161	97.6342	7.28808	2.20694	3.30234	0.000958808	0.0481304	HHIP
																		ENSG00000106804	71.2731	-7.39292	2.39885	-3.08186	0.0020571	0.0335731	C5		ENSG00000154889	164.84	5.92821	1.79525	3.30217	0.000959409	0.0481304	MPPE1
																		ENSG00000198719	174.58	-7.42447	2.40745	-3.08396	0.00204266	0.0333762	DLL1		ENSG00000160469	151.621	6.46178	1.95811	3.3	0.000966844	0.0482237	BRSK1
																		ENSG00000132581	48.8605	-5.93332	1.92137	-3.08807	0.00201459	0.0329558	SDF2		ENSG00000057757	318.213	5.49093	1.66417	3.29951	0.000968551	0.0482237	PITHD1
																		ENSG00000244607	178.779	-6.4358	2.08352	-3.08891	0.00200893	0.0329015	CCDC13		ENSG00000069248	740.577	5.16023	1.5675	3.29201	0.000994742	0.0493422	NUP133
																		ENSG00000108947	142.52	-5.17507	1.67442	-3.09067	0.00199709	0.0327457	EFNB3		ENSG00000136944	87.6431	7.64356	2.32314	3.29019	0.00100119	0.0494767	LMX1B
																		ENSG00000148513	158.961	-7.05977	2.28378	-3.09126	0.00199307	0.0327181	ANKRD30A		ENSG00000069943	130.908	6.94866	2.11322	3.28819	0.00100835	0.0495365	PIGB
																		ENSG00000128311	31.9381	-7.28289	2.35521	-3.09225	0.00198643	0.0326471	TST		ENSG00000154174	339.517	6.59925	2.00755	3.28722	0.00101181	0.0495365	TOMM70
																		ENSG00000162851	45.0789	-6.6866	2.16218	-3.09252	0.00198466	0.0326471	TFB2M		ENSG00000125901	78.4069	4.98557	1.51732	3.28578	0.00101702	0.0495365	MRPS26
																		ENSG00000183978	18.5296	-7.0168	2.26884	-3.09268	0.00198358	0.0326471	COA3		ENSG00000157613	345.643	6.2748	1.90974	3.28568	0.00101736	0.0495365	CREB3L1
																		ENSG00000135587	33.6932	-7.36225	2.37883	-3.0949	0.00196881	0.0324715	SMPD2		ENSG00000156876	136.124	6.27192	1.90959	3.28443	0.00102189	0.0495748	SASS6
																		ENSG00000250686	49.5404	-6.54164	2.11362	-3.095	0.00196814	0.0324715	NA		ENSG00000279592	80.1181	5.63434	1.71668	3.28211	0.00103035	0.0498028	NA
																		ENSG00000187051	138.477	-5.3554	1.72694	-3.10109	0.00192807	0.0318745	RPS19BP1		ENSG00000147606	11785.6	-3.7341	1.10638	-3.37505	0.000738029	0.043442	SLC26A7
																		ENSG00000163285	44.4009	-6.96583	2.24513	-3.10263	0.00191806	0.0317463	GABRG1		ENSG00000101977	324.133	-7.6007	2.0932	-3.63113	0.000282183	0.0270814	MCF2
																		ENSG00000023909	49.9874	-8.04931	2.59408	-3.10296	0.00191597	0.0317463	GCLM		ENSG00000143839	5542.13	-9.09711	1.88021	-4.83834	1.30925e-06	0.00109943	REN
																		ENSG00000177425	1852.8	-5.64763	1.81929	-3.1043	0.00190731	0.0316429	PAWR		ENSG00000125498	49.6552	-18.5196	2.90129	-6.38323	1.73391e-10	5.74099e-07	KIR2DL1
																		ENSG00000118492	123.5	-5.33656	1.7189	-3.10465	0.00190507	0.0316429	ADGB		ENSG00000171116	44.2361	-19.878	2.92779	-6.78941	1.12594e-11	4.97065e-08	HSFX1
																		ENSG00000269335	525.654	-5.41273	1.74338	-3.10473	0.00190453	0.0316429	IKBKG		ENSG00000196420	24.7788	-21.0271	2.8559	-7.3627	1.80227e-13	1.19346e-09	S100A5
																		ENSG00000009709	80.2976	-6.21082	1.9991	-3.10681	0.00189121	0.0314873	PAX7		ENSG00000164530	33.1427	-21.804	2.75291	-7.92035	2.3684e-15	3.13671e-11	PI16
																		ENSG00000112715	452.172	-5.93146	1.90862	-3.10773	0.0018853	0.0314261	VEGFA
																		ENSG00000103034	183.679	-6.07843	1.95509	-3.10903	0.00187705	0.0313259	NDRG4
																		ENSG00000196329	48.0295	-6.28783	2.02228	-3.10929	0.0018754	0.0313259	GIMAP5
																		ENSG00000196502	36.3913	-6.81794	2.19133	-3.11132	0.00186251	0.0311571	SULT1A1
																		ENSG00000270170	14.0188	-6.857	2.20238	-3.11345	0.00184913	0.0309702	NCBP2-AS2
																		ENSG00000196116	182.094	-5.86755	1.88444	-3.11367	0.00184774	0.0309702	TDRD7
																		ENSG00000075035	103.38	-7.10431	2.28152	-3.11385	0.00184665	0.0309702	WSCD2
																		ENSG00000164938	122.659	-5.79247	1.85805	-3.1175	0.00182395	0.0306948	TP53INP1
																		ENSG00000105851	54.459	-8.13185	2.60654	-3.11979	0.00180978	0.0304929	PIK3CG
																		ENSG00000175643	107.181	-6.4252	2.05905	-3.12047	0.0018056	0.030459	RMI2
																		ENSG00000163632	2024.51	-5.86601	1.87936	-3.12129	0.00180062	0.0304114	C3orf49
																		ENSG00000107984	48.2837	-8.6183	2.76098	-3.12147	0.0017995	0.0304114	DKK1
																		ENSG00000182013	464.66	-5.10645	1.63494	-3.12333	0.0017882	0.0303109	PNMA8A
																		ENSG00000066032	925.833	-4.9491	1.58235	-3.12769	0.00176188	0.029901	CTNNA2
																		ENSG00000175505	24.4911	-6.88108	2.19998	-3.12779	0.00176125	0.029901	CLCF1
																		ENSG00000160284	321.09	-5.51433	1.76194	-3.12969	0.00174993	0.02977	SPATC1L
																		ENSG00000279035	51.7943	-6.16706	1.96826	-3.13326	0.00172878	0.0294815	NA
																		ENSG00000157087	322.088	-4.75947	1.51821	-3.13493	0.00171897	0.0293498	ATP2B2
																		ENSG00000184408	232.79	-6.75731	2.15538	-3.13509	0.00171799	0.0293498	KCND2
																		ENSG00000279812	16.4458	-6.8498	2.18478	-3.13524	0.00171712	0.0293498	NA
																		ENSG00000196503	29.6521	-7.68644	2.45117	-3.13582	0.00171375	0.0293498	ARL9
																		ENSG00000063761	636.958	-5.2196	1.66424	-3.13633	0.00171079	0.0293498	ADCK1
																		ENSG00000111801	41.2124	-7.94839	2.53291	-3.13804	0.00170081	0.0292174	BTN3A3
																		ENSG00000130813	46.4123	-6.14194	1.95618	-3.13977	0.00169081	0.0290812	C19orf66
																		ENSG00000148572	178.152	-5.52175	1.75808	-3.14078	0.00168497	0.0290162	NRBF2
																		ENSG00000134627	153.917	-7.24787	2.30734	-3.14122	0.00168248	0.0290089	PIWIL4
																		ENSG00000128271	61.9222	-6.25467	1.98952	-3.14381	0.00166762	0.0287879	ADORA2A
																		ENSG00000182117	52.0765	-6.27588	1.99626	-3.14382	0.00166757	0.0287879	NOP10
																		ENSG00000125995	186.963	-3.77305	1.19992	-3.14443	0.00166413	0.0287879	ROMO1
																		ENSG00000126709	68.5283	-5.79152	1.84183	-3.14444	0.00166403	0.0287879	IFI6
																		ENSG00000137714	52.9025	-6.94371	2.20777	-3.14512	0.00166019	0.0287879	FDX1
																		ENSG00000115137	46.78	-8.07371	2.56696	-3.14524	0.00165951	0.0287879	DNAJC27
																		ENSG00000135966	600.501	-5.30261	1.68575	-3.14555	0.00165774	0.0287879	TGFBRAP1
																		ENSG00000131871	109.801	-7.29352	2.3175	-3.14715	0.00164869	0.0287081	SELENOS
																		ENSG00000122735	62.4581	-7.04664	2.23798	-3.14866	0.00164022	0.0285961	DNAI1
																		ENSG00000184261	134.755	-6.17925	1.96161	-3.1501	0.00163217	0.0284909	KCNK12
																		ENSG00000141506	92.363	-8.21186	2.60629	-3.15078	0.00162834	0.0284594	PIK3R5
																		ENSG00000184979	54.436	-8.33345	2.64248	-3.15364	0.00161246	0.0282171	USP18
																		ENSG00000103653	904.742	-4.9934	1.58292	-3.15455	0.00160747	0.0281648	CSK
																		ENSG00000213658	34.5374	-6.86102	2.17339	-3.15683	0.00159496	0.0279806	LAT
																		ENSG00000076554	109.728	-7.03935	2.22986	-3.15685	0.00159481	0.0279806	TPD52
																		ENSG00000112874	40.2339	-8.43771	2.6712	-3.15877	0.00158434	0.0278638	NUDT12
																		ENSG00000197008	72.642	-6.63257	2.09809	-3.16124	0.00157098	0.0276635	ZNF138
																		ENSG00000244588	42.2523	-7.77165	2.45836	-3.16131	0.0015706	0.0276635	RAD21L1
																		ENSG00000155846	224.447	-6.1545	1.94485	-3.16451	0.00155347	0.0274237	PPARGC1B
																		ENSG00000269755	154.477	-5.68758	1.79614	-3.16656	0.00154254	0.0272651	NA
																		ENSG00000015475	59.4875	-6.60926	2.08642	-3.16776	0.00153621	0.0271874	BID
																		ENSG00000021300	45.1476	-6.47771	2.0427	-3.17115	0.00151835	0.0269392	PLEKHB1
																		ENSG00000112183	87.4371	-7.14975	2.25413	-3.17184	0.00151474	0.0269091	RBM24
																		ENSG00000170214	57.57	-5.67988	1.79014	-3.17287	0.00150943	0.0268487	ADRA1B
																		ENSG00000066027	242.891	-4.67447	1.47112	-3.17749	0.00148555	0.0264574	PPP2R5A
																		ENSG00000157870	111.156	-7.39686	2.32673	-3.17908	0.00147742	0.026346	PRXL2B
																		ENSG00000247595	211.853	-6.91741	2.17513	-3.18023	0.00147158	0.0262754	SPTY2D1OS
																		ENSG00000171729	123.984	-6.53805	2.05579	-3.1803	0.00147122	0.0262754	TMEM51
																		ENSG00000140807	516.295	-5.74952	1.80781	-3.18039	0.00147079	0.0262754	NKD1
																		ENSG00000166428	32.9641	-7.81578	2.45744	-3.18046	0.00147041	0.0262754	PLD4
																		ENSG00000184719	188.97	-5.91008	1.85731	-3.18206	0.0014623	0.026243	RNLS
																		ENSG00000133067	183.918	-5.76777	1.81156	-3.18387	0.00145322	0.0261133	LGR6
																		ENSG00000069966	77.5971	-6.10032	1.91467	-3.18611	0.00144202	0.0259453	GNB5
																		ENSG00000075239	936.809	-5.2168	1.6365	-3.18778	0.00143371	0.0258288	ACAT1
																		ENSG00000186907	49.1593	-7.63983	2.39378	-3.19153	0.00141519	0.025528	RTN4RL2
																		ENSG00000132423	33.3602	-5.81159	1.82076	-3.19184	0.00141368	0.025528	COQ3
																		ENSG00000197763	110.175	-7.44584	2.33253	-3.19218	0.00141204	0.025528	TXNRD3
																		ENSG00000284691	146.209	-6.74091	2.11147	-3.19251	0.0014104	0.025528	NA
																		ENSG00000159921	685.522	-5.43998	1.70387	-3.19271	0.00140942	0.025528	GNE
																		ENSG00000120645	529.718	-5.59721	1.75295	-3.19302	0.00140793	0.025528	IQSEC3
																		ENSG00000083750	1048.02	-5.35564	1.67527	-3.19688	0.00138922	0.0252867	RRAGB
																		ENSG00000130695	369.464	-5.57615	1.74257	-3.19995	0.00137451	0.0250514	CEP85
																		ENSG00000164142	142.648	-5.81445	1.81661	-3.20072	0.00137085	0.0250172	FAM160A1
																		ENSG00000173227	58.464	-6.5246	2.038	-3.20147	0.00136728	0.0249844	SYT12
																		ENSG00000121446	83.3242	-7.61013	2.37668	-3.202	0.00136477	0.0249844	RGSL1
																		ENSG00000115540	142.129	-6.38242	1.99246	-3.20329	0.00135867	0.0249243	MOB4
																		ENSG00000132024	557.07	-5.79514	1.80866	-3.20411	0.00135482	0.0248863	CC2D1A
																		ENSG00000176055	220.348	-7.32799	2.28706	-3.20411	0.0013548	0.0248863	MBLAC2
																		ENSG00000169019	35.0817	-8.03774	2.50663	-3.2066	0.00134315	0.0247689	COMMD8
																		ENSG00000123570	39.5015	-7.57395	2.36143	-3.20735	0.00133962	0.0247364	RAB9B
																		ENSG00000234465	62.9244	-8.98837	2.80188	-3.20798	0.00133669	0.0247147	PINLYP
																		ENSG00000132329	38.4211	-6.45264	2.01079	-3.209	0.00133197	0.0246599	RAMP1
																		ENSG00000148339	185.157	-4.8203	1.50198	-3.2093	0.00133059	0.0246599	SLC25A25
																		ENSG00000166317	41.5206	-7.93882	2.47342	-3.20965	0.00132897	0.0246599	SYNPO2L
																		ENSG00000242110	44.2685	-7.17922	2.23596	-3.2108	0.00132366	0.0246032	AMACR
																		ENSG00000206535	763.115	-7.04747	2.1941	-3.21201	0.0013181	0.0245324	LNP1
																		ENSG00000156253	30.3747	-7.96357	2.47892	-3.21251	0.00131581	0.0245222	RWDD2B
																		ENSG00000160209	768.812	-5.7031	1.77349	-3.21576	0.001301	0.0242783	PDXK
																		ENSG00000100151	221.743	-3.6151	1.12412	-3.21593	0.00130023	0.0242783	PICK1
																		ENSG00000166507	705.012	-4.74207	1.47353	-3.21817	0.0012901	0.0241391	NDST2
																		ENSG00000162836	139.8	-5.65944	1.75845	-3.21842	0.00128899	0.0241391	ACP6
																		ENSG00000121335	134.312	-5.67075	1.76141	-3.21943	0.00128444	0.0240975	PRB2
																		ENSG00000158859	28.1068	-7.8084	2.42492	-3.22007	0.0012816	0.0240975	ADAMTS4
																		ENSG00000178078	44.0191	-7.6391	2.3721	-3.22039	0.00128018	0.0240975	STAP2
																		ENSG00000137824	497.03	-5.24054	1.62554	-3.22389	0.00126464	0.0238533	RMDN3
																		ENSG00000213512	126.937	-6.59786	2.04519	-3.22603	0.00125521	0.0237073	GBP7
																		ENSG00000225805	52.9032	-6.41264	1.98623	-3.22855	0.00124421	0.0235312	DEFB131B
																		ENSG00000141639	130.877	-7.49144	2.31971	-3.22947	0.00124019	0.0235184	MAPK4
																		ENSG00000130707	119.01	-6.55252	2.02775	-3.23142	0.00123177	0.0234219	ASS1
																		ENSG00000141294	49.1038	-6.10048	1.88774	-3.23163	0.00123085	0.0234219	LRRC46
																		ENSG00000177674	406.932	-6.19012	1.91532	-3.2319	0.00122972	0.0234219	AGTRAP
																		ENSG00000205209	134.47	-6.78183	2.09825	-3.23213	0.00122871	0.0234219	SCGB2B2
																		ENSG00000266953	353.797	-4.23316	1.30845	-3.23524	0.00121541	0.0232366	NA
																		ENSG00000198353	1684.71	-4.72065	1.45909	-3.23533	0.00121502	0.0232366	HOXC4
																		ENSG00000188869	41.8396	-7.68776	2.37558	-3.23615	0.00121152	0.0232255	TMC3
																		ENSG00000184113	289.165	-6.39866	1.97644	-3.23746	0.00120599	0.023151	CLDN5
																		ENSG00000105983	1309.97	-5.22899	1.61402	-3.23973	0.00119642	0.0229988	LMBR1
																		ENSG00000113108	79.3254	-4.80778	1.48391	-3.23995	0.00119553	0.0229988	APBB3
																		ENSG00000196275	1464.2	-5.01145	1.54644	-3.24065	0.00119259	0.0229881	GTF2IRD2
																		ENSG00000175305	178.018	-6.24087	1.92563	-3.24095	0.00119134	0.0229881	CCNE2
																		ENSG00000187595	71.1165	-5.2783	1.6283	-3.24161	0.00118858	0.0229738	ZNF385C
																		ENSG00000174791	70.7668	-5.55333	1.7125	-3.24281	0.00118357	0.0229084	RIN1
																		ENSG00000136271	1291.78	-5.63881	1.73849	-3.24351	0.00118068	0.0229084	DDX56
																		ENSG00000095261	131.092	-8.01211	2.46926	-3.24475	0.00117555	0.0228476	PSMD5
																		ENSG00000115425	77.7888	-7.11882	2.19295	-3.24624	0.00116942	0.0227916	PECR
																		ENSG00000163093	43.5401	-7.60551	2.33967	-3.25067	0.00115132	0.022499	BBS5
																		ENSG00000159239	74.8343	-5.94823	1.82983	-3.2507	0.00115121	0.022499	NA
																		ENSG00000173276	67.2293	-8.31831	2.55787	-3.25204	0.00114579	0.0224555	ZBTB21
																		ENSG00000158717	132.67	-5.94401	1.82646	-3.2544	0.00113633	0.0223014	RNF166
																		ENSG00000143363	76.3064	-6.20985	1.90796	-3.25471	0.00113509	0.0223014	PRUNE1
																		ENSG00000182858	766.063	-6.10092	1.87403	-3.25551	0.00113188	0.0222761	ALG12
																		ENSG00000090487	374.472	-5.44594	1.67157	-3.25799	0.00112206	0.0221139	SPG21
																		ENSG00000001461	178.312	-6.79364	2.08395	-3.25998	0.00111421	0.02199	NIPAL3
																		ENSG00000184828	227.465	-6.21296	1.9049	-3.26157	0.00110796	0.0218973	ZBTB7C
																		ENSG00000178860	48.5043	-8.71833	2.6708	-3.26431	0.00109731	0.0217175	MSC
																		ENSG00000169330	53.878	-8.12802	2.48739	-3.26769	0.00108431	0.0214904	MINAR1
																		ENSG00000116254	80.8642	-5.81915	1.77983	-3.2695	0.00107736	0.0213829	CHD5
																		ENSG00000047457	61.4911	-8.89439	2.71892	-3.27129	0.00107058	0.0212783	CP
																		ENSG00000115145	922.268	-5.00776	1.53032	-3.27236	0.00106654	0.0212583	STAM2
																		ENSG00000100911	220.92	-5.82204	1.77864	-3.27331	0.00106296	0.0212169	PSME2
																		ENSG00000049245	1179.44	-5.29893	1.61841	-3.27416	0.00105978	0.0212137	VAMP3
																		ENSG00000181541	41.0272	-7.90996	2.41541	-3.27479	0.00105742	0.0211967	MAB21L2
																		ENSG00000181830	54.0145	-7.53806	2.30065	-3.27649	0.00105107	0.0210995	SLC35C1
																		ENSG00000119899	46.666	-7.78853	2.37607	-3.27791	0.0010458	0.0210236	SLC17A5
																		ENSG00000183570	247.502	-6.50636	1.98477	-3.27814	0.00104492	0.0210236	PCBP3
																		ENSG00000170745	333.909	-5.41863	1.65251	-3.27903	0.00104164	0.0210236	KCNS3
																		ENSG00000164123	296.324	-5.19306	1.58369	-3.2791	0.0010414	0.0210236	C4orf45
																		ENSG00000213689	61.3916	-7.47046	2.27471	-3.28414	0.00102296	0.0207127	TREX1
																		ENSG00000272602	88.6553	-7.86201	2.3937	-3.28446	0.00102177	0.0207127	ZNF595
																		ENSG00000138035	682.02	-6.19195	1.883	-3.28834	0.00100781	0.0205243	PNPT1
																		ENSG00000178685	444.303	-5.54357	1.68515	-3.28966	0.00100309	0.0204577	PARP10
																		ENSG00000137494	184.977	-6.10428	1.85526	-3.29026	0.00100095	0.0204437	ANKRD42
																		ENSG00000213760	346.058	-7.04124	2.13831	-3.2929	0.00099159	0.0202821	ATP6V1G2
																		ENSG00000177839	568.308	-5.63334	1.71063	-3.29314	0.000990749	0.0202821	PCDHB9
																		ENSG00000197122	995.212	-5.41092	1.6411	-3.29713	0.000976795	0.0200671	SRC
																		ENSG00000145242	824.984	-4.38641	1.32966	-3.29889	0.000970684	0.0199708	EPHA5
																		ENSG00000141086	98.3158	-5.77265	1.7492	-3.30016	0.000966283	0.0199094	CTRL
																		ENSG00000136944	87.6431	-7.87945	2.3872	-3.30071	0.000964395	0.0198997	LMX1B
																		ENSG00000237172	117.152	-6.67083	2.01994	-3.30248	0.00095833	0.0198328	B3GNT9
																		ENSG00000241644	61.2163	-7.10893	2.15164	-3.30397	0.000953266	0.0197571	INMT
																		ENSG00000117400	35.6022	-7.26565	2.19903	-3.30403	0.000953057	0.0197571	MPL
																		ENSG00000198925	433.076	-4.56301	1.38084	-3.30453	0.000951357	0.0197571	ATG9A
																		ENSG00000149761	109.859	-6.90507	2.08957	-3.30454	0.000951312	0.0197571	NUDT22
																		ENSG00000177096	63.3522	-7.39457	2.23713	-3.30539	0.000948453	0.0197571	PHETA2
																		ENSG00000139899	28.2773	-7.73631	2.33772	-3.30934	0.00093515	0.0195256	CBLN3
																		ENSG00000142733	104.78	-5.77319	1.74442	-3.30951	0.000934579	0.0195256	MAP3K6
																		ENSG00000138823	175.389	-6.30971	1.90647	-3.30963	0.000934185	0.0195256	MTTP
																		ENSG00000010361	67.6731	-7.56398	2.28362	-3.31228	0.000925394	0.0194084	FUZ
																		ENSG00000125898	57.5379	-5.76274	1.73953	-3.31281	0.000923638	0.0194005	FAM110A
																		ENSG00000167703	52.388	-6.48449	1.95633	-3.31462	0.000917677	0.0193622	SLC43A2
																		ENSG00000254585	46.9881	-7.64235	2.30497	-3.3156	0.000914471	0.0193526	MAGEL2
																		ENSG00000158186	445.264	-5.93167	1.7883	-3.31694	0.000910107	0.0192893	MRAS
																		ENSG00000156599	599.821	-5.50311	1.65737	-3.32039	0.000898918	0.019081	ZDHHC5
																		ENSG00000279253	35.8609	-7.07285	2.12943	-3.32147	0.000895437	0.0190358	NA
																		ENSG00000162650	159.96	-7.25255	2.18207	-3.3237	0.000888327	0.018942	ATXN7L2
																		ENSG00000102524	56.1226	-8.58195	2.58135	-3.3246	0.000885445	0.0189092	TNFSF13B
																		ENSG00000171428	52.5307	-7.2615	2.18405	-3.32479	0.000884852	0.0189092	NAT1
																		ENSG00000183439	48.8251	-7.08904	2.13151	-3.32583	0.000881571	0.0188839	TRIM61
																		ENSG00000164251	43.1268	-8.09944	2.43483	-3.32649	0.000879475	0.0188678	F2RL1
																		ENSG00000176472	44.9771	-6.43684	1.93437	-3.32761	0.000875952	0.0188209	ZNF575
																		ENSG00000135502	160.09	-5.85792	1.76018	-3.32803	0.000874631	0.0188209	SLC26A10
																		ENSG00000139292	124.109	-7.37551	2.21502	-3.32978	0.000869158	0.018761	LGR5
																		ENSG00000103740	137.9	-5.77284	1.72914	-3.33857	0.000842121	0.0182898	ACSBG1
																		ENSG00000084463	2011.2	-3.94126	1.17947	-3.34156	0.00083309	0.0181497	WBP11
																		ENSG00000068120	264.413	-6.16063	1.84342	-3.34196	0.00083188	0.0181497	COASY
																		ENSG00000168243	95.727	-7.00779	2.09648	-3.34265	0.000829826	0.0181349	GNG4
																		ENSG00000159216	1121.94	-4.62237	1.38273	-3.34294	0.000828965	0.0181349	RUNX1
																		ENSG00000124343	118.311	-6.52935	1.95219	-3.34463	0.000823917	0.0180619	XG
																		ENSG00000102543	369.929	-5.88251	1.75786	-3.34641	0.00081864	0.0179743	CDADC1
																		ENSG00000147123	399.19	-6.38803	1.90881	-3.3466	0.000818097	0.0179743	NDUFB11
																		ENSG00000161048	315.906	-4.14743	1.2391	-3.34714	0.0008165	0.0179743	NAPEPLD
																		ENSG00000104660	527.074	-4.56157	1.36255	-3.34782	0.000814512	0.0179679	LEPROTL1
																		ENSG00000126768	134.828	-5.32714	1.59092	-3.34847	0.000812592	0.0179537	TIMM17B
																		ENSG00000106305	316.182	-4.36739	1.30328	-3.35107	0.000805	0.0178139	AIMP2
																		ENSG00000251569	53.401	-7.83983	2.33935	-3.35128	0.000804382	0.0178139	NA
																		ENSG00000185875	56.1237	-8.36494	2.49461	-3.35321	0.000798815	0.0177329	THNSL1
																		ENSG00000176273	89.9957	-7.46751	2.22548	-3.35547	0.000792312	0.0176164	SLC35G1
																		ENSG00000171612	117.418	-5.28821	1.5756	-3.35631	0.000789908	0.0175908	SLC25A33
																		ENSG00000131379	114.832	-6.84554	2.03888	-3.3575	0.000786518	0.0175431	C3orf20
																		ENSG00000102048	22.8503	-7.33729	2.18529	-3.35758	0.000786286	0.0175431	ASB9
																		ENSG00000010539	43.6531	-8.06635	2.40123	-3.35926	0.000781506	0.0174868	ZNF200
																		ENSG00000214491	32.3119	-7.59722	2.26064	-3.36065	0.000777594	0.017427	SEC14L6
																		ENSG00000204315	35.4216	-7.41674	2.2036	-3.36574	0.0007634	0.0171362	FKBPL
																		ENSG00000280069	66.3741	-6.72287	1.99638	-3.36752	0.000758471	0.0170529	NA
																		ENSG00000183691	46.4221	-8.73113	2.59237	-3.36801	0.000757115	0.0170497	NOG
																		ENSG00000173171	71.3814	-6.21498	1.84395	-3.37047	0.000750399	0.0169255	MTX1
																		ENSG00000176476	98.0217	-6.3326	1.87863	-3.37086	0.000749338	0.0169255	SGF29
																		ENSG00000166165	90.6504	-7.76315	2.30175	-3.37271	0.000744321	0.0168425	CKB
																		ENSG00000138138	1122.18	-5.08673	1.5081	-3.37294	0.000743694	0.0168425	ATAD1
																		ENSG00000184060	101.393	-7.91367	2.3457	-3.37369	0.000741665	0.0168366	ADAP2
																		ENSG00000113100	122.156	-6.91038	2.04772	-3.37467	0.00073904	0.0168042	CDH9
																		ENSG00000144199	127.999	-6.92155	2.051	-3.37472	0.000738906	0.0168042	FAHD2B
																		ENSG00000153531	74.2198	-7.68967	2.27826	-3.37524	0.000737509	0.0168042	ADPRHL1
																		ENSG00000127580	45.6864	-7.66806	2.26925	-3.37912	0.000727192	0.0166154	WDR24
																		ENSG00000080293	62.7584	-6.75787	1.99831	-3.38179	0.000720154	0.0164814	SCTR
																		ENSG00000104472	114.162	-6.35362	1.87767	-3.38378	0.000714942	0.0163889	CHRAC1
																		ENSG00000167969	278.77	-5.69339	1.68213	-3.38462	0.000712756	0.0163654	ECI1
																		ENSG00000261884	31.6197	-6.89444	2.03402	-3.38957	0.000700031	0.0160996	NA
																		ENSG00000165113	132.66	-6.07522	1.78999	-3.394	0.00068879	0.015867	GKAP1
																		ENSG00000204677	74.1243	-7.84655	2.31029	-3.39635	0.000682916	0.0157575	FAM153C
																		ENSG00000173210	104.14	-7.36047	2.16713	-3.39641	0.000682761	0.0157575	ABLIM3
																		ENSG00000263002	389.943	-5.53857	1.63063	-3.39658	0.000682346	0.0157575	ZNF234
																		ENSG00000266918	68.1061	-8.98253	2.64425	-3.397	0.000681283	0.0157575	NA
																		ENSG00000271605	20.3292	-7.33468	2.15874	-3.39767	0.000679634	0.0157575	MILR1
																		ENSG00000006062	547.257	-5.90364	1.73588	-3.40095	0.000671519	0.0156228	MAP3K14
																		ENSG00000165171	29.9705	-7.89154	2.3203	-3.40109	0.000671186	0.0156228	METTL27
																		ENSG00000043143	54.921	-6.82948	2.00778	-3.40151	0.000670146	0.0156228	JADE2
																		ENSG00000116990	40.4964	-8.37978	2.46183	-3.40388	0.000664351	0.0155591	MYCL
																		ENSG00000163485	73.3194	-8.39415	2.46467	-3.40578	0.000659743	0.015477	ADORA1
																		ENSG00000260772	131.126	-6.90714	2.02741	-3.40688	0.00065709	0.0154405	NA
																		ENSG00000050438	109.189	-8.36794	2.45502	-3.4085	0.000653218	0.0153752	SLC4A8
																		ENSG00000141349	201.971	-5.2057	1.52726	-3.40852	0.000653163	0.0153752	G6PC3
																		ENSG00000258405	75.914	-6.6695	1.95653	-3.40884	0.000652402	0.0153752	ZNF578
																		ENSG00000101282	57.5553	-8.12397	2.38166	-3.41105	0.000647126	0.0153346	RSPO4
																		ENSG00000187546	182.397	-6.22307	1.82405	-3.41168	0.000645647	0.0153254	AGMO
																		ENSG00000176927	114.345	-5.6091	1.64333	-3.41325	0.000641931	0.015263	EFCAB5
																		ENSG00000073350	87.4378	-6.72279	1.96955	-3.41336	0.000641676	0.015263	LLGL2
																		ENSG00000169994	312.149	-5.8657	1.71827	-3.41373	0.000640792	0.015263	MYO7B
																		ENSG00000204580	167.638	-6.84176	2.00161	-3.41813	0.000630521	0.0150682	DDR1
																		ENSG00000270757	589.51	-6.16031	1.80205	-3.41849	0.000629694	0.0150682	HSPE1-MOB4
																		ENSG00000188603	37.6166	-7.82937	2.28905	-3.42035	0.000625395	0.0149967	CLN3
																		ENSG00000259529	364.698	-5.52746	1.61553	-3.42146	0.000622847	0.0149611	NA
																		ENSG00000105755	41.332	-6.78092	1.98162	-3.42191	0.000621824	0.0149611	ETHE1
																		ENSG00000115541	473.918	-6.14683	1.79516	-3.42411	0.000616806	0.0148668	HSPE1
																		ENSG00000007255	30.9021	-5.87653	1.71585	-3.42486	0.000615113	0.0148515	TRAPPC6A
																		ENSG00000148541	120.46	-7.16683	2.09233	-3.42529	0.000614145	0.0148515	FAM13C
																		ENSG00000164949	104.801	-6.22075	1.81603	-3.42546	0.00061376	0.0148515	GEM
																		ENSG00000119927	175.035	-7.11657	2.07674	-3.4268	0.000610731	0.0148221	GPAM
																		ENSG00000108448	50.0548	-7.09536	2.06893	-3.42948	0.00060474	0.0147276	TRIM16L
																		ENSG00000205403	97.3338	-6.57841	1.9169	-3.4318	0.0005996	0.0146277	CFI
																		ENSG00000205560	81.3522	-5.3333	1.55407	-3.43183	0.000599512	0.0146277	CPT1B
																		ENSG00000165443	487.032	-6.75056	1.96655	-3.4327	0.000597605	0.0146277	PHYHIPL
																		ENSG00000108679	66.5275	-7.00362	2.0389	-3.435	0.000592552	0.0145315	LGALS3BP
																		ENSG00000143314	200.315	-5.94555	1.73072	-3.43531	0.000591881	0.0145315	MRPL24
																		ENSG00000106009	259.545	-5.38829	1.5676	-3.43729	0.000587559	0.0144631	BRAT1
																		ENSG00000102445	99.0899	-7.77866	2.26233	-3.43834	0.00058529	0.0144543	RUBCNL
																		ENSG00000100526	70.0667	-7.83882	2.27753	-3.44181	0.00057784	0.0142954	CDKN3
																		ENSG00000197409	137.853	-6.61212	1.92101	-3.442	0.000577434	0.0142954	HIST1H3D
																		ENSG00000183873	81.5256	-7.75763	2.25364	-3.44227	0.000576862	0.0142954	SCN5A
																		ENSG00000147144	56.1794	-7.22478	2.09872	-3.44246	0.000576446	0.0142954	CCDC120
																		ENSG00000178096	45.669	-6.07386	1.76405	-3.44312	0.000575039	0.0142954	BOLA1
																		ENSG00000130513	88.8329	-5.96094	1.73024	-3.44515	0.000570747	0.0142453	GDF15
																		ENSG00000168924	954.738	-3.68295	1.0689	-3.44555	0.000569894	0.0142453	LETM1
																		ENSG00000076248	261.905	-8.798	2.55152	-3.44814	0.000564468	0.0141389	UNG
																		ENSG00000145365	125.33	-7.64162	2.21608	-3.44827	0.000564193	0.0141389	TIFA
																		ENSG00000174989	1447.72	-5.11013	1.48082	-3.45088	0.000558754	0.0140458	FBXW8
																		ENSG00000100162	28.4754	-7.05638	2.04393	-3.45236	0.000555715	0.0139945	CENPM
																		ENSG00000134815	800.841	-5.82404	1.68688	-3.45255	0.000555321	0.0139945	DHX34
																		ENSG00000114790	92.4303	-7.65272	2.21646	-3.45268	0.000555056	0.0139945	ARHGEF26
																		ENSG00000157557	354.299	-5.20811	1.50817	-3.45325	0.000553869	0.0139945	ETS2
																		ENSG00000173153	106.164	-6.00351	1.73715	-3.45595	0.000548352	0.0139382	ESRRA
																		ENSG00000067842	135.789	-4.98534	1.4407	-3.46035	0.000539477	0.0137662	ATP2B3
																		ENSG00000214194	71.4194	-8.7873	2.53793	-3.46239	0.000535398	0.0137038	SMIM30
																		ENSG00000161513	41.4138	-8.32678	2.40132	-3.46758	0.000525165	0.0134665	FDXR
																		ENSG00000165646	120.87	-7.11533	2.04799	-3.4743	0.000512189	0.0131577	SLC18A2
																		ENSG00000215910	228.602	-6.74247	1.94034	-3.47489	0.000511055	0.0131526	C1orf167
																		ENSG00000282804	79.8788	-6.66002	1.91593	-3.47613	0.000508711	0.0131184	NA
																		ENSG00000278974	65.4508	-8.17195	2.34921	-3.47859	0.000504054	0.0130441	NA
																		ENSG00000114978	957.86	-4.60165	1.32274	-3.47888	0.000503523	0.0130441	MOB1A
																		ENSG00000161681	207.081	-6.03239	1.73279	-3.48133	0.00049894	0.0129595	SHANK1
																		ENSG00000187323	831.955	-4.97281	1.42767	-3.48317	0.000495516	0.0128944	DCC
																		ENSG00000120913	121.846	-7.41422	2.12709	-3.48561	0.000491015	0.012801	PDLIM2
																		ENSG00000111057	2137.51	-5.24457	1.50271	-3.49007	0.000482901	0.0126129	KRT18
																		ENSG00000146267	65.6493	-6.80522	1.94921	-3.49127	0.000480723	0.0125794	FAXC
																		ENSG00000140470	367.09	-5.69312	1.63034	-3.49199	0.000479439	0.0125692	ADAMTS17
																		ENSG00000105750	98.1289	-8.25489	2.3638	-3.49222	0.000479031	0.0125692	ZNF85
																		ENSG00000167977	183.104	-5.93966	1.70037	-3.49317	0.000477327	0.0125607	KCTD5
																		ENSG00000119608	224.582	-5.90259	1.68869	-3.49536	0.000473425	0.0124814	PROX2
																		ENSG00000131019	193.556	-8.33066	2.38017	-3.50002	0.000465218	0.012288	ULBP3
																		ENSG00000273331	805.321	-6.41547	1.83058	-3.50461	0.000457284	0.0121012	TM4SF19-TCTEX1D2
																		ENSG00000163082	100.317	-7.96243	2.27138	-3.50555	0.00045566	0.012081	SGPP2
																		ENSG00000139915	447.816	-5.11968	1.46007	-3.50645	0.000454131	0.0120632	MDGA2
																		ENSG00000256223	84.851	-9.16782	2.614	-3.5072	0.000452855	0.0120521	ZNF10
																		ENSG00000124767	201.945	-6.23662	1.77809	-3.50748	0.000452372	0.0120521	GLO1
																		ENSG00000198053	290.288	-7.4401	2.11974	-3.50991	0.00044826	0.0119752	SIRPA
																		ENSG00000204344	130.209	-6.18569	1.76119	-3.51222	0.000444379	0.0118941	STK19
																		ENSG00000186340	250.419	-7.35813	2.0941	-3.51375	0.000441831	0.0118485	THBS2
																		ENSG00000256235	104.536	-7.46944	2.12493	-3.51515	0.000439508	0.0118087	SMIM3
																		ENSG00000183943	620.005	-6.60852	1.87813	-3.51866	0.000433727	0.0116757	PRKX
																		ENSG00000149541	153.668	-5.80878	1.65082	-3.51872	0.000433641	0.0116757	B3GAT3
																		ENSG00000205336	65.2713	-7.27287	2.06464	-3.52258	0.000427368	0.0115488	ADGRG1
																		ENSG00000113328	194.698	-8.21778	2.33194	-3.52401	0.000425067	0.0115087	CCNG1
																		ENSG00000151790	83.8327	-8.21984	2.32688	-3.53256	0.000411553	0.0111644	TDO2
																		ENSG00000134198	652.57	-5.33506	1.51005	-3.53304	0.000410805	0.0111644	TSPAN2
																		ENSG00000104886	750.023	-4.98054	1.40874	-3.53544	0.00040709	0.0110861	PLEKHJ1
																		ENSG00000121680	48.9849	-7.63363	2.15882	-3.53602	0.000406206	0.0110835	PEX16
																		ENSG00000160131	54.4617	-8.66351	2.45003	-3.53609	0.000406102	0.0110835	VMA21
																		ENSG00000104756	651.18	-6.40212	1.80866	-3.53971	0.000400562	0.0109935	KCTD9
																		ENSG00000167840	389.93	-6.2037	1.74905	-3.54691	0.000389782	0.0107186	ZNF232
																		ENSG00000128881	825.677	-5.00104	1.40995	-3.54695	0.000389712	0.0107186	TTBK2
																		ENSG00000103534	140.139	-8.04395	2.2666	-3.5489	0.000386837	0.0106794	TMC5
																		ENSG00000135740	152.832	-7.7179	2.17456	-3.54917	0.000386442	0.0106794	SLC9A5
																		ENSG00000165304	345.422	-6.76535	1.90333	-3.55447	0.000378736	0.010497	MELK
																		ENSG00000132773	49.7106	-8.88167	2.49777	-3.55584	0.000376778	0.0104634	TOE1
																		ENSG00000160932	37.583	-7.73877	2.17559	-3.5571	0.000374978	0.0104341	LY6E
																		ENSG00000167306	332.598	-7.68967	2.16169	-3.55725	0.00037476	0.0104341	MYO5B
																		ENSG00000133983	296.396	-6.47546	1.8189	-3.56009	0.000370726	0.0103567	COX16
																		ENSG00000157601	137.577	-7.00831	1.96808	-3.56099	0.000369465	0.0103421	MX1
																		ENSG00000072858	95.9132	-7.37635	2.06883	-3.56548	0.000363193	0.0101868	SIDT1
																		ENSG00000051620	162.224	-8.10668	2.27277	-3.56687	0.000361271	0.0101532	HEBP2
																		ENSG00000078053	339.412	-6.21456	1.742	-3.56748	0.000360435	0.01015	AMPH
																		ENSG00000197620	436.891	-6.56688	1.83715	-3.57449	0.000350912	0.00992156	CXorf40A
																		ENSG00000155367	91.2905	-7.86679	2.19928	-3.57698	0.000347581	0.0098472	PPM1J
																		ENSG00000213186	580.992	-6.2761	1.75458	-3.57699	0.000347578	0.0098472	TRIM59
																		ENSG00000135002	141.435	-6.60942	1.84739	-3.57772	0.00034661	0.0098472	RFK
																		ENSG00000162377	185.252	-7.39607	2.06719	-3.57783	0.000346457	0.0098472	COA7
																		ENSG00000203880	393.389	-7.4354	2.07797	-3.5782	0.00034597	0.0098472	PCMTD2
																		ENSG00000132321	942.987	-5.48519	1.53168	-3.58117	0.000342061	0.00980948	IQCA1
																		ENSG00000115226	71.3102	-7.82929	2.18463	-3.5838	0.000338629	0.0097309	FNDC4
																		ENSG00000170185	111.605	-6.99119	1.94912	-3.58684	0.00033471	0.00963799	USP38
																		ENSG00000129173	112.315	-6.85099	1.90986	-3.58717	0.000334292	0.00963799	E2F8
																		ENSG00000049768	102.569	-8.11846	2.26287	-3.58768	0.00033363	0.00963799	FOXP3
																		ENSG00000101638	100.76	-8.20695	2.28564	-3.59066	0.000329843	0.0095697	ST8SIA5
																		ENSG00000168916	1986.9	-4.57659	1.27362	-3.59338	0.000326412	0.00949635	ZNF608
																		ENSG00000101331	397.555	-6.35864	1.76765	-3.59724	0.000321611	0.00937611	CCM2L
																		ENSG00000164236	368.27	-6.75664	1.87778	-3.59821	0.000320412	0.00936055	ANKRD33B
																		ENSG00000165591	204.318	-5.70494	1.58546	-3.59829	0.000320315	0.00936055	FAAH2
																		ENSG00000198169	593.825	-5.22166	1.45102	-3.59862	0.000319914	0.00936055	ZNF251
																		ENSG00000112561	67.8668	-7.54072	2.09512	-3.59918	0.000319227	0.00936055	TFEB
																		ENSG00000126458	202.979	-4.47866	1.24384	-3.60067	0.000317397	0.00935025	RRAS
																		ENSG00000186501	143.462	-6.17831	1.71508	-3.60235	0.000315353	0.00930954	TMEM222
																		ENSG00000109667	264.312	-5.39718	1.49797	-3.60299	0.000314573	0.00930607	SLC2A9
																		ENSG00000143845	91.835	-6.92611	1.92155	-3.60443	0.000312837	0.00927423	ETNK2
																		ENSG00000153157	75.7471	-8.65093	2.39751	-3.6083	0.000308211	0.00915641	SYCP2L
																		ENSG00000197971	175.045	-8.18102	2.26622	-3.60999	0.00030621	0.00911624	MBP
																		ENSG00000093010	1384.71	-5.33647	1.47772	-3.61129	0.000304683	0.00909005	COMT
																		ENSG00000148334	60.7906	-7.4067	2.04992	-3.61317	0.000302478	0.00904344	PTGES2
																		ENSG00000153086	66.1555	-9.0227	2.49651	-3.61413	0.000301363	0.00902931	ACMSD
																		ENSG00000167261	46.7596	-8.37771	2.31679	-3.61608	0.000299096	0.00898056	DPEP2
																		ENSG00000132635	510.804	-5.30075	1.46585	-3.61616	0.000299006	0.00898056	PCED1A
																		ENSG00000263155	184.322	-5.05408	1.39716	-3.6174	0.000297578	0.00897331	MYZAP
																		ENSG00000140398	254.191	-6.80938	1.88169	-3.61876	0.000296016	0.00894541	NEIL1
																		ENSG00000100346	123.896	-7.60048	2.09916	-3.62072	0.000293786	0.00889717	CACNA1I
																		ENSG00000118777	115.638	-7.11815	1.96579	-3.62101	0.000293452	0.00889717	ABCG2
																		ENSG00000198440	118.776	-7.50083	2.07115	-3.62158	0.000292806	0.00889717	ZNF583
																		ENSG00000112038	142.963	-7.81219	2.15649	-3.62264	0.000291616	0.00888891	OPRM1
																		ENSG00000113838	71.0691	-9.09124	2.50927	-3.62307	0.000291131	0.00888891	TBCCD1
																		ENSG00000184402	462.415	-5.80186	1.60117	-3.6235	0.000290643	0.00888891	SS18L1
																		ENSG00000112280	71.3844	-8.90469	2.4572	-3.62392	0.000290173	0.00888891	COL9A1
																		ENSG00000198270	305.007	-7.13796	1.96872	-3.62569	0.000288187	0.00888071	TMEM116
																		ENSG00000159714	204.772	-7.76297	2.13927	-3.62879	0.00028475	0.00881344	ZDHHC1
																		ENSG00000124587	182.403	-6.43568	1.77331	-3.6292	0.000284305	0.00881344	PEX6
																		ENSG00000142961	419.422	-8.34927	2.30031	-3.62964	0.000283822	0.00881344	MOB3C
																		ENSG00000011132	150.699	-6.32226	1.74182	-3.62969	0.000283759	0.00881344	APBA3
																		ENSG00000075240	237.721	-6.44567	1.77439	-3.63261	0.000280566	0.00876594	GRAMD4
																		ENSG00000132781	61.9049	-8.14085	2.24092	-3.63282	0.000280341	0.00876594	MUTYH
																		ENSG00000263620	317.433	-5.19646	1.42986	-3.63424	0.000278804	0.00876456	NA
																		ENSG00000189350	69.0466	-6.99075	1.9219	-3.63741	0.000275393	0.00867674	TOGARAM2
																		ENSG00000164308	68.4336	-8.66036	2.38032	-3.63832	0.00027442	0.00866551	ERAP2
																		ENSG00000167210	129.24	-8.40469	2.30949	-3.6392	0.000273486	0.00865547	LOXHD1
																		ENSG00000104356	72.3708	-8.85704	2.4333	-3.63993	0.00027271	0.00865039	POP1
																		ENSG00000148297	454.41	-5.94225	1.63212	-3.64081	0.000271778	0.00864034	MED22
																		ENSG00000181790	131.62	-8.42509	2.31287	-3.64269	0.000269799	0.00859687	ADGRB1
																		ENSG00000066248	109.42	-6.44127	1.7679	-3.64346	0.000269	0.00859087	NGEF
																		ENSG00000187626	89.2852	-9.06264	2.48519	-3.64666	0.000265669	0.00850384	ZKSCAN4
																		ENSG00000127838	2141.61	-4.43064	1.2136	-3.65082	0.000261403	0.00838639	PNKD
																		ENSG00000141314	143.667	-7.50375	2.05431	-3.6527	0.000259502	0.00834443	RHBDL3
																		ENSG00000130590	69.2903	-8.63798	2.36367	-3.65447	0.000257712	0.00830588	SAMD10
																		ENSG00000165650	2961.02	-4.75637	1.30143	-3.65472	0.000257463	0.00830588	PDZD8
																		ENSG00000008513	1298.31	-6.60764	1.80698	-3.65673	0.000255449	0.00828999	ST3GAL1
																		ENSG00000092330	328.529	-5.94076	1.62389	-3.65834	0.000253851	0.0082572	TINF2
																		ENSG00000173218	178.142	-7.09935	1.93956	-3.66029	0.000251927	0.00821364	VANGL1
																		ENSG00000008517	432.032	-6.7287	1.83734	-3.6622	0.000250059	0.00817168	IL32
																		ENSG00000150625	187.92	-7.22777	1.97298	-3.66338	0.000248904	0.00815292	GPM6A
																		ENSG00000220205	304.118	-5.26242	1.43571	-3.66538	0.00024697	0.00810846	VAMP2
																		ENSG00000188807	268.045	-5.90719	1.61129	-3.66612	0.000246256	0.00810397	TMEM201
																		ENSG00000167842	325.109	-7.06848	1.92686	-3.6684	0.000244077	0.00805111	MIS12
																		ENSG00000204147	81.6017	-9.13054	2.48888	-3.66853	0.000243953	0.00805111	ASAH2B
																		ENSG00000124641	128.293	-6.92637	1.88766	-3.66928	0.00024323	0.00805111	MED20
																		ENSG00000164932	732.377	-6.64133	1.80912	-3.67102	0.000241586	0.00802544	CTHRC1
																		ENSG00000198498	70.0839	-9.1618	2.49511	-3.6719	0.000240749	0.00802544	TMA16
																		ENSG00000006530	797.575	-5.5346	1.50493	-3.67764	0.000235405	0.00787598	AGK
																		ENSG00000152705	384.044	-6.87998	1.87016	-3.67881	0.000234324	0.00785852	CATSPER3
																		ENSG00000027001	415.796	-5.64685	1.53397	-3.6812	0.000232137	0.00780379	MIPEP
																		ENSG00000159733	273.829	-7.87841	2.13851	-3.68406	0.00022955	0.00773535	ZFYVE28
																		ENSG00000157064	152.361	-7.00303	1.90087	-3.68413	0.000229486	0.00773535	NMNAT2
																		ENSG00000247596	338.43	-6.81825	1.85034	-3.68486	0.00022883	0.00773535	TWF2
																		ENSG00000153902	359.543	-7.42028	2.01306	-3.68607	0.000227741	0.00773535	LGI4
																		ENSG00000114853	176.69	-7.95606	2.15746	-3.6877	0.000226288	0.00773535	ZBTB47
																		ENSG00000131876	801.759	-6.24458	1.69326	-3.68791	0.000226102	0.00773535	SNRPA1
																		ENSG00000134256	58.5264	-6.6601	1.80568	-3.68841	0.000225657	0.00773535	CD101
																		ENSG00000143801	66.3475	-8.02123	2.17388	-3.68982	0.000224413	0.00772904	PSEN2
																		ENSG00000198203	107.863	-7.36071	1.99276	-3.69373	0.000220987	0.00764856	SULT1C2
																		ENSG00000166206	325.083	-7.4318	2.0112	-3.6952	0.000219713	0.00762321	GABRB3
																		ENSG00000081985	124.066	-6.55364	1.77353	-3.69525	0.000219673	0.00762321	IL12RB2
																		ENSG00000120539	73.6668	-9.36845	2.53443	-3.69646	0.000218623	0.00762304	MASTL
																		ENSG00000165675	205.174	-5.60351	1.5155	-3.69747	0.000217755	0.00761168	ENOX2
																		ENSG00000163389	237.834	-6.53919	1.7683	-3.69801	0.000217299	0.00761168	POGLUT1
																		ENSG00000164414	1028.41	-5.6256	1.51971	-3.70175	0.000214121	0.00752206	SLC35A1
																		ENSG00000205221	125.599	-7.05307	1.90183	-3.70856	0.000208439	0.0073408	VIT
																		ENSG00000112293	259.715	-7.06939	1.90601	-3.70899	0.000208086	0.0073408	GPLD1
																		ENSG00000139180	437.294	-7.55423	2.03589	-3.71053	0.000206824	0.00732063	NDUFA9
																		ENSG00000168071	55.9819	-7.35354	1.97759	-3.71843	0.000200466	0.0071135	CCDC88B
																		ENSG00000111247	68.3487	-9.29887	2.49861	-3.72162	0.000197947	0.00704191	RAD51AP1
																		ENSG00000198156	155.213	-5.54403	1.48924	-3.72274	0.000197074	0.00702864	NPIPB6
																		ENSG00000278129	621.405	-6.7699	1.81786	-3.7241	0.000196017	0.00700872	ZNF8
																		ENSG00000197479	146.601	-6.60389	1.77193	-3.72695	0.000193815	0.00694766	PCDHB11
																		ENSG00000107738	55.7607	-6.48498	1.73801	-3.73126	0.000190528	0.00686486	VSIR
																		ENSG00000185736	1135.5	-5.56352	1.49096	-3.73151	0.000190336	0.00686486	ADARB2
																		ENSG00000124659	111.777	-7.45014	1.99258	-3.73894	0.000184799	0.00669276	TBCC
																		ENSG00000134070	60.76	-6.65186	1.77709	-3.74311	0.000181754	0.00661661	IRAK2
																		ENSG00000123146	84.8031	-8.09432	2.16069	-3.74618	0.000179546	0.00655319	ADGRE5
																		ENSG00000133019	1241.43	-5.74749	1.53421	-3.74623	0.000179508	0.00655319	CHRM3
																		ENSG00000176024	63.6212	-8.86688	2.36501	-3.7492	0.000177402	0.00652579	ZNF613
																		ENSG00000079156	207.659	-6.63815	1.76894	-3.75261	0.000175006	0.00645817	OSBPL6
																		ENSG00000114388	61.3852	-6.76339	1.80025	-3.75692	0.00017202	0.0063779	NPRL2
																		ENSG00000104825	108.091	-7.34979	1.95558	-3.75838	0.000171019	0.00635756	NFKBIB
																		ENSG00000196368	159.258	-8.79572	2.3401	-3.75869	0.000170805	0.00635756	NUDT11
																		ENSG00000150361	177.415	-6.89685	1.83416	-3.76022	0.000169761	0.00634438	KLHL1
																		ENSG00000162066	154.885	-7.45885	1.98266	-3.76205	0.000168524	0.00633183	AMDHD2
																		ENSG00000280160	108.805	-9.29452	2.46927	-3.76408	0.000167164	0.00630127	NA
																		ENSG00000213203	137.312	-6.1346	1.62922	-3.76536	0.000166309	0.00629914	GIMAP1
																		ENSG00000106483	254.529	-7.09247	1.88353	-3.76553	0.000166197	0.00629914	SFRP4
																		ENSG00000213204	1055.69	-5.79801	1.53946	-3.76625	0.000165716	0.00629914	NA
																		ENSG00000198780	200.629	-7.62906	2.02528	-3.76691	0.00016528	0.00629914	FAM169A
																		ENSG00000182983	77.92	-9.26903	2.45949	-3.76867	0.000164118	0.00629914	ZNF662
																		ENSG00000144681	872.201	-7.20125	1.90556	-3.77906	0.000157419	0.00611063	STAC
																		ENSG00000211445	90.9516	-6.24067	1.65072	-3.78059	0.00015646	0.00609023	GPX3
																		ENSG00000132357	72.5347	-9.31223	2.46259	-3.78148	0.000155898	0.00608521	CARD6
																		ENSG00000136877	318.31	-5.07435	1.34034	-3.78588	0.000153163	0.0059951	FPGS
																		ENSG00000157542	509.809	-6.35901	1.67358	-3.79963	0.00014491	0.00568793	KCNJ6
																		ENSG00000152495	857.818	-6.7127	1.76664	-3.79969	0.000144875	0.00568793	CAMK4
																		ENSG00000196967	528.409	-5.83889	1.53538	-3.8029	0.000143014	0.00564502	ZNF585A
																		ENSG00000137491	106.283	-7.22103	1.89848	-3.80359	0.000142616	0.00564502	SLCO2B1
																		ENSG00000129195	219.345	-7.20012	1.8918	-3.80596	0.000141253	0.00560701	PIMREG
																		ENSG00000155959	202.845	-5.38542	1.41444	-3.80746	0.000140402	0.00558904	VBP1
																		ENSG00000176720	561.696	-6.4399	1.69011	-3.81034	0.000138778	0.00554006	BOK
																		ENSG00000072506	120.716	-6.86692	1.80099	-3.81286	0.00013737	0.0054995	HSD17B10
																		ENSG00000135926	1851.12	-5.96798	1.56441	-3.81486	0.000136263	0.00547076	TMBIM1
																		ENSG00000104907	90.0014	-7.64328	2.0021	-3.81763	0.000134738	0.00542502	TRMT1
																		ENSG00000096654	203.076	-8.37343	2.19167	-3.82057	0.000133146	0.00537635	ZNF184
																		ENSG00000185880	136.655	-7.44807	1.94826	-3.82295	0.000131867	0.00534004	TRIM69
																		ENSG00000260092	108.618	-8.84243	2.31059	-3.82691	0.000129763	0.00527003	NA
																		ENSG00000147592	86.0653	-9.37951	2.44956	-3.82906	0.000128632	0.00523922	LACTB2
																		ENSG00000197245	69.6459	-8.49692	2.2183	-3.83037	0.000127949	0.00522655	FAM110D
																		ENSG00000100532	101.72	-9.70139	2.53057	-3.83368	0.000126242	0.00517189	CGRRF1
																		ENSG00000167114	161.371	-4.68851	1.22229	-3.83584	0.000125138	0.00515615	SLC27A4
																		ENSG00000233232	131.549	-7.20194	1.87693	-3.83709	0.000124501	0.00514556	NA
																		ENSG00000155749	125.518	-5.56479	1.44959	-3.83886	0.000123608	0.00512371	ALS2CR12
																		ENSG00000163472	141.83	-6.57024	1.70896	-3.84458	0.000120759	0.00502044	TMEM79
																		ENSG00000143126	164.953	-7.53982	1.95992	-3.84701	0.000119569	0.00498572	CELSR2
																		ENSG00000170955	210.783	-5.65094	1.46881	-3.8473	0.000119426	0.00498572	CAVIN3
																		ENSG00000117280	307.28	-7.82412	2.03342	-3.84776	0.000119204	0.00498572	RAB29
																		ENSG00000186047	130.853	-8.17565	2.12469	-3.84792	0.000119123	0.00498572	DLEU7
																		ENSG00000008196	244.033	-10.3056	2.67801	-3.84822	0.000118981	0.00498572	TFAP2B
																		ENSG00000141232	116.113	-6.08808	1.58134	-3.84996	0.000118135	0.00498572	TOB1
																		ENSG00000166532	1992.02	-4.23883	1.1005	-3.85175	0.000117279	0.00497886	RIMKLB
																		ENSG00000163568	76.4153	-8.31031	2.15738	-3.85204	0.000117139	0.00497886	AIM2
																		ENSG00000183779	71.3402	-9.28307	2.40897	-3.85354	0.000116422	0.00497255	ZNF703
																		ENSG00000281887	153.544	-6.25718	1.62365	-3.85377	0.000116311	0.00497255	GIMAP1-GIMAP5
																		ENSG00000204899	46.1384	-8.57177	2.22209	-3.85752	0.000114543	0.00492221	MZT1
																		ENSG00000086289	545.762	-6.28473	1.62914	-3.8577	0.000114457	0.00492221	EPDR1
																		ENSG00000105255	51.0175	-7.42765	1.92315	-3.86223	0.000112358	0.00485802	FSD1
																		ENSG00000128274	100.148	-7.87978	2.03889	-3.86474	0.000111205	0.00482302	A4GALT
																		ENSG00000170946	224.595	-8.60409	2.2253	-3.86648	0.000110418	0.00480371	DNAJC24
																		ENSG00000145681	255.962	-5.3823	1.39201	-3.86657	0.000110377	0.00480371	HAPLN1
																		ENSG00000074935	209.776	-6.83018	1.76595	-3.8677	0.000109865	0.00480371	TUBE1
																		ENSG00000219438	371.378	-10.0706	2.60372	-3.86776	0.000109839	0.00480371	FAM19A5
																		ENSG00000166793	614.695	-6.1668	1.59362	-3.86968	0.00010898	0.0048006	YPEL4
																		ENSG00000152804	337.467	-7.13838	1.84469	-3.8697	0.000108968	0.0048006	HHEX
																		ENSG00000164347	433.484	-6.17816	1.59647	-3.86988	0.000108888	0.0048006	GFM2
																		ENSG00000251184	324.936	-6.42259	1.6586	-3.87229	0.000107817	0.00479444	NA
																		ENSG00000088727	316.479	-8.00771	2.0645	-3.87876	0.000104992	0.00469855	KIF9
																		ENSG00000131055	113.095	-7.54759	1.94438	-3.88174	0.000103712	0.00466439	COX4I2
																		ENSG00000063322	806.613	-5.61232	1.44492	-3.88418	0.000102677	0.00463927	MED29
																		ENSG00000279821	87.8685	-7.36909	1.89712	-3.88435	0.000102604	0.00463927	NA
																		ENSG00000276045	71.8103	-7.7142	1.98259	-3.89098	9.98419e-05	0.00454038	ORAI1
																		ENSG00000079263	213.771	-9.13653	2.34689	-3.89305	9.89931e-05	0.0045164	SP140
																		ENSG00000142794	188.16	-8.56427	2.19678	-3.89856	9.67664e-05	0.00442919	NBPF3
																		ENSG00000111886	60.6792	-8.58445	2.20134	-3.89964	9.63358e-05	0.00442389	GABRR2
																		ENSG00000113272	237.758	-7.93977	2.03541	-3.90083	9.58649e-05	0.0044167	THG1L
																		ENSG00000184611	567.286	-6.50508	1.66753	-3.90103	9.5783e-05	0.0044167	KCNH7
																		ENSG00000116285	394.687	-5.96124	1.52772	-3.90204	9.53851e-05	0.0044167	ERRFI1
																		ENSG00000145284	183.338	-7.30642	1.87097	-3.90515	9.41678e-05	0.00438161	SCD5
																		ENSG00000169064	132.99	-6.69417	1.71411	-3.90533	9.40985e-05	0.00438161	ZBBX
																		ENSG00000203705	111.716	-7.85555	2.01016	-3.90792	9.30937e-05	0.00436051	TATDN3
																		ENSG00000132274	92.9668	-9.05859	2.31778	-3.9083	9.29464e-05	0.00436051	TRIM22
																		ENSG00000137672	436.626	-5.86248	1.4999	-3.90858	9.28397e-05	0.00436051	TRPC6
																		ENSG00000170891	204.642	-9.02325	2.30648	-3.91214	9.14826e-05	0.00432833	CYTL1
																		ENSG00000182218	91.9021	-8.56751	2.18666	-3.91809	8.92537e-05	0.00423714	HHIPL1
																		ENSG00000166073	153.913	-6.25608	1.59665	-3.91825	8.91942e-05	0.00423714	GPR176
																		ENSG00000078246	2952.88	-4.77903	1.2183	-3.92269	8.75662e-05	0.00418531	TULP3
																		ENSG00000108375	78.7996	-7.06027	1.7997	-3.92303	8.74436e-05	0.00418531	RNF43
																		ENSG00000132326	471.14	-6.55516	1.66855	-3.92866	8.54199e-05	0.00411069	PER2
																		ENSG00000188596	451.2	-7.09138	1.79958	-3.94058	8.1284e-05	0.00392509	CFAP54
																		ENSG00000172315	90.7052	-8.63826	2.19128	-3.9421	8.07713e-05	0.00391379	TP53RK
																		ENSG00000165244	964.21	-7.40953	1.87808	-3.94527	7.97117e-05	0.00387581	ZNF367
																		ENSG00000170584	236.18	-7.29485	1.84802	-3.94739	7.90062e-05	0.00385484	NUDCD2
																		ENSG00000174004	77.0447	-7.80634	1.97726	-3.94806	7.87885e-05	0.00385484	NRROS
																		ENSG00000154975	986.933	-6.6706	1.68901	-3.94942	7.83403e-05	0.00384909	CA10
																		ENSG00000196993	226.989	-5.58806	1.41096	-3.96046	7.48042e-05	0.00368824	NPIPB9
																		ENSG00000087095	1393.51	-4.13206	1.04201	-3.96548	7.32474e-05	0.00362597	NLK
																		ENSG00000103502	102.286	-6.70478	1.6905	-3.96614	7.30445e-05	0.00362597	CDIPT
																		ENSG00000135424	281.867	-7.0563	1.77853	-3.9675	7.26307e-05	0.00362597	ITGA7
																		ENSG00000082074	416.072	-8.33108	2.09814	-3.9707	7.1662e-05	0.00359641	FYB1
																		ENSG00000142507	511.158	-5.83339	1.46906	-3.97084	7.16191e-05	0.00359641	PSMB6
																		ENSG00000267174	122.194	-7.38832	1.85946	-3.97337	7.08638e-05	0.00358194	NA
																		ENSG00000273079	377.761	-7.86372	1.97764	-3.9763	6.99944e-05	0.00355076	GRIN2B
																		ENSG00000103056	110.923	-9.04718	2.27512	-3.97658	6.99131e-05	0.00355076	SMPD3
																		ENSG00000268465	470.682	-6.38182	1.60283	-3.9816	6.84527e-05	0.00349781	NA
																		ENSG00000196678	424.887	-6.5586	1.64657	-3.9832	6.79938e-05	0.00348704	ERI2
																		ENSG00000103356	174.639	-7.42538	1.86287	-3.98599	6.72003e-05	0.00345897	EARS2
																		ENSG00000258839	86.2196	-8.7247	2.18672	-3.98986	6.61133e-05	0.00341553	MC1R
																		ENSG00000175197	162.339	-7.31637	1.8321	-3.99343	6.51233e-05	0.0033768	DDIT3
																		ENSG00000148335	162.262	-9.04665	2.26495	-3.9942	6.49129e-05	0.0033768	NTMT1
																		ENSG00000184277	78.6382	-7.93552	1.98671	-3.9943	6.48859e-05	0.0033768	TM2D3
																		ENSG00000172345	73.3853	-8.82189	2.20717	-3.99693	6.41692e-05	0.00336457	STARD5
																		ENSG00000167447	66.7217	-9.16711	2.29199	-3.99963	6.34403e-05	0.00333881	SMG8
																		ENSG00000154027	132.466	-7.038	1.75905	-4.00103	6.30669e-05	0.00333668	AK5
																		ENSG00000160460	73.9156	-7.80902	1.94508	-4.01476	5.95068e-05	0.00319156	SPTBN4
																		ENSG00000151014	222.679	-9.1321	2.27392	-4.01602	5.91887e-05	0.00318666	NOCT
																		ENSG00000196152	1126.62	-6.77285	1.68572	-4.01777	5.87518e-05	0.00317531	ZNF79
																		ENSG00000185813	137.546	-5.69014	1.41443	-4.02293	5.74794e-05	0.00311853	PCYT2
																		ENSG00000177688	169.027	-7.06078	1.75437	-4.02468	5.70526e-05	0.00310738	SUMO4
																		ENSG00000173011	363.662	-6.4911	1.61155	-4.02787	5.62843e-05	0.00307746	TADA2B
																		ENSG00000118242	173.833	-7.8047	1.93748	-4.02827	5.61884e-05	0.00307746	MREG
																		ENSG00000255524	153.309	-6.68986	1.66025	-4.02943	5.59129e-05	0.00307746	NPIPB8
																		ENSG00000239642	253.494	-6.86731	1.70373	-4.03074	5.56005e-05	0.00307746	MEIKIN
																		ENSG00000257921	116.394	-7.64551	1.89593	-4.03259	5.51648e-05	0.00307609	NA
																		ENSG00000278705	87.9496	-6.59526	1.63485	-4.03417	5.47957e-05	0.00306768	HIST1H4B
																		ENSG00000142867	88.5401	-8.58966	2.12423	-4.04367	5.26218e-05	0.00295776	BCL10
																		ENSG00000163932	131.242	-10.0575	2.48684	-4.04427	5.24855e-05	0.00295776	PRKCD
																		ENSG00000178947	75.0322	-8.92764	2.20202	-4.05429	5.02873e-05	0.00286088	SMIM10L2A
																		ENSG00000198081	486.276	-7.26866	1.79262	-4.05476	5.0185e-05	0.00286088	ZBTB14
																		ENSG00000146757	272.009	-8.49093	2.09271	-4.05739	4.96239e-05	0.00285785	ZNF92
																		ENSG00000100271	216.653	-8.60439	2.12014	-4.0584	4.94102e-05	0.00285725	TTLL1
																		ENSG00000153234	263.491	-7.0286	1.73117	-4.06004	4.90649e-05	0.00284901	NR4A2
																		ENSG00000109684	115.586	-8.76991	2.158	-4.06391	4.82568e-05	0.00282544	CLNK
																		ENSG00000198324	114.037	-9.57034	2.3533	-4.06678	4.76682e-05	0.00280265	PHETA1
																		ENSG00000162971	133.308	-9.99234	2.45688	-4.06709	4.76037e-05	0.00280265	TYW5
																		ENSG00000164877	192.998	-7.1256	1.7505	-4.0706	4.68924e-05	0.00278031	MICALL2
																		ENSG00000183837	81.314	-7.72079	1.89567	-4.07286	4.64397e-05	0.00276513	PNMA3
																		ENSG00000117477	135.558	-8.73476	2.14437	-4.07334	4.63439e-05	0.00276513	CCDC181
																		ENSG00000284741	702.97	-6.19799	1.51972	-4.07837	4.53523e-05	0.00272346	PDE11A
																		ENSG00000051523	345.273	-5.66491	1.38758	-4.08257	4.45402e-05	0.00268617	CYBA
																		ENSG00000273841	164.813	-9.9173	2.42898	-4.0829	4.44765e-05	0.00268617	TAF9
																		ENSG00000099365	99.5983	-9.34139	2.28123	-4.09489	4.22373e-05	0.00258052	STX1B
																		ENSG00000180626	247.76	-9.07369	2.21465	-4.09712	4.1833e-05	0.00256698	ZNF594
																		ENSG00000108064	139.898	-9.89361	2.40949	-4.1061	4.02392e-05	0.00249093	TFAM
																		ENSG00000106066	180.172	-8.92944	2.16789	-4.11895	3.80596e-05	0.00236643	CPVL
																		ENSG00000178719	391.063	-7.33712	1.78032	-4.12123	3.76851e-05	0.00235356	GRINA
																		ENSG00000173548	228.032	-6.96917	1.69031	-4.12302	3.73937e-05	0.0023502	SNX33
																		ENSG00000188428	121.38	-8.90643	2.15747	-4.12819	3.65638e-05	0.00231439	BLOC1S5
																		ENSG00000103044	56.3029	-8.97957	2.17181	-4.13461	3.55556e-05	0.00226076	HAS3
																		ENSG00000188997	81.7294	-9.40079	2.273	-4.13584	3.53653e-05	0.00225888	KCTD21
																		ENSG00000138964	140.389	-8.6646	2.09095	-4.14385	3.41524e-05	0.00220142	PARVG
																		ENSG00000187672	989.586	-6.57216	1.58571	-4.14463	3.40367e-05	0.00220142	ERC2
																		ENSG00000022976	121.123	-8.06968	1.94589	-4.14704	3.368e-05	0.00220126	ZNF839
																		ENSG00000162390	259.272	-8.35431	2.01071	-4.1549	3.2543e-05	0.00213689	ACOT11
																		ENSG00000108839	536.833	-8.18802	1.96906	-4.15833	3.20581e-05	0.00211493	ALOX12
																		ENSG00000149932	463.883	-7.11084	1.70979	-4.1589	3.19783e-05	0.00211493	TMEM219
																		ENSG00000097021	531.53	-6.17902	1.4845	-4.16237	3.14964e-05	0.00209757	ACOT7
																		ENSG00000258989	224.336	-9.88472	2.37468	-4.16254	3.14724e-05	0.00209757	NA
																		ENSG00000125449	52.7988	-8.78077	2.10848	-4.1645	3.12042e-05	0.00209757	ARMC7
																		ENSG00000136052	209.559	-7.48995	1.79843	-4.16471	3.11743e-05	0.00209757	SLC41A2
																		ENSG00000030419	414.274	-8.64045	2.07339	-4.1673	3.08224e-05	0.00209235	IKZF2
																		ENSG00000167987	111.65	-8.98356	2.15544	-4.16785	3.0748e-05	0.00209235	VPS37C
																		ENSG00000136167	125.768	-8.32529	1.99713	-4.16863	3.06434e-05	0.00209235	LCP1
																		ENSG00000107736	325.915	-6.51709	1.5632	-4.16907	3.0585e-05	0.00209235	CDH23
																		ENSG00000150990	139.283	-9.04861	2.16888	-4.17203	3.019e-05	0.0020898	DHX37
																		ENSG00000138780	297.015	-8.19419	1.96303	-4.17426	2.98953e-05	0.00207965	GSTCD
																		ENSG00000130733	417.509	-5.80151	1.38963	-4.17486	2.98166e-05	0.00207965	YIPF2
																		ENSG00000160753	186.721	-6.92046	1.65671	-4.17724	2.95068e-05	0.00207315	RUSC1
																		ENSG00000281974	259.834	-9.09355	2.16941	-4.19172	2.76846e-05	0.00196287	NA
																		ENSG00000110011	145.845	-8.61275	2.05226	-4.19671	2.70821e-05	0.00193176	DNAJC4
																		ENSG00000141295	395.879	-6.32174	1.50493	-4.20069	2.661e-05	0.00190777	SCRN2
																		ENSG00000172663	544.989	-6.70542	1.59619	-4.2009	2.65853e-05	0.00190777	TMEM134
																		ENSG00000167384	234.532	-8.9576	2.12767	-4.21005	2.55313e-05	0.0018493	ZNF180
																		ENSG00000132359	168.728	-7.45185	1.76993	-4.21025	2.55086e-05	0.0018493	RAP1GAP2
																		ENSG00000003989	120.468	-9.9606	2.3654	-4.21096	2.54285e-05	0.0018493	SLC7A2
																		ENSG00000091262	111.212	-8.90869	2.11406	-4.21401	2.50872e-05	0.00184568	ABCC6
																		ENSG00000173041	138.457	-7.95367	1.88469	-4.22016	2.44132e-05	0.00180555	ZNF680
																		ENSG00000130348	86.356	-9.47598	2.24306	-4.22457	2.39393e-05	0.00177987	QRSL1
																		ENSG00000069206	192.728	-7.48964	1.77205	-4.22653	2.37319e-05	0.00177383	ADAM7
																		ENSG00000049089	119.732	-6.59216	1.55763	-4.23216	2.31457e-05	0.00173927	COL9A2
																		ENSG00000118508	231.937	-8.92421	2.10609	-4.23734	2.26184e-05	0.00170879	RAB32
																		ENSG00000152683	409.415	-8.22854	1.9414	-4.23846	2.25062e-05	0.00170879	SLC30A6
																		ENSG00000125945	171.342	-8.91238	2.10191	-4.24013	2.23387e-05	0.001706	ZNF436
																		ENSG00000259066	275.524	-7.37727	1.73978	-4.24035	2.23171e-05	0.001706	NA
																		ENSG00000168961	272.147	-8.47066	1.99668	-4.24238	2.21162e-05	0.001706	LGALS9
																		ENSG00000155393	161.056	-10.3276	2.43081	-4.24861	2.15102e-05	0.00167923	HEATR3
																		ENSG00000174547	394.391	-7.50002	1.76365	-4.25255	2.1135e-05	0.00165916	MRPL11
																		ENSG00000198585	417.75	-8.17775	1.92154	-4.25583	2.08275e-05	0.0016442	NUDT16
																		ENSG00000213160	324.334	-6.16593	1.44731	-4.26026	2.04192e-05	0.00162108	KLHL23
																		ENSG00000165943	171.827	-7.25614	1.70241	-4.26227	2.02359e-05	0.00162056	MOAP1
																		ENSG00000254806	494.172	-8.61181	2.01952	-4.26429	2.00534e-05	0.00161949	SYS1-DBNDD2
																		ENSG00000110076	424.18	-7.10706	1.66642	-4.26488	2.00013e-05	0.00161949	NRXN2
																		ENSG00000160813	54.0983	-8.87731	2.07753	-4.27301	1.92855e-05	0.00157558	PPP1R35
																		ENSG00000070423	391.019	-7.96629	1.86337	-4.2752	1.90962e-05	0.00156924	RNF126
																		ENSG00000077454	216.063	-8.54787	1.99172	-4.2917	1.77309e-05	0.00146562	LRCH4
																		ENSG00000131044	222.909	-9.02417	2.09506	-4.30736	1.65212e-05	0.00138188	TTLL9
																		ENSG00000164742	340.649	-7.28582	1.6904	-4.31011	1.63171e-05	0.00137298	ADCY1
																		ENSG00000158864	1398.89	-6.3578	1.47154	-4.3205	1.55676e-05	0.00132021	NDUFS2
																		ENSG00000103066	148.826	-9.47878	2.19345	-4.3214	1.55044e-05	0.00132021	PLA2G15
																		ENSG00000125968	1960.19	-5.77296	1.32995	-4.34072	1.42017e-05	0.00123187	ID1
																		ENSG00000164855	160.905	-9.80031	2.25516	-4.34573	1.38812e-05	0.00121155	TMEM184A
																		ENSG00000248235	315.618	-8.48722	1.95261	-4.3466	1.38263e-05	0.00121155	NA
																		ENSG00000187325	219.08	-8.08604	1.85075	-4.36906	1.24785e-05	0.0011098	TAF9B
																		ENSG00000241852	324.884	-8.26861	1.88986	-4.37526	1.2129e-05	0.00108559	C8orf58
																		ENSG00000064703	162.735	-8.37233	1.91221	-4.37834	1.19586e-05	0.00108414	DDX20
																		ENSG00000261832	166.102	-8.08941	1.84708	-4.37957	1.18916e-05	0.00108414	CLN3
																		ENSG00000144802	126.746	-9.07057	2.07087	-4.38007	1.1864e-05	0.00108414	NFKBIZ
																		ENSG00000197905	292.419	-7.12933	1.62709	-4.38164	1.17791e-05	0.00108414	TEAD4
																		ENSG00000167565	137.056	-7.35657	1.67803	-4.38405	1.16495e-05	0.00108409	SERTAD3
																		ENSG00000114270	82.5994	-8.35374	1.90381	-4.3879	1.14452e-05	0.00107219	COL7A1
																		ENSG00000176209	122.764	-8.61708	1.95938	-4.39786	1.09323e-05	0.00103101	SMIM19
																		ENSG00000082213	434.033	-10.6822	2.42826	-4.3991	1.087e-05	0.00103101	C5orf22
																		ENSG00000249319	294.095	-7.04701	1.60161	-4.39994	1.08279e-05	0.00103101	NA
																		ENSG00000142233	376.143	-7.73654	1.75241	-4.4148	1.01103e-05	0.000973084	NTN5
																		ENSG00000158106	323.666	-8.48211	1.91961	-4.41867	9.93103e-06	0.00096242	RHPN1
																		ENSG00000253250	178.672	-10.1315	2.29163	-4.42111	9.81963e-06	0.000958233	C8orf88
																		ENSG00000169139	474.851	-5.58645	1.26028	-4.43271	9.3057e-06	0.000914431	UBE2V2
																		ENSG00000120675	1069.65	-5.43023	1.22434	-4.43524	9.19681e-06	0.000910096	DNAJC15
																		ENSG00000163444	577.656	-6.29238	1.41581	-4.44437	8.81479e-06	0.000878478	TMEM183A
																		ENSG00000182674	457.838	-6.517	1.46269	-4.45548	8.37071e-06	0.000846225	KCNB2
																		ENSG00000166170	214.048	-10.7263	2.40552	-4.45905	8.2325e-06	0.000838283	BAG5
																		ENSG00000120885	190.622	-10.7458	2.40119	-4.47519	7.63421e-06	0.000788793	CLU
																		ENSG00000184271	178.477	-8.95753	2.00082	-4.47693	7.57247e-06	0.00078821	POU6F1
																		ENSG00000148814	204.372	-8.54296	1.90384	-4.48722	7.21589e-06	0.000756699	LRRC27
																		ENSG00000162374	200.718	-10.2365	2.27736	-4.49489	6.96069e-06	0.000735426	ELAVL4
																		ENSG00000279713	287.846	-8.90605	1.98109	-4.49554	6.93933e-06	0.000735426	NA
																		ENSG00000123810	176.028	-8.91831	1.98333	-4.49664	6.90348e-06	0.000735426	B9D2
																		ENSG00000184675	347.073	-10.6999	2.36876	-4.51709	6.26966e-06	0.000677703	AMER1
																		ENSG00000183814	176.245	-8.14511	1.80297	-4.5176	6.25445e-06	0.000677703	LIN9
																		ENSG00000015285	133.659	-8.7977	1.94488	-4.52351	6.08218e-06	0.00066771	WAS
																		ENSG00000125482	995.244	-8.15423	1.80066	-4.52846	5.94139e-06	0.000657389	TTF1
																		ENSG00000276231	216.292	-10.6624	2.35055	-4.53613	5.72967e-06	0.000644107	PIK3R6
																		ENSG00000185009	411.015	-7.39882	1.62914	-4.54155	5.58419e-06	0.000632815	AP3M1
																		ENSG00000204231	760.48	-8.13397	1.78126	-4.56641	4.96152e-06	0.000566823	RXRB
																		ENSG00000198492	1473.68	-6.08389	1.33089	-4.5713	4.84713e-06	0.000558294	YTHDF2
																		ENSG00000171476	482.154	-8.6301	1.87183	-4.61052	4.01662e-06	0.000466459	HOPX
																		ENSG00000167637	220.464	-10.1191	2.19465	-4.61081	4.01102e-06	0.000466459	ZNF283
																		ENSG00000146834	399.88	-9.86214	2.13499	-4.61929	3.85058e-06	0.000454693	MEPCE
																		ENSG00000138772	381.812	-11.4461	2.47701	-4.62093	3.82028e-06	0.000454693	ANXA3
																		ENSG00000131669	123.409	-9.49309	2.05011	-4.63052	3.6475e-06	0.000438074	NINJ1
																		ENSG00000136933	194.767	-7.24171	1.56207	-4.63595	3.55295e-06	0.000430396	RABEPK
																		ENSG00000152359	141.315	-8.86424	1.90229	-4.65978	3.16545e-06	0.000388888	POC5
																		ENSG00000113805	247.772	-9.09071	1.9451	-4.67364	2.95915e-06	0.000367982	CNTN3
																		ENSG00000180190	1379.67	-6.28947	1.345	-4.6762	2.92245e-06	0.000366664	TDRP
																		ENSG00000183696	426.567	-10.2084	2.18192	-4.67862	2.88805e-06	0.000365612	UPP1
																		ENSG00000101230	280.902	-11.2478	2.39572	-4.69494	2.66691e-06	0.000340685	ISM1
																		ENSG00000233276	99.7144	-9.37885	1.99643	-4.69782	2.62951e-06	0.00033899	GPX1
																		ENSG00000180914	926.063	-11.431	2.43226	-4.69973	2.605e-06	0.000338939	OXTR
																		ENSG00000121966	223.662	-9.13953	1.94366	-4.70224	2.57325e-06	0.000337937	CXCR4
																		ENSG00000043462	202.017	-10.2958	2.18084	-4.72104	2.34637e-06	0.000311049	LCP2
																		ENSG00000100246	298.084	-10.2714	2.15519	-4.76589	1.88021e-06	0.000251626	DNAL4
																		ENSG00000165548	145.865	-9.75758	2.03907	-4.78531	1.70727e-06	0.000230679	TMEM63C
																		ENSG00000177570	289.466	-9.22826	1.92724	-4.78833	1.68173e-06	0.000229433	SAMD12
																		ENSG00000108370	127.139	-9.59409	2.00347	-4.78873	1.67837e-06	0.000229433	RGS9
																		ENSG00000130821	171.698	-6.83767	1.42752	-4.78989	1.66874e-06	0.000229433	SLC6A8
																		ENSG00000171574	111.814	-7.14912	1.48917	-4.80074	1.58083e-06	0.000222138	ZNF584
																		ENSG00000256825	322.996	-10.88	2.26132	-4.81135	1.49915e-06	0.000212788	NA
																		ENSG00000127125	370.788	-10.3587	2.14685	-4.82506	1.39962e-06	0.000200688	PPCS
																		ENSG00000169740	546.504	-9.06958	1.87812	-4.82906	1.37178e-06	0.000198724	ZNF32
																		ENSG00000235194	201.979	-10.4283	2.15438	-4.84053	1.29493e-06	0.000189546	PPP1R3E
																		ENSG00000079101	697.341	-10.3271	2.13095	-4.84624	1.25824e-06	0.000186114	CLUL1
																		ENSG00000106018	1275.59	-7.88625	1.62329	-4.8582	1.18456e-06	0.00017708	VIPR2
																		ENSG00000197062	307.185	-9.66965	1.97465	-4.89688	9.73691e-07	0.000148721	ZSCAN26
																		ENSG00000165804	342.252	-8.00192	1.62982	-4.9097	9.1215e-07	0.000140852	ZNF219
																		ENSG00000137947	272.382	-8.05351	1.63631	-4.92174	8.57777e-07	0.000133928	GTF2B
																		ENSG00000139116	476.642	-10.4778	2.12732	-4.92535	8.42097e-07	0.000132957	KIF21A
																		ENSG00000167772	177.86	-7.83014	1.58703	-4.93383	8.06308e-07	0.000128753	ANGPTL4
																		ENSG00000273611	222.019	-10.712	2.16455	-4.94885	7.46532e-07	0.000120578	ZNHIT3
																		ENSG00000099256	151.336	-10.2512	2.06699	-4.9595	7.06764e-07	0.000115482	PRTFDC1
																		ENSG00000188316	153.112	-10.4171	2.09532	-4.97161	6.63993e-07	0.00010977	ENO4
																		ENSG00000167173	503.223	-9.1424	1.83268	-4.98855	6.08342e-07	0.000101767	C15orf39
																		ENSG00000162062	201.766	-8.43051	1.68613	-4.99993	5.73521e-07	9.70979e-05	TEDC2
																		ENSG00000198642	357.352	-10.8222	2.15323	-5.02605	5.00686e-07	8.58004e-05	KLHL9
																		ENSG00000128833	356.869	-8.94155	1.77429	-5.0395	4.66739e-07	8.09706e-05	MYO5C
																		ENSG00000114670	817.826	-7.79035	1.54354	-5.04707	4.4864e-07	7.88037e-05	NEK11
																		ENSG00000100348	456.369	-8.53013	1.67185	-5.10221	3.35716e-07	5.9715e-05	TXN2
																		ENSG00000182533	981.484	-11.5596	2.25592	-5.12409	2.98972e-07	5.38609e-05	CAV3
																		ENSG00000106258	239.311	-10.9434	2.13527	-5.12507	2.97422e-07	5.38609e-05	CYP3A5
																		ENSG00000112877	592.821	-9.78846	1.90898	-5.12758	2.93483e-07	5.38609e-05	CEP72
																		ENSG00000169689	215.353	-6.40264	1.2486	-5.12785	2.93065e-07	5.38609e-05	CENPX
																		ENSG00000187796	105.899	-9.49016	1.84397	-5.1466	2.65243e-07	5.03675e-05	CARD9
																		ENSG00000120925	476.017	-11.8618	2.29619	-5.16585	2.39353e-07	4.60738e-05	RNF170
																		ENSG00000100410	432.461	-10.1277	1.95963	-5.1682	2.36353e-07	4.60738e-05	PHF5A
																		ENSG00000168096	398.465	-7.66645	1.48328	-5.16857	2.35889e-07	4.60738e-05	ANKS3
																		ENSG00000172159	569.919	-8.63272	1.66727	-5.17777	2.24548e-07	4.50764e-05	FRMD3
																		ENSG00000104365	959.358	-6.90236	1.31881	-5.23377	1.66086e-07	3.38237e-05	IKBKB
																		ENSG00000106351	107.016	-9.9017	1.85601	-5.33493	9.55808e-08	2.00463e-05	AGFG2
																		ENSG00000175063	668.772	-9.63759	1.79696	-5.36329	8.17207e-08	1.73991e-05	UBE2C
																		ENSG00000223496	349.13	-8.23897	1.52849	-5.39025	7.03603e-08	1.52108e-05	EXOSC6
																		ENSG00000121211	526.355	-10.3599	1.90793	-5.42994	5.63739e-08	1.23776e-05	MND1
																		ENSG00000111907	335.027	-10.6645	1.9547	-5.45579	4.87544e-08	1.08746e-05	TPD52L1
																		ENSG00000140859	465.707	-10.6093	1.94303	-5.4602	4.75597e-08	1.07792e-05	KIFC3
																		ENSG00000125249	669.214	-9.1705	1.6493	-5.56025	2.69394e-08	6.3092e-06	RAP2A
																		ENSG00000249115	524.873	-8.85805	1.58924	-5.57377	2.49291e-08	5.93734e-06	HAUS5
																		ENSG00000085377	904.623	-6.65721	1.18378	-5.6237	1.86914e-08	4.52847e-06	PREP
																		ENSG00000185352	1630.87	-8.81386	1.56333	-5.63787	1.72171e-08	4.24447e-06	HS6ST3
																		ENSG00000109466	1155.68	-10.2205	1.79061	-5.70782	1.14431e-08	2.87139e-06	KLHL2
																		ENSG00000279502	21.9742	-17.9032	3.13148	-5.71717	1.08316e-08	2.76736e-06	NA
																		ENSG00000186815	264.978	-9.84361	1.71407	-5.74282	9.31102e-09	2.42293e-06	TPCN1
																		ENSG00000143839	5542.13	-10.9387	1.87022	-5.84887	4.9492e-09	1.31219e-06	REN
																		ENSG00000198742	1052.98	-6.70471	1.14115	-5.87542	4.21782e-09	1.13978e-06	SMURF1
																		ENSG00000164500	34.4468	-17.7604	3.01501	-5.89067	3.84639e-09	1.05979e-06	SPATA48
																		ENSG00000119414	663.414	-10.9661	1.79932	-6.09458	1.09725e-09	3.0837e-07	PPP6C
																		ENSG00000089127	36.474	-18.6548	3.04261	-6.1312	8.72195e-10	2.50124e-07	OAS1
																		ENSG00000125498	49.6552	-18.0578	2.92538	-6.1728	6.7091e-10	1.96409e-07	KIR2DL1
																		ENSG00000188676	63.4802	-18.7582	2.989	-6.27575	3.47943e-10	1.04027e-07	IDO2
																		ENSG00000187889	70.8926	-18.3103	2.8435	-6.43935	1.19985e-10	3.66529e-08	FYB2
																		ENSG00000177710	12.3935	-20.1646	3.05107	-6.60901	3.86898e-11	1.20815e-08	SLC35G5
																		ENSG00000204140	15.6083	-19.9267	3.00979	-6.62064	3.57658e-11	1.14223e-08	CLPSL1
																		ENSG00000185960	124.466	-18.6844	2.79812	-6.67751	2.43031e-11	7.94203e-09	SHOX
																		ENSG00000187733	28.4002	-20.8611	3.05033	-6.83895	7.97735e-12	2.66899e-09	AMY1C
																		ENSG00000187134	45.9494	-18.4525	2.67946	-6.88664	5.71266e-12	1.95791e-09	AKR1C1
																		ENSG00000198018	1004.71	-12.4561	1.80572	-6.89816	5.2681e-12	1.85068e-09	ENTPD7
																		ENSG00000273820	19.8975	-20.6875	2.98872	-6.92185	4.45775e-12	1.60616e-09	USP27X
																		ENSG00000144596	47.6727	-18.0422	2.60548	-6.92471	4.36859e-12	1.60616e-09	GRIP2
																		ENSG00000169446	21.453	-19.7225	2.76615	-7.12993	1.00418e-12	3.81369e-10	MMGT1
																		ENSG00000174876	24.3535	-20.8631	2.92058	-7.14346	9.10094e-13	3.5524e-10	AMY1B
																		ENSG00000110148	132.919	-19.3924	2.67824	-7.24073	4.46281e-13	1.79175e-10	CCKBR
																		ENSG00000169214	57.9079	-21.2672	2.91759	-7.2893	3.11563e-13	1.28767e-10	OR6F1
																		ENSG00000188707	28.0537	-21.6771	2.95017	-7.34776	2.0155e-13	8.58236e-11	ZBED6CL
																		ENSG00000164256	49.8486	-20.7249	2.78376	-7.44493	9.69976e-14	4.25941e-11	PRDM9
																		ENSG00000126860	25.7783	-21.5426	2.87641	-7.48941	6.9182e-14	3.13596e-11	EVI2A
																		ENSG00000265118	39.9235	-21.9511	2.90812	-7.54822	4.4125e-14	2.06681e-11	NA
																		ENSG00000230797	57.9604	-22.7103	2.94209	-7.71911	1.17144e-14	5.67624e-12	YY2
																		ENSG00000256222	19.4905	-21.1127	2.71555	-7.77474	7.56018e-15	3.79413e-12	MTRNR2L3
																		ENSG00000125895	64.8246	-22.7149	2.89709	-7.8406	4.48392e-15	2.33363e-12	TMEM74B
																		ENSG00000164530	33.1427	-21.6054	2.75329	-7.84712	4.25683e-15	2.30065e-12	PI16
																		ENSG00000125398	28.2627	-21.1765	2.69798	-7.849	4.19361e-15	2.30065e-12	SOX9
																		ENSG00000139211	67.1437	-22.9471	2.90947	-7.88705	3.09425e-15	1.81168e-12	AMIGO2
																		ENSG00000178394	29.5082	-21.3583	2.61412	-8.17037	3.07434e-16	1.87829e-13	HTR1A
																		ENSG00000232388	109.05	-23.5686	2.87483	-8.19826	2.43885e-16	1.55776e-13	SMIM26
																		ENSG00000169258	75.7103	-22.8781	2.78809	-8.20565	2.29351e-16	1.53469e-13	GPRIN1
																		ENSG00000167549	82.0166	-23.2108	2.7607	-8.40757	4.186e-17	2.94108e-14	CORO6
																		ENSG00000142544	73.0695	-22.9461	2.7236	-8.4249	3.61071e-17	2.6704e-14	CTU1
																		ENSG00000137691	53.1796	-22.0556	2.61772	-8.42547	3.59293e-17	2.6704e-14	CFAP300
																		ENSG00000285447	123.647	-22.551	2.67131	-8.44193	3.12144e-17	2.58014e-14	ZNF883
																		ENSG00000145428	52.2278	-22.3059	2.60945	-8.5481	1.25129e-17	1.09894e-14	RNF175
																		ENSG00000140968	110.031	-23.5687	2.74255	-8.59373	8.41871e-18	7.88665e-15	IRF8
																		ENSG00000171421	71.6373	-23.0027	2.6671	-8.62461	6.43101e-18	6.4549e-15	MRPL36
																		ENSG00000171766	87.3738	-22.8302	2.63045	-8.67921	3.98519e-18	4.30768e-15	GATM
																		ENSG00000125848	91.5992	-23.2391	2.66672	-8.71448	2.92108e-18	3.42059e-15	FLRT3
																		ENSG00000164695	100.051	-23.3056	2.64598	-8.80793	1.27475e-18	1.62844e-15	CHMP4C
																		ENSG00000284895	51.6915	-21.7377	2.44632	-8.8859	6.34059e-19	8.90979e-16	NA
																		ENSG00000152439	126.433	-23.5676	2.64434	-8.91247	4.99069e-19	7.79213e-16	ZNF773
																		ENSG00000172031	132.615	-23.6521	2.62335	-9.016	1.95077e-19	3.42652e-16	EPHX4
																		ENSG00000116194	182.875	-24.304	2.681	-9.06529	1.24272e-19	2.49467e-16	ANGPTL1
																		ENSG00000112365	69.0945	-22.1291	2.43623	-9.08334	1.05295e-19	2.46601e-16	ZBTB24
																		ENSG00000215262	118.76	-23.087	2.50369	-9.22116	2.93916e-20	8.2602e-17	KCNU1
																		ENSG00000163376	103.206	-23.5016	2.53188	-9.28226	1.65916e-20	5.82864e-17	KBTBD8
																		ENSG00000049130	199.835	-23.5213	2.33962	-10.0535	8.86788e-24	4.15371e-20	KITLG
																		ENSG00000188042	523.169	-25.5056	2.51482	-10.1421	3.5913e-24	2.52325e-20	ARL4C
																		ENSG00000113749	292.469	-24.5651	2.2919	-10.7182	8.35951e-27	1.17468e-22	HRH2

## Sheet: LCMSeq1 GSEA V_VL_DL_D
VENTRAL v ALL							VENTRO-LATERAL v ALL								DORSAL-LATERAL v ALL								DORSAL-LATERAL v ALL
Pathway	NES	FDR	Pathway	NES	FDR		Pathway	NES	FDR	Pathway	NES	FDR			Pathway	NES	FDR	Pathway	NES	FDR			Pathway	NES	FDR	Pathway	NES	FDR
HALLMARK_TGF_BETA_SIGNALING	1.63477	0.0633803					REACTOME_KERATINIZATION	2.20375	0.0015221	REACTOME_NUCLEOSOME_ASSEMBLY	-2.15152	0.012784						HALLMARK_CHOLESTEROL_HOMEOSTASIS	-1.43638	0.227719			REACTOME_ZBP1_DAI_MEDIATED_INDUCTION_OF_TYPE_I_IFNS	1.81599	0.000980315	REACTOME_REGULATION_OF_BETA_CELL_DEVELOPMENT	-1.81339	0.219278
HALLMARK_COAGULATION	1.51543	0.0672535					REACTOME_LONG_TERM_POTENTIATION	2.16447	0.00127984	REACTOME_DEPURINATION	-2.14577	0.00639198						HALLMARK_MYC_TARGETS_V2	-1.41994	0.184977			REACTOME_RIP_MEDIATED_NFKB_ACTIVATION_VIA_ZBP1	1.64861	0.0504314	REACTOME_RHO_GTPASES_ACTIVATE_ROCKS	-1.67443	0.195112
HALLMARK_PANCREAS_BETA_CELLS	1.28281	0.153052					REACTOME_UNBLOCKING_OF_NMDA_RECEPTORS_GLUTAMATE_BINDING_AND_ACTIVATION	2.08427	0.00287069	REACTOME_E3_UBIQUITIN_LIGASES_UBIQUITINATE_TARGET_PROTEINS	-2.13542	0.00478032						HALLMARK_HEDGEHOG_SIGNALING	-1.37481	0.249547						PID_INTEGRIN_CS_PATHWAY	-1.66745	0.15564
HALLMARK_PI3K_AKT_MTOR_SIGNALING	1.25579	0.139554					REACTOME_FORMATION_OF_THE_CORNIFIED_ENVELOPE	2.06356	0.00355155	REACTOME_BASE_EXCISION_REPAIR_AP_SITE_FORMATION	-2.10288	0.00760659						HALLMARK_PEROXISOME	-1.36939	0.212942
							BIOCARTA_NUCLEARRS_PATHWAY	1.93986	0.024853	REACTOME_SIRT1_NEGATIVELY_REGULATES_RRNA_EXPRESSION	-2.07729	0.0108984
							KEGG_STEROID_HORMONE_BIOSYNTHESIS	1.86895	0.0513873	REACTOME_BASE_EXCISION_REPAIR	-2.07091	0.0109635
							NABA_SECRETED_FACTORS	1.83141	0.0711481	REACTOME_RNA_POLYMERASE_I_PROMOTER_ESCAPE	-2.04405	0.0145935
							REACTOME_PLATELET_CALCIUM_HOMEOSTASIS	1.82814	0.0642717	REACTOME_RUNX1_REGULATES_GENES_INVOLVED_IN_MEGAKARYOCYTE_DIFFERENTIATION_AND_PLATELET_FUNCTION	-2.00509	0.021108
							REACTOME_NEGATIVE_REGULATION_OF_NMDA_RECEPTOR_MEDIATED_NEURONAL_TRANSMISSION	1.82564	0.059422	REACTOME_CHROMOSOME_MAINTENANCE	-2.00056	0.01928
							REACTOME_CYTOCHROME_P450_ARRANGED_BY_SUBSTRATE_TYPE	1.82554	0.0534798	REACTOME_RNA_POLYMERASE_I_TRANSCRIPTION	-1.97382	0.0256907
							REACTOME_NEUREXINS_AND_NEUROLIGINS	1.81794	0.0533289	REACTOME_ERCC6_CSB_AND_EHMT2_G9A_POSITIVELY_REGULATE_RRNA_EXPRESSION	-1.95583	0.02797
							REACTOME_POTASSIUM_CHANNELS	1.79319	0.0648865	REACTOME_CELL_CYCLE_CHECKPOINTS	-1.95318	0.0274694
							REACTOME_RAS_ACTIVATION_UPON_CA2PLUS_INFLUX_THROUGH_NMDA_RECEPTOR	1.78887	0.0630512	REACTOME_OXIDATIVE_STRESS_INDUCED_SENESCENCE	-1.9363	0.0315771
							REACTOME_VOLTAGE_GATED_POTASSIUM_CHANNELS	1.77642	0.0680986	REACTOME_ACTIVATED_PKN1_STIMULATES_TRANSCRIPTION_OF_AR_ANDROGEN_RECEPTOR_REGULATED_GENES_KLK2_AND_KLK3	-1.92804	0.03351
							KEGG_METABOLISM_OF_XENOBIOTICS_BY_CYTOCHROME_P450	1.76304	0.0733706	REACTOME_NEGATIVE_EPIGENETIC_REGULATION_OF_RRNA_EXPRESSION	-1.92751	0.0316005
							KEGG_ARACHIDONIC_ACID_METABOLISM	1.75002	0.0796787	REACTOME_TRANSCRIPTIONAL_REGULATION_BY_E2F6	-1.92694	0.02982
							REACTOME_ASSEMBLY_AND_CELL_SURFACE_PRESENTATION_OF_NMDA_RECEPTORS	1.73175	0.0897367	REACTOME_ACTIVATION_OF_HOX_GENES_DURING_DIFFERENTIATION	-1.91074	0.0347074
							REACTOME_ARACHIDONIC_ACID_METABOLISM	1.73086	0.0855984	REACTOME_FORMATION_OF_THE_BETA_CATENIN:TCF_TRANSACTIVATING_COMPLEX	-1.91025	0.0333107
							REACTOME_OLFACTORY_SIGNALING_PATHWAY	1.72829	0.0833049	REACTOME_TELOMERE_MAINTENANCE	-1.90046	0.0356944
							REACTOME_SYNTHESIS_OF_BILE_ACIDS_AND_BILE_SALTS_VIA_7ALPHA_HYDROXYCHOLESTEROL	1.69413	0.111255	REACTOME_G2_M_CHECKPOINTS	-1.88811	0.0400376
							KEGG_NEUROACTIVE_LIGAND_RECEPTOR_INTERACTION	1.68596	0.113978	REACTOME_RNA_POLYMERASE_III_TRANSCRIPTION_INITIATION_FROM_TYPE_1_PROMOTER	-1.88274	0.0407672
							REACTOME_PI3K_EVENTS_IN_ERBB2_SIGNALING	1.67835	0.117046	REACTOME_DNA_DAMAGE_TELOMERE_STRESS_INDUCED_SENESCENCE	-1.88149	0.0392092
							REACTOME_PHASE_0_RAPID_DEPOLARISATION	1.67178	0.119289	REACTOME_CONDENSATION_OF_PROPHASE_CHROMOSOMES	-1.8749	0.0417677
							PID_TOLL_ENDOGENOUS_PATHWAY	1.66625	0.120486	REACTOME_G2_M_DNA_DAMAGE_CHECKPOINT	-1.87458	0.0400274
							REACTOME_BILE_ACID_AND_BILE_SALT_METABOLISM	1.66543	0.116592	REACTOME_HATS_ACETYLATE_HISTONES	-1.87109	0.0400266
							KEGG_OLFACTORY_TRANSDUCTION	1.66075	0.11714	REACTOME_PRC2_METHYLATES_HISTONES_AND_DNA	-1.86089	0.0456852
							KEGG_TASTE_TRANSDUCTION	1.66038	0.113249	REACTOME_POSITIVE_EPIGENETIC_REGULATION_OF_RRNA_EXPRESSION	-1.85762	0.0456265
							REACTOME_DISEASES_OF_IMMUNE_SYSTEM	1.65419	0.115625	REACTOME_RHO_GTPASES_ACTIVATE_PKNS	-1.85569	0.0447831
							REACTOME_NUCLEAR_SIGNALING_BY_ERBB4	1.63974	0.126725	REACTOME_MITOCHONDRIAL_BIOGENESIS	-1.85541	0.0434004
							REACTOME_DISEASES_ASSOCIATED_WITH_O_GLYCOSYLATION_OF_PROTEINS	1.63696	0.125766	BIOCARTA_GLEEVEC_PATHWAY	-1.85306	0.0429177
							REACTOME_TIGHT_JUNCTION_INTERACTIONS	1.63457	0.123995	PID_CD40_PATHWAY	-1.84852	0.0438427
							REACTOME_SYNTHESIS_OF_BILE_ACIDS_AND_BILE_SALTS	1.63094	0.124188	REACTOME_PROTEIN_UBIQUITINATION	-1.84484	0.0441089
							REACTOME_NEURONAL_SYSTEM	1.6182	0.133647	REACTOME_DNA_METHYLATION	-1.83853	0.0460075
							KEGG_ABC_TRANSPORTERS	1.61527	0.132887	REACTOME_RNA_POLYMERASE_II_TRANSCRIPTION_PRE_INITIATION_AND_PROMOTER_OPENING	-1.83802	0.0448871
							REACTOME_CARDIAC_CONDUCTION	1.59906	0.147723	REACTOME_HDACS_DEACETYLATE_HISTONES	-1.82759	0.0492699
							BIOCARTA_AGR_PATHWAY	1.56803	0.183796	REACTOME_MEIOTIC_SYNAPSIS	-1.82442	0.0494415
							REACTOME_SHC1_EVENTS_IN_ERBB2_SIGNALING	1.56105	0.189209	REACTOME_CELL_CYCLE_MITOTIC	-1.82378	0.0483637
							NABA_MATRISOME_ASSOCIATED	1.54992	0.201009	REACTOME_RESPIRATORY_ELECTRON_TRANSPORT	-1.81671	0.0502254
							REACTOME_TRANSPORT_OF_INORGANIC_CATIONS_ANIONS_AND_AMINO_ACIDS_OLIGOPEPTIDES	1.54417	0.204523	REACTOME_RMTS_METHYLATE_HISTONE_ARGININES	-1.81516	0.049961
							REACTOME_MUSCLE_CONTRACTION	1.54157	0.20344	REACTOME_MEIOTIC_RECOMBINATION	-1.8118	0.0495898
							REACTOME_SCAVENGING_BY_CLASS_A_RECEPTORS	1.51791	0.237664	REACTOME_M_PHASE	-1.81048	0.0488132
							REACTOME_SYNAPTIC_ADHESION_LIKE_MOLECULES	1.5091	0.248049	REACTOME_NONHOMOLOGOUS_END_JOINING_NHEJ	-1.79154	0.0576778
										REACTOME_RUNX1_REGULATES_TRANSCRIPTION_OF_GENES_INVOLVED_IN_DIFFERENTIATION_OF_HSCS	-1.78646	0.0590149
										REACTOME_RESPIRATORY_ELECTRON_TRANSPORT_ATP_SYNTHESIS_BY_CHEMIOSMOTIC_COUPLING_AND_HEAT_PRODUCTION_BY_UNCOUPLING_PROTEINS	-1.7843	0.0591692
										REACTOME_ANCHORING_OF_THE_BASAL_BODY_TO_THE_PLASMA_MEMBRANE	-1.7808	0.0598933
										REACTOME_PRE_NOTCH_EXPRESSION_AND_PROCESSING	-1.78043	0.0588643
										REACTOME_RNA_POLYMERASE_III_TRANSCRIPTION	-1.77298	0.0618955
										PID_EPO_PATHWAY	-1.76545	0.0655922
										REACTOME_TRANSCRIPTIONAL_REGULATION_BY_RUNX1	-1.76176	0.0672035
										REACTOME_CELLULAR_SENESCENCE	-1.74609	0.0781513
										REACTOME_MITOCHONDRIAL_TRANSLATION	-1.74553	0.0770186
										REACTOME_PROCESSING_OF_DNA_DOUBLE_STRAND_BREAK_ENDS	-1.74227	0.0780456
										REACTOME_UB_SPECIFIC_PROCESSING_PROTEASES	-1.74123	0.0774699
										REACTOME_TRANSCRIPTIONAL_REGULATION_OF_GRANULOPOIESIS	-1.74023	0.0769151
										REACTOME_SIGNALING_BY_CYTOSOLIC_FGFR1_FUSION_MUTANTS	-1.74009	0.0757464
										REACTOME_EPIGENETIC_REGULATION_OF_GENE_EXPRESSION	-1.73012	0.0812654
										REACTOME_SENESCENCE_ASSOCIATED_SECRETORY_PHENOTYPE_SASP	-1.72883	0.0806981
										REACTOME_HOMOLOGY_DIRECTED_REPAIR	-1.72824	0.0797157
										REACTOME_MRNA_SPLICING	-1.72755	0.0789077
										REACTOME_CENTROSOME_MATURATION	-1.7101	0.0921926
										REACTOME_SIGNALING_BY_SCF_KIT	-1.70863	0.0921173
										REACTOME_MITOTIC_SPINDLE_CHECKPOINT	-1.70858	0.0906573
										REACTOME_RNA_POLYMERASE_II_TRANSCRIBES_SNRNA_GENES	-1.70574	0.0917634
										KEGG_SPLICEOSOME	-1.70459	0.0914484
										KEGG_SYSTEMIC_LUPUS_ERYTHEMATOSUS	-1.69697	0.0967671
										REACTOME_MEIOSIS	-1.69644	0.0957069
										REACTOME_MITOTIC_PROMETAPHASE	-1.6917	0.0978061
										REACTOME_ORGANELLE_BIOGENESIS_AND_MAINTENANCE	-1.69003	0.0976016
										REACTOME_REGULATION_OF_CHOLESTEROL_BIOSYNTHESIS_BY_SREBP_SREBF	-1.69001	0.096187
										REACTOME_CELLULAR_RESPONSES_TO_EXTERNAL_STIMULI	-1.68704	0.0969863
										BIOCARTA_STRESS_PATHWAY	-1.68632	0.0962156
										REACTOME_RNA_POLYMERASE_II_PRE_TRANSCRIPTION_EVENTS	-1.68165	0.0986953
										REACTOME_TRANSCRIPTIONAL_ACTIVATION_OF_MITOCHONDRIAL_BIOGENESIS	-1.67751	0.101281
										REACTOME_TP53_REGULATES_METABOLIC_GENES	-1.67592	0.101437
										REACTOME_AURKA_ACTIVATION_BY_TPX2	-1.67255	0.103136
										KEGG_HOMOLOGOUS_RECOMBINATION	-1.6702	0.104142
										REACTOME_MTOR_SIGNALLING	-1.66382	0.109288
										BIOCARTA_HDAC_PATHWAY	-1.66114	0.110517
										PID_CERAMIDE_PATHWAY	-1.66112	0.109118
										REACTOME_CELLULAR_RESPONSES_TO_STRESS	-1.65919	0.109611
										REACTOME_G1_S_SPECIFIC_TRANSCRIPTION	-1.65872	0.108785
										REACTOME_ACTIVATION_OF_SMO	-1.65842	0.107788
										REACTOME_APC_C:CDH1_MEDIATED_DEGRADATION_OF_CDC20_AND_OTHER_APC_C:CDH1_TARGETED_PROTEINS_IN_LATE_MITOSIS_EARLY_G1	-1.65262	0.111657
										REACTOME_HSF1_ACTIVATION	-1.65121	0.111445
										BIOCARTA_TPO_PATHWAY	-1.65033	0.11094
										REACTOME_TRANSCRIPTIONAL_REGULATION_BY_SMALL_RNAS	-1.64984	0.110287
										REACTOME_REPRODUCTION	-1.64702	0.111598
										REACTOME_TRANSCRIPTIONAL_REGULATION_BY_TP53	-1.64573	0.111468
										REACTOME_DNA_REPAIR	-1.64398	0.111906
										REACTOME_REGULATION_OF_TP53_ACTIVITY	-1.64258	0.11209
										PID_IGF1_PATHWAY	-1.63047	0.123225
										REACTOME_RNA_POLYMERASE_III_TRANSCRIPTION_INITIATION_FROM_TYPE_3_PROMOTER	-1.62825	0.12418
										KEGG_ACUTE_MYELOID_LEUKEMIA	-1.6282	0.122931
										REACTOME_DEUBIQUITINATION	-1.62807	0.121689
										REACTOME_REGULATION_OF_MITOTIC_CELL_CYCLE	-1.62631	0.122214
										KEGG_BASAL_TRANSCRIPTION_FACTORS	-1.61802	0.12984
										REACTOME_REGULATION_OF_TP53_ACTIVITY_THROUGH_PHOSPHORYLATION	-1.61468	0.132263
										REACTOME_RESOLUTION_OF_AP_SITES_VIA_THE_MULTIPLE_NUCLEOTIDE_PATCH_REPLACEMENT_PATHWAY	-1.61063	0.135492
										KEGG_MISMATCH_REPAIR	-1.60925	0.135824
										REACTOME_SIGNALING_BY_ERYTHROPOIETIN	-1.60787	0.135852
										REACTOME_TCF_DEPENDENT_SIGNALING_IN_RESPONSE_TO_WNT	-1.6059	0.136782
										REACTOME_DNA_DOUBLE_STRAND_BREAK_REPAIR	-1.60586	0.135457
										REACTOME_RAF_INDEPENDENT_MAPK1_3_ACTIVATION	-1.60504	0.13518
										REACTOME_MITOTIC_G1_G1_S_PHASES	-1.60457	0.134383
										REACTOME_SIGNALING_BY_WNT_IN_CANCER	-1.59973	0.137892
										REACTOME_ESTROGEN_DEPENDENT_GENE_EXPRESSION	-1.59914	0.137117
										REACTOME_TRANSCRIPTION_OF_THE_HIV_GENOME	-1.59742	0.138095
										PID_IL12_2PATHWAY	-1.59354	0.141231
										REACTOME_REGULATION_OF_PLK1_ACTIVITY_AT_G2_M_TRANSITION	-1.59315	0.140369
										REACTOME_DOWNREGULATION_OF_TGF_BETA_RECEPTOR_SIGNALING	-1.59139	0.140768
										REACTOME_PCNA_DEPENDENT_LONG_PATCH_BASE_EXCISION_REPAIR	-1.59056	0.140382
										REACTOME_G0_AND_EARLY_G1	-1.58819	0.141672
										REACTOME_DEGRADATION_OF_BETA_CATENIN_BY_THE_DESTRUCTION_COMPLEX	-1.58532	0.14385
										REACTOME_TRANSLATION	-1.58327	0.145114
										REACTOME_MITOCHONDRIAL_PROTEIN_IMPORT	-1.57926	0.148347
										REACTOME_DNA_REPLICATION	-1.57595	0.150608
										REACTOME_DUAL_INCISION_IN_TC_NER	-1.57527	0.150297
										REACTOME_DOWNSTREAM_SIGNAL_TRANSDUCTION	-1.57488	0.14952
										REACTOME_ENERGY_DEPENDENT_REGULATION_OF_MTOR_BY_LKB1_AMPK	-1.57461	0.148769
										REACTOME_ACTIVATION_OF_GENE_EXPRESSION_BY_SREBF_SREBP	-1.57337	0.148887
										BIOCARTA_TCR_PATHWAY	-1.57173	0.149627
										REACTOME_ACTIVATION_OF_ATR_IN_RESPONSE_TO_REPLICATION_STRESS	-1.56817	0.152704
										REACTOME_NEGATIVE_REGULATION_OF_MAPK_PATHWAY	-1.56703	0.152856
										REACTOME_HEDGEHOG_ON_STATE	-1.56537	0.153744
										PID_PI3K_PLC_TRK_PATHWAY	-1.56461	0.153492
										REACTOME_S_PHASE	-1.56415	0.152916
										REACTOME_RESOLUTION_OF_ABASIC_SITES_AP_SITES	-1.56374	0.152227
										REACTOME_MITOTIC_METAPHASE_AND_ANAPHASE	-1.56327	0.151561
										REACTOME_CTLA4_INHIBITORY_SIGNALING	-1.56223	0.151494
										SIG_IL4RECEPTOR_IN_B_LYPHOCYTES	-1.55753	0.155571
										REACTOME_TRANSCRIPTION_OF_E2F_TARGETS_UNDER_NEGATIVE_CONTROL_BY_P107_RBL1_AND_P130_RBL2_IN_COMPLEX_WITH_HDAC1	-1.55411	0.158581
										REACTOME_FORMATION_OF_THE_EARLY_ELONGATION_COMPLEX	-1.5477	0.164971
										PID_ERBB1_DOWNSTREAM_PATHWAY	-1.54391	0.168599
										REACTOME_MITOTIC_G2_G2_M_PHASES	-1.53832	0.174142
										REACTOME_RNA_POLYMERASE_III_CHAIN_ELONGATION	-1.53664	0.175075
										REACTOME_TRNA_AMINOACYLATION	-1.53387	0.177797
										REACTOME_FGFR1_MUTANT_RECEPTOR_ACTIVATION	-1.53127	0.179831
										PID_NFAT_3PATHWAY	-1.5292	0.181277
										REACTOME_PKMTS_METHYLATE_HISTONE_LYSINES	-1.52161	0.189941
										REACTOME_TP53_REGULATES_TRANSCRIPTION_OF_GENES_INVOLVED_IN_G2_CELL_CYCLE_ARREST	-1.52107	0.189309
										REACTOME_DOWNSTREAM_SIGNALING_OF_ACTIVATED_FGFR3	-1.51865	0.191134
										PID_TNF_PATHWAY	-1.51666	0.192604
										REACTOME_SWITCHING_OF_ORIGINS_TO_A_POST_REPLICATIVE_STATE	-1.51583	0.192333
										REACTOME_DNA_DOUBLE_STRAND_BREAK_RESPONSE	-1.51516	0.191884
										REACTOME_AUTOPHAGY	-1.51456	0.191438
										REACTOME_INHIBITION_OF_THE_PROTEOLYTIC_ACTIVITY_OF_APC_C_REQUIRED_FOR_THE_ONSET_OF_ANAPHASE_BY_MITOTIC_SPINDLE_CHECKPOINT_COMPONENTS	-1.51377	0.191185
										REACTOME_THE_CITRIC_ACID_TCA_CYCLE_AND_RESPIRATORY_ELECTRON_TRANSPORT	-1.51289	0.191017
										BIOCARTA_CERAMIDE_PATHWAY	-1.51216	0.190596
										REACTOME_CHROMATIN_ORGANIZATION	-1.50945	0.19296
										BIOCARTA_PDGF_PATHWAY	-1.50676	0.195568
										REACTOME_RESOLUTION_OF_SISTER_CHROMATID_COHESION	-1.50603	0.195243
										BIOCARTA_HCMV_PATHWAY	-1.50502	0.195291
										REACTOME_APC_C:CDC20_MEDIATED_DEGRADATION_OF_CYCLIN_B	-1.50457	0.194657
										KEGG_RNA_POLYMERASE	-1.50386	0.194521
										REACTOME_CILIUM_ASSEMBLY	-1.50337	0.193884
										BIOCARTA_P38MAPK_PATHWAY	-1.50327	0.192784
										SIG_PIP3_SIGNALING_IN_CARDIAC_MYOCTES	-1.50239	0.19283
										REACTOME_REGULATION_OF_TP53_ACTIVITY_THROUGH_ACETYLATION	-1.50213	0.19187
										REACTOME_COMPLEX_I_BIOGENESIS	-1.50043	0.19277
										REACTOME_SYNTHESIS_OF_PIPS_AT_THE_EARLY_ENDOSOME_MEMBRANE	-1.49796	0.194814
										REACTOME_RNA_POLYMERASE_III_TRANSCRIPTION_TERMINATION	-1.49293	0.200648
										REACTOME_ESR_MEDIATED_SIGNALING	-1.49271	0.199654
										KEGG_VALINE_LEUCINE_AND_ISOLEUCINE_DEGRADATION	-1.49171	0.2
										REACTOME_NUCLEOTIDE_EXCISION_REPAIR	-1.48899	0.202689
										REACTOME_CONVERSION_FROM_APC_C:CDC20_TO_APC_C:CDH1_IN_LATE_ANAPHASE	-1.48838	0.202242
										KEGG_AMINOACYL_TRNA_BIOSYNTHESIS	-1.48787	0.201806
										REACTOME_MITOTIC_PROPHASE	-1.48661	0.202341
										REACTOME_SIGNALING_BY_FGFR1_IN_DISEASE	-1.4843	0.204495
										REACTOME_APC_CDC20_MEDIATED_DEGRADATION_OF_NEK2A	-1.48333	0.2046
										REACTOME_DNA_REPLICATION_PRE_INITIATION	-1.48063	0.207436
										REACTOME_AMYLOID_FIBER_FORMATION	-1.47895	0.208723
										REACTOME_TRIF_TICAM1_MEDIATED_TLR4_SIGNALING	-1.47732	0.210084
										BIOCARTA_FMLP_PATHWAY	-1.47677	0.209621
										SA_PTEN_PATHWAY	-1.47617	0.209174
										SIG_INSULIN_RECEPTOR_PATHWAY_IN_CARDIAC_MYOCYTES	-1.47439	0.210463
										REACTOME_RHO_GTPASE_EFFECTORS	-1.47227	0.212209
										REACTOME_GLYOXYLATE_METABOLISM_AND_GLYCINE_DEGRADATION	-1.47109	0.21248
										KEGG_DNA_REPLICATION	-1.47065	0.211919
										BIOCARTA_GH_PATHWAY	-1.46676	0.216342
										REACTOME_GROWTH_HORMONE_RECEPTOR_SIGNALING	-1.46659	0.215351
										REACTOME_CYCLIN_A:CDK2_ASSOCIATED_EVENTS_AT_S_PHASE_ENTRY	-1.4615	0.221727
										PID_AR_NONGENOMIC_PATHWAY	-1.4577	0.225844
										REACTOME_ACTIVATION_OF_THE_PRE_REPLICATIVE_COMPLEX	-1.45723	0.225309
										REACTOME_UCH_PROTEINASES	-1.45664	0.224844
										REACTOME_DETOXIFICATION_OF_REACTIVE_OXYGEN_SPECIES	-1.45649	0.223904
										REACTOME_DISEASES_ASSOCIATED_WITH_GLYCOSAMINOGLYCAN_METABOLISM	-1.45609	0.223325
										REACTOME_ACTIVATION_OF_APC_C_AND_APC_C:CDC20_MEDIATED_DEGRADATION_OF_MITOTIC_PROTEINS	-1.45445	0.224527
										REACTOME_MISMATCH_REPAIR	-1.45437	0.223392
										REACTOME_CHONDROITIN_SULFATE_DERMATAN_SULFATE_METABOLISM	-1.45324	0.223828
										REACTOME_SIGNALING_BY_WNT	-1.45234	0.224188
										KEGG_CHRONIC_MYELOID_LEUKEMIA	-1.45185	0.223626
										PID_KIT_PATHWAY	-1.45117	0.22342
										REACTOME_SIGNALING_BY_NTRK3_TRKC	-1.44944	0.22474
										REACTOME_PROCESSING_OF_CAPPED_INTRON_CONTAINING_PRE_MRNA	-1.44892	0.224332
										REACTOME_TRANSPORT_TO_THE_GOLGI_AND_SUBSEQUENT_MODIFICATION	-1.44798	0.224502
										REACTOME_JNK_C_JUN_KINASES_PHOSPHORYLATION_AND_ACTIVATION_MEDIATED_BY_ACTIVATED_HUMAN_TAK1	-1.44735	0.224339
										REACTOME_RECRUITMENT_OF_NUMA_TO_MITOTIC_CENTROSOMES	-1.44723	0.223305
										REACTOME_INTERLEUKIN_17_SIGNALING	-1.44681	0.222691
										REACTOME_DEPOLYMERISATION_OF_THE_NUCLEAR_LAMINA	-1.44602	0.222768
										REACTOME_ACTIVATED_TAK1_MEDIATES_P38_MAPK_ACTIVATION	-1.4438	0.224874
										PID_HEDGEHOG_GLI_PATHWAY	-1.44366	0.223945
										REACTOME_DOWNSTREAM_TCR_SIGNALING	-1.44248	0.224611
										PID_MTOR_4PATHWAY	-1.43984	0.227408
										REACTOME_PHOSPHORYLATION_SITE_MUTANTS_OF_CTNNB1_ARE_NOT_TARGETED_TO_THE_PROTEASOME_BY_THE_DESTRUCTION_COMPLEX	-1.43894	0.227583
										KEGG_ENDOCYTOSIS	-1.43605	0.230896
										REACTOME_SIGNALING_BY_NOTCH	-1.43224	0.235394
										PID_IL2_1PATHWAY	-1.43199	0.234677
										KEGG_BASE_EXCISION_REPAIR	-1.4255	0.24335

## Sheet: LCMSeq2 DE Genes
Inner V vs Inner D									Mid V vs Mid D									Outer V vs Outer D
	baseMean	log2FoldChange	lfcSE	stat	pvalue	padj	gene_name			baseMean	log2FoldChange	lfcSE	stat	pvalue	padj	gene_name			baseMean	log2FoldChange	lfcSE	stat	pvalue	padj	gene_name
ENSG00000274750	316.481	6.88475	1.11934	6.15074	7.71223e-10	1.51221e-05	HIST1H3E		ENSG00000279427	243.837	7.15197	1.00401	7.12342	1.05279e-12	1.98598e-08	NA		ENSG00000136630	466.218	3.90956	0.616243	6.34419	2.23595e-10	8.34009e-07	HLX
ENSG00000174721	2346.16	6.0108	1.02264	5.87772	4.15949e-09	2.71864e-05	FGFBP3		ENSG00000143839	4695.15	5.78721	0.917828	6.30533	2.87581e-10	1.80831e-06	REN		ENSG00000120738	3498.11	3.44845	0.609423	5.65854	1.52662e-08	3.55894e-05	EGR1
ENSG00000072756	8470.65	5.37996	1.10506	4.86849	1.12455e-06	0.00220502	TRNT1		ENSG00000178235	836.211	6.28487	1.06492	5.90172	3.59725e-09	1.13098e-05	SLITRK1		ENSG00000146674	10674.2	3.89682	0.716829	5.4362	5.44302e-08	0.000112791	IGFBP3
ENSG00000171115	3449.09	5.39472	1.11466	4.83977	1.29988e-06	0.00231709	GIMAP8		ENSG00000280123	555.935	6.03904	1.04965	5.75336	8.7487e-09	2.14033e-05	NA		ENSG00000280378	1121.25	3.6087	0.697633	5.17278	2.30642e-07	0.000391043	NA
ENSG00000198523	1627.44	4.91105	1.04342	4.70667	2.51794e-06	0.00352656	PLN		ENSG00000197696	343.305	5.33155	0.948772	5.61943	1.91594e-08	4.01581e-05	NMB		ENSG00000279786	293.888	4.40544	0.878655	5.01384	5.33544e-07	0.000710757	NA
ENSG00000162426	702.159	4.11742	0.879513	4.68148	2.84817e-06	0.00363301	SLC45A1		ENSG00000118785	2540.82	3.88268	0.695633	5.58151	2.38438e-08	4.49789e-05	SPP1		ENSG00000134762	1298.69	4.34032	0.9092	4.77378	1.80797e-06	0.00194218	DSC3
ENSG00000113845	8932.98	5.0277	1.11949	4.49107	7.08673e-06	0.00631621	TIMMDC1		ENSG00000090104	173.973	5.10745	0.984422	5.18828	2.12249e-07	0.000250242	RGS1		ENSG00000183691	5288.36	3.06473	0.646235	4.74244	2.11157e-06	0.00196855	NOG
ENSG00000164124	3185.29	4.33194	0.973541	4.44967	8.6001e-06	0.00702628	TMEM144		ENSG00000273802	2445.45	6.05388	1.16941	5.17687	2.2564e-07	0.000250381	HIST1H2BG		ENSG00000130700	655.736	3.58901	0.806963	4.44755	8.68543e-06	0.0053163	GATA5
ENSG00000179750	307.544	4.55135	1.02629	4.43477	9.21698e-06	0.00722906	APOBEC3B		ENSG00000139211	270.621	4.92237	0.966647	5.09221	3.5392e-07	0.000370908	AMIGO2		ENSG00000244094	1326.49	5.1361	1.17248	4.38053	1.1839e-05	0.00649404	SPRR2F
ENSG00000273703	61.9398	6.1724	1.43768	4.29331	1.76027e-05	0.0115051	HIST1H2BM		ENSG00000105404	6242.38	5.30034	1.04944	5.05062	4.40384e-07	0.000437232	RABAC1		ENSG00000124920	2166.21	3.68437	0.871657	4.22686	2.3697e-05	0.0114324	MYRF
ENSG00000113851	7717.8	4.3207	1.0122	4.26862	1.96688e-05	0.0124409	CRBN		ENSG00000128645	113.831	8.23488	1.63383	5.04022	4.64995e-07	0.000438583	HOXD1		ENSG00000182809	1185.97	4.39919	1.04277	4.21875	2.45658e-05	0.0114538	CRIP2
ENSG00000181704	4794.64	4.35211	1.02824	4.23257	2.31035e-05	0.0141567	YIPF6		ENSG00000180772	511.353	5.11878	1.02144	5.01135	5.40488e-07	0.000474759	AGTR2		ENSG00000026950	609.17	2.99998	0.720243	4.16524	3.11031e-05	0.0131835	BTN3A1
ENSG00000122861	270.378	5.02797	1.19459	4.20895	2.56564e-05	0.014398	PLAU		ENSG00000185559	3406.7	3.37801	0.674697	5.00671	5.53684e-07	0.000474759	DLK1		ENSG00000136574	1164.92	3.76049	0.941054	3.99604	6.44108e-05	0.0244808	GATA4
ENSG00000126457	7656.08	4.65388	1.11896	4.15913	3.19468e-05	0.0160786	PRMT1		ENSG00000261915	2375.27	5.43791	1.09336	4.97359	6.57246e-07	0.000539056	NA		ENSG00000169116	5090.94	3.10328	0.80163	3.87121	0.000108296	0.0363099	PARM1
ENSG00000141570	1944.54	5.63836	1.35574	4.15889	3.19801e-05	0.0160786	CBX8		ENSG00000174599	1160.7	5.38146	1.0855	4.9576	7.13695e-07	0.000560965	TRAM1L1		ENSG00000280000	76.8632	4.22523	1.09301	3.86567	0.000110783	0.0363099	NA
ENSG00000155367	327.162	4.00526	0.965809	4.14705	3.36793e-05	0.0165096	PPM1J		ENSG00000120738	17102.9	3.98695	0.832857	4.78707	1.6923e-06	0.00110305	EGR1		ENSG00000183908	204.366	3.17005	0.82596	3.83802	0.000124028	0.0379201	LRRC55
ENSG00000139112	5059.52	4.33705	1.05407	4.11458	3.87889e-05	0.0172247	GABARAPL1		ENSG00000143314	1725.56	4.93907	1.04521	4.72541	2.2965e-06	0.00138259	MRPL24		ENSG00000184557	154.489	3.0932	0.809524	3.82101	0.000132907	0.0393448	SOCS3
ENSG00000170385	322.315	5.51026	1.33931	4.11426	3.88417e-05	0.0172247	SLC30A1		ENSG00000171659	445.705	3.91807	0.830208	4.71938	2.36563e-06	0.00138259	GPR34		ENSG00000129226	262.4	2.91799	0.783433	3.72462	0.000195613	0.0547805	CD68
ENSG00000167637	875.505	3.62848	0.885792	4.09631	4.1978e-05	0.017458	ZNF283		ENSG00000279160	76.248	7.47314	1.58502	4.71487	2.41866e-06	0.00138259	NA		ENSG00000170370	80.103	4.4333	1.19494	3.71006	0.000207211	0.0568307	EMX2
ENSG00000121940	3652.8	3.75425	0.917425	4.09216	4.27367e-05	0.017458	CLCC1		ENSG00000117308	1237.22	4.44437	0.954314	4.65714	3.2063e-06	0.00177893	GALE		ENSG00000130303	4639.02	2.99893	0.813545	3.68625	0.00022758	0.058142	BST2
ENSG00000076351	2566.63	4.55495	1.11771	4.07524	4.59668e-05	0.0181108	SLC46A1		ENSG00000198523	1366.05	4.381	0.946733	4.6275	3.70113e-06	0.00193939	PLN		ENSG00000144802	1064.78	3.49655	0.961023	3.63836	0.000274376	0.0664559	NFKBIZ
ENSG00000134901	1440.73	4.24733	1.04542	4.06279	4.84895e-05	0.0182843	KDELC1		ENSG00000178343	842.269	3.23613	0.700718	4.61831	3.86869e-06	0.00197185	SHISA3		ENSG00000213676	661.584	2.41801	0.670124	3.6083	0.000308208	0.071851	ATF6B
ENSG00000222047	318.183	4.41499	1.08788	4.05834	4.94222e-05	0.0182844	C10orf55		ENSG00000179388	119.156	6.16235	1.33604	4.61241	3.9803e-06	0.00197185	EGR3		ENSG00000118526	164.696	3.99178	1.10747	3.60442	0.00031285	0.0720327	TCF21
ENSG00000165566	1033.73	4.22002	1.04914	4.02236	5.76181e-05	0.0205414	AMER2		ENSG00000280000	180.601	4.22616	0.917249	4.60744	4.07666e-06	0.00197185	NA		ENSG00000165300	732.511	2.15462	0.601479	3.58221	0.000340703	0.0756442	SLITRK5
ENSG00000176444	5787.01	4.28006	1.06734	4.01004	6.07083e-05	0.0206275	CLK2		ENSG00000132744	207.253	4.86532	1.06084	4.58629	4.51199e-06	0.00212786	ACY3		ENSG00000185559	26627.9	2.63836	0.750236	3.5167	0.000436941	0.0919425	DLK1
ENSG00000129028	148.705	3.65746	0.912559	4.00792	6.12562e-05	0.0206275	THAP10		ENSG00000099203	2765.95	4.61597	1.01477	4.54877	5.39608e-06	0.00248272	TMED1		ENSG00000179476	561.435	3.23968	0.921515	3.5156	0.00043876	0.0919425	C14orf28
ENSG00000152778	854.17	4.27803	1.06822	4.00481	6.20678e-05	0.0206275	IFIT5		ENSG00000170345	10957.2	3.8776	0.854478	4.53798	5.67968e-06	0.00255099	FOS		ENSG00000111249	8039.82	2.14199	0.611802	3.50112	0.000463301	0.0941739	CUX2
ENSG00000213029	105.526	4.95323	1.24393	3.98193	6.83573e-05	0.0216186	SPHAR		ENSG00000279722	271.086	4.90281	1.08319	4.52626	6.00379e-06	0.00258774	NA		ENSG00000255398	238.996	3.30783	0.948408	3.48777	0.000487064	0.0976746	HCAR3
ENSG00000167733	2545.99	4.37191	1.10318	3.96299	7.40164e-05	0.0230367	HSD11B1L		ENSG00000186480	1491.69	3.78359	0.836129	4.52513	6.03586e-06	0.00258774	INSIG1		ENSG00000130528	383.162	3.34786	0.96189	3.4805	0.000500483	0.0982527	HRC
ENSG00000254413	4639.28	4.20581	1.06718	3.94107	8.11182e-05	0.0248526	CHKB-CPT1B		ENSG00000175756	3370.53	4.56994	1.0124	4.51397	6.36245e-06	0.00266714	AURKAIP1		ENSG00000128045	1128.36	2.80849	0.816985	3.43763	0.000586828	0.110549	RASL11B
ENSG00000071967	3794.98	4.02235	1.0337	3.89121	9.97456e-05	0.0285316	CYBRD1		ENSG00000102125	512.163	4.23965	0.943117	4.49536	6.94523e-06	0.00284815	TAZ		ENSG00000181513	606.173	3.06248	0.892573	3.43107	0.0006012	0.111014	ACBD4
ENSG00000100288	4720.23	4.03155	1.03658	3.88926	0.000100549	0.0285316	CHKB		ENSG00000184163	211.444	4.43934	0.993493	4.46841	7.88022e-06	0.00310071	C1QTNF12		ENSG00000100982	1874.94	3.46769	1.01244	3.42506	0.000614655	0.112385	PCIF1
ENSG00000134107	1456.43	3.89356	1.00149	3.88778	0.000101167	0.0285316	BHLHE40		ENSG00000184584	3157.04	4.75422	1.07041	4.44151	8.93285e-06	0.00337018	TMEM173		ENSG00000189409	117.024	2.9095	0.851849	3.41552	0.000636613	0.114617	MMP23B
ENSG00000130812	154.81	3.5294	0.908938	3.88299	0.00010318	0.0285316	ANGPTL6		ENSG00000115665	1020.93	5.02645	1.13588	4.42516	9.63694e-06	0.00345754	SLC5A7		ENSG00000182168	14999.4	2.00531	0.589181	3.40355	0.000665169	0.117032	UNC5C
ENSG00000197406	110.971	4.48528	1.1552	3.88268	0.000103312	0.0285316	DIO3		ENSG00000185432	917.275	4.01061	0.906468	4.42443	9.66969e-06	0.00345754	METTL7A		ENSG00000115665	840.802	2.80694	0.830614	3.37936	0.000726555	0.124314	SLC5A7
ENSG00000130717	793.496	4.16647	1.075	3.87579	0.000106279	0.0289434	UCK1		ENSG00000171806	847.507	4.52256	1.02315	4.42021	9.86037e-06	0.00345754	METTL18		ENSG00000143839	875.739	2.95651	0.883952	3.34465	0.000823853	0.137082	REN
ENSG00000189292	60.0482	6.19095	1.60646	3.85379	0.000116303	0.0297428	ALKAL2		ENSG00000127445	5423.82	4.24095	0.961564	4.41047	1.03145e-05	0.00351597	PIN1		ENSG00000149809	557.345	3.14209	0.945095	3.32463	0.000885375	0.143336	TM7SF2
ENSG00000170881	763.406	3.86743	1.0043	3.85088	0.000117696	0.0297428	RNF139		ENSG00000103449	215.609	3.67457	0.835721	4.39688	1.09817e-05	0.00363438	SALL1		ENSG00000278637	100.738	3.72502	1.12269	3.31795	0.000906817	0.144089	HIST1H4A
ENSG00000111261	3456.34	3.94647	1.0274	3.84121	0.00012243	0.0297428	MANSC1		ENSG00000182809	4114.24	5.00197	1.13904	4.39139	1.12628e-05	0.00366313	CRIP2		ENSG00000113212	239.595	2.76952	0.841374	3.29166	0.000995965	0.151014	PCDHB7
ENSG00000161653	62.0549	4.9376	1.28572	3.84033	0.000122867	0.0297428	NAGS		ENSG00000071991	779.334	3.24984	0.740966	4.38596	1.15476e-05	0.00369211	CDH19		ENSG00000279694	2569.11	2.52703	0.77431	3.2636	0.00110007	0.161546	NA
ENSG00000119782	2818.72	3.84106	1.00844	3.8089	0.000139586	0.0329759	FKBP1B		ENSG00000179542	621.83	3.92953	0.898505	4.37341	1.22323e-05	0.00378279	SLITRK4		ENSG00000104321	510.346	2.90241	0.894769	3.24375	0.00117967	0.16542	TRPA1
ENSG00000053372	523.569	4.22976	1.11751	3.78497	0.000153727	0.0354621	MRTO4		ENSG00000130005	1616.31	4.6994	1.07707	4.36312	1.28223e-05	0.00383937	GAMT		ENSG00000111676	1146.97	2.74783	0.849697	3.2339	0.00122114	0.167458	ATN1
ENSG00000068903	4061.83	4.00038	1.06504	3.7561	0.000172584	0.0388969	SIRT2		ENSG00000184451	491.582	3.92425	0.905077	4.33581	1.45222e-05	0.00421457	CCR10		ENSG00000104327	735.702	1.9734	0.61189	3.22509	0.00125931	0.17019	CALB1
ENSG00000149573	144.497	3.62829	0.968668	3.74565	0.000179926	0.0400523	MPZL2		ENSG00000108691	691.116	4.43735	1.02885	4.3129	1.61126e-05	0.00453655	CCL2		ENSG00000178695	1744.15	2.23917	0.697476	3.21039	0.00132556	0.176583	KCTD12
ENSG00000166529	1326.57	3.38863	0.90599	3.74025	0.000183839	0.0400523	ZSCAN21		ENSG00000254415	429.604	3.45438	0.809079	4.26952	1.95891e-05	0.00527899	SIGLEC14		ENSG00000084636	2955.1	2.07513	0.649013	3.19736	0.00138689	0.179399	COL16A1
ENSG00000164056	1721.77	3.96169	1.06125	3.73303	0.000189194	0.0403229	SPRY1		ENSG00000171223	1032.75	3.28462	0.772875	4.24987	2.13895e-05	0.00552727	JUNB		ENSG00000141448	4877.2	1.87678	0.587167	3.19633	0.0013919	0.179399	GATA6
ENSG00000180999	2082.03	3.44401	0.924902	3.72365	0.000196363	0.0409605	C1orf105		ENSG00000198890	1164.51	4.25388	1.00507	4.23242	2.31187e-05	0.00581482	PRMT6		ENSG00000054803	90.411	2.99872	0.942419	3.18194	0.00146294	0.18435	CBLN4
ENSG00000156521	199.616	4.67169	1.26012	3.70735	0.000209443	0.0423378	TYSND1		ENSG00000037897	1157.12	4.33054	1.03591	4.18044	2.90951e-05	0.00707695	METTL1		ENSG00000149743	1686.47	3.15525	0.99227	3.17983	0.00147359	0.184446	TRPT1
ENSG00000110074	1421.23	3.16712	0.855105	3.70377	0.000212418	0.0425009	FOXRED1		ENSG00000173372	645.605	3.32477	0.795564	4.17913	2.92622e-05	0.00707695	C1QA		ENSG00000137834	5272.99	1.84674	0.587084	3.14561	0.00165741	0.195	SMAD6
ENSG00000001561	1950.21	3.87938	1.05409	3.6803	0.000232957	0.045226	ENPP4		ENSG00000164758	2193.53	3.89858	0.934836	4.17033	3.04154e-05	0.00715071	MED30		ENSG00000165949	373.602	3.13637	1.00035	3.13527	0.00171698	0.198892	IFI27
ENSG00000226479	163.327	5.6195	1.53223	3.66752	0.000244912	0.0470808	TMEM185B		ENSG00000115211	2290.86	4.04915	0.973554	4.15914	3.19441e-05	0.00723149	EIF2B4		ENSG00000185352	10986.1	2.15576	0.688054	3.13312	0.00172959	0.199116	HS6ST3
ENSG00000278272	64.9089	5.85955	1.59944	3.6635	0.000248788	0.0473616	HIST1H3C		ENSG00000162998	8883.77	3.15389	0.763232	4.13228	3.59187e-05	0.00787872	FRZB		ENSG00000088543	1074.06	3.25363	1.04359	3.11774	0.00182246	0.206614	C3orf18
ENSG00000198771	3156.86	3.07606	0.846516	3.63379	0.000279292	0.0508397	RCSD1		ENSG00000107485	4346.5	3.22966	0.783877	4.12012	3.78679e-05	0.00821081	GATA3		ENSG00000164099	2294.31	2.89659	0.929586	3.116	0.00183323	0.206614	PRSS12
ENSG00000106302	339.88	3.23253	0.889741	3.63311	0.000280023	0.0508397	HYAL4		ENSG00000154734	1443.39	3.44769	0.838146	4.11347	3.8975e-05	0.00826096	ADAMTS1		ENSG00000152578	3444.14	1.94059	0.624273	3.10855	0.00188005	0.208708	GRIA4
ENSG00000272104	3505.03	3.54309	0.981718	3.60907	0.000307291	0.0537979	NA		ENSG00000185338	147.141	6.27174	1.53341	4.09007	4.31248e-05	0.00884246	SOCS1		ENSG00000213983	1269.93	2.32559	0.74898	3.10501	0.00190271	0.20882	AP1G2
ENSG00000188266	3145.74	3.5704	0.990739	3.60378	0.000313626	0.054421	HYKK		ENSG00000107872	957.565	5.20668	1.27539	4.08242	4.45687e-05	0.00904026	FBXL15		ENSG00000168843	12396.4	1.78521	0.576585	3.09618	0.00196032	0.210978	FSTL5
ENSG00000092140	5608.26	3.87224	1.08242	3.57738	0.000347061	0.0581639	G2E3		ENSG00000064961	1298.57	3.99853	0.981839	4.07249	4.65138e-05	0.00923334	HMG20B		ENSG00000067182	1442.51	2.56511	0.829228	3.09338	0.00197894	0.210978	TNFRSF1A
ENSG00000227057	1339.41	3.4938	0.98047	3.56339	0.000366097	0.0600421	WDR46		ENSG00000215845	297.87	3.89068	0.955658	4.07121	4.67697e-05	0.00923334	TSTD1		ENSG00000132613	1204.98	1.97616	0.63911	3.09205	0.00198781	0.210978	MTSS1L
ENSG00000274068	4049.14	3.09492	0.870606	3.5549	0.000378125	0.0607727	NA		ENSG00000166482	7590.83	3.46038	0.850618	4.06808	4.74023e-05	0.00923334	MFAP4		ENSG00000149679	1193.89	3.05736	0.989392	3.09014	0.00200062	0.210978	CABLES2
ENSG00000136940	3926.62	3.52793	1.0011	3.52405	0.000425001	0.0666673	PDCL		ENSG00000204316	1335.34	3.47531	0.854366	4.0677	4.74785e-05	0.00923334	MRPL38		ENSG00000111057	2421.6	2.05877	0.6676	3.08384	0.00204347	0.212909	KRT18
ENSG00000204536	334.722	3.50873	1.00279	3.49897	0.000467056	0.0721106	CCHCR1		ENSG00000143768	1100.2	3.58664	0.883473	4.05971	4.91338e-05	0.00936223	LEFTY2		ENSG00000143355	1186.4	3.36534	1.09378	3.07679	0.00209241	0.214562	LHX9
ENSG00000167700	112.287	4.09468	1.17283	3.49127	0.000480723	0.0736407	MFSD3		ENSG00000081041	330.677	5.01105	1.23543	4.05611	4.98969e-05	0.00941255	CXCL2		ENSG00000080709	4538.4	1.88005	0.611417	3.0749	0.00210572	0.214562	KCNN2
ENSG00000133134	820.568	3.17934	0.912357	3.48475	0.000492594	0.074259	BEX2		ENSG00000139890	364.58	3.7812	0.939292	4.02558	5.68345e-05	0.010409	REM2		ENSG00000169851	17080	1.91344	0.622393	3.07434	0.00210972	0.214562	PCDH7
ENSG00000137841	2272.69	3.42119	0.985874	3.47021	0.000520053	0.0760985	PLCB2		ENSG00000285505	5522.93	3.8463	0.964465	3.98801	6.66286e-05	0.0119205	NA		ENSG00000160691	1527.77	2.2938	0.748203	3.06574	0.00217131	0.217993	SHC1
ENSG00000099860	997.039	3.24059	0.934516	3.46766	0.000525007	0.0762018	GADD45B		ENSG00000095739	1342	3.38472	0.849467	3.98452	6.76154e-05	0.0119205	BAMBI		ENSG00000215788	243.269	2.31305	0.75635	3.05818	0.00222689	0.220499	TNFRSF25
ENSG00000160209	7026.31	3.54176	1.02245	3.464	0.000532213	0.0762018	PDXK		ENSG00000155659	379.843	4.99666	1.2558	3.97887	6.92434e-05	0.0120618	VSIG4		ENSG00000180596	533.529	2.96804	0.971917	3.0538	0.00225963	0.220499	HIST1H2BC
ENSG00000178235	152.92	3.32079	0.958687	3.46389	0.000532418	0.0762018	SLITRK1		ENSG00000154096	2867.91	3.83188	0.971597	3.9439	8.01684e-05	0.013037	THY1		ENSG00000280321	60.8366	4.34898	1.42692	3.04781	0.00230518	0.220499	NA
ENSG00000124217	960.944	3.92574	1.14069	3.44155	0.000578388	0.0815901	MOCS3		ENSG00000196976	1451.7	3.77315	0.959805	3.93117	8.4534e-05	0.0136295	LAGE3		ENSG00000280184	33.7212	5.26804	1.7288	3.04723	0.00230963	0.220499	NA
ENSG00000155961	55.1123	5.4659	1.59125	3.43498	0.00059259	0.0829964	RAB39B		ENSG00000132591	2008.51	3.76785	0.962039	3.91653	8.98334e-05	0.0143612	ERAL1		ENSG00000014216	1431.65	2.45426	0.805756	3.04592	0.00231972	0.220499	CAPN1
ENSG00000166582	419.83	2.71628	0.793833	3.42173	0.000622241	0.085277	CENPV		ENSG00000169738	1658.52	3.91829	1.00343	3.90491	9.4262e-05	0.0149382	DCXR		ENSG00000181072	1883.46	2.51747	0.82724	3.04321	0.00234066	0.220499	CHRM2
ENSG00000235863	974.512	3.30796	0.967248	3.41997	0.000626269	0.085277	B3GALT4		ENSG00000173917	522.936	3.64522	0.949001	3.84111	0.000122478	0.0180549	HOXB2		ENSG00000102178	841.317	2.99957	0.986286	3.04128	0.00235575	0.220499	UBL4A
ENSG00000085274	3162.78	3.00821	0.889245	3.38288	0.000717296	0.0950321	MYNN		ENSG00000273333	150.169	3.88291	1.01313	3.83258	0.000126805	0.0185431	NA		ENSG00000203867	1713.81	2.37117	0.779784	3.04081	0.00235946	0.220499	RBM20
ENSG00000171522	703.617	3.25056	0.964502	3.3702	0.000751142	0.097864	PTGER4		ENSG00000104368	5034.22	2.78893	0.731206	3.81415	0.000136654	0.0194383	PLAT		ENSG00000187634	5019.39	1.90934	0.62981	3.03161	0.00243253	0.223481	SAMD11
ENSG00000154359	785.642	2.86905	0.85217	3.36676	0.000760568	0.097864	LONRF1		ENSG00000150433	1246.11	3.64627	0.956164	3.81343	0.000137049	0.0194383	TMEM218		ENSG00000130561	313.208	2.52109	0.833358	3.02522	0.00248451	0.226841	SAG
ENSG00000279030	180.288	4.59682	1.37014	3.35499	0.000793671	0.100402	NA		ENSG00000134262	755.722	3.09845	0.813308	3.8097	0.000139138	0.0195873	AP4B1		ENSG00000124882	427.954	3.00689	0.996227	3.01828	0.00254216	0.226841	EREG
ENSG00000004700	2742.97	3.33378	0.995372	3.34928	0.00081021	0.101837	RECQL		ENSG00000183665	677.799	3.06473	0.805896	3.80288	0.000143023	0.0199851	TRMT12		ENSG00000115297	371.534	2.29753	0.761665	3.01645	0.00255754	0.226841	TLX2
ENSG00000120149	117.626	4.77475	1.43025	3.33841	0.000842584	0.105232	MSX2		ENSG00000142684	752.723	3.80805	1.0034	3.79513	0.000147567	0.0203697	ZNF593		ENSG00000012504	690.699	2.41419	0.80147	3.0122	0.00259364	0.227859	NR1H4
ENSG00000204348	317.903	3.9208	1.18058	3.32108	0.00089669	0.110811	DXO		ENSG00000143226	537.017	3.14292	0.829224	3.7902	0.000150529	0.0203697	FCGR2A		ENSG00000173114	2906.79	2.06798	0.686769	3.01118	0.00260236	0.227859	LRRN3
ENSG00000063180	780.516	3.42383	1.03112	3.3205	0.000898562	0.110811	CA11		ENSG00000203618	907.9	3.91623	1.03348	3.78935	0.000151041	0.0203697	GP1BB		ENSG00000169946	16962.4	1.7891	0.598166	2.99097	0.00278096	0.236826	ZFPM2
ENSG00000037965	283.529	3.24524	0.978372	3.31698	0.000909972	0.111502	HOXC8		ENSG00000168566	822.936	3.30351	0.872202	3.78755	0.00015214	0.0203697	SNRNP48		ENSG00000112936	1897.8	2.55497	0.858676	2.97547	0.00292536	0.245757	C7
ENSG00000177989	116.608	3.96013	1.19556	3.31236	0.000925123	0.111502	ODF3B		ENSG00000186838	69.135	4.41833	1.1666	3.78736	0.000152254	0.0203697	SELENOV		ENSG00000114200	3896.74	1.80799	0.6154	2.93791	0.00330438	0.269112	BCHE
ENSG00000115694	6234.62	3.17924	0.960631	3.30953	0.000934524	0.111502	STK25		ENSG00000173267	816.56	3.49344	0.928067	3.76421	0.000167077	0.0217069	SNCG		ENSG00000110675	1223.14	1.89294	0.644901	2.93524	0.00333288	0.269149	ELMOD1
ENSG00000186340	252.189	4.15466	1.25669	3.30604	0.000946255	0.111502	THBS2		ENSG00000205208	982.434	3.49751	0.929323	3.7635	0.000167551	0.0217069	C4orf46		ENSG00000166426	4835	2.02912	0.692053	2.93203	0.00336751	0.270517	CRABP1
ENSG00000279332	1411.43	4.08587	1.23624	3.30507	0.000949537	0.111502	NA		ENSG00000119523	1392.31	3.7649	1.00055	3.76283	0.000168003	0.0217069	ALG2		ENSG00000187391	38539.8	1.58063	0.541197	2.92062	0.00349339	0.277241	MAGI2
ENSG00000153071	2335.45	2.76773	0.83793	3.30306	0.00095637	0.111622	DAB2		ENSG00000188404	646.604	2.77892	0.740071	3.75494	0.000173385	0.0220996	SELL		ENSG00000206052	6020.41	1.72911	0.595076	2.90569	0.00366443	0.284757	DOK6
ENSG00000128694	2377.66	3.14399	0.954818	3.29276	0.000992076	0.114291	OSGEPL1		ENSG00000162729	696.704	3.51775	0.939239	3.74532	0.000180164	0.0226574	IGSF8		ENSG00000072041	1189.85	2.42052	0.837898	2.8888	0.00386719	0.295883	SLC6A15
ENSG00000081041	360.254	3.19229	0.970295	3.29002	0.0010018	0.114291	CXCL2		ENSG00000130303	2699.19	2.85846	0.767335	3.72518	0.000195176	0.024064	BST2		ENSG00000068323	305.221	2.17807	0.754053	2.88848	0.00387107	0.295883	TFE3
ENSG00000179029	583.14	3.17566	0.968255	3.27978	0.00103888	0.116474	TMEM107		ENSG00000142910	1364.97	2.62488	0.706953	3.71295	0.000204854	0.0250933	TINAGL1		ENSG00000058600	1514.27	2.54646	0.883162	2.88334	0.00393476	0.299524	POLR3E
ENSG00000241563	119.548	3.32664	1.01664	3.27221	0.00106711	0.11825	CORT		ENSG00000103024	660.585	4.46037	1.20374	3.70542	0.000211038	0.025684	NME3		ENSG00000011143	1007.41	2.80353	0.973309	2.88041	0.00397152	0.300372	MKS1
ENSG00000150433	705.109	2.87842	0.881324	3.26602	0.00109072	0.11948	TMEM218		ENSG00000182544	1062.05	3.88061	1.0505	3.69406	0.000220698	0.0266875	MFSD5		ENSG00000179520	639.305	2.26366	0.787213	2.87554	0.00403334	0.300888	SLC17A8
ENSG00000160783	3311.82	3.07351	0.941885	3.26315	0.0011018	0.119623	PMF1		ENSG00000171522	2140.64	2.46125	0.667634	3.68653	0.000227332	0.027098	PTGER4		ENSG00000170290	101.619	2.75815	0.963914	2.86141	0.00421762	0.307536	SLN
ENSG00000043462	1530.69	3.68343	1.12901	3.26253	0.00110423	0.119623	LCP2		ENSG00000103145	980.56	3.5932	0.975	3.68533	0.000228402	0.027098	HCFC1R1		ENSG00000205208	1929.61	2.18417	0.763883	2.8593	0.00424571	0.307536	C4orf46
ENSG00000104825	131.705	3.07972	0.948039	3.24852	0.00116009	0.122296	NFKBIB		ENSG00000274750	284.013	4.12979	1.13068	3.65247	0.000259728	0.0300583	HIST1H3E		ENSG00000129991	211.276	3.24269	1.13434	2.85866	0.00425438	0.307536	TNNI3
ENSG00000283703	136.641	4.34167	1.33975	3.24066	0.00119252	0.122554	NA		ENSG00000259494	921.155	3.24707	0.890037	3.64824	0.000264043	0.0303714	MRPL46		ENSG00000109929	1947.68	3.01853	1.05832	2.8522	0.00434181	0.309064	SC5D
ENSG00000197409	96.1337	3.77299	1.1647	3.23946	0.00119757	0.122554	HIST1H3D		ENSG00000267534	2627.9	3.46885	0.952581	3.64152	0.00027103	0.0309861	S1PR2		ENSG00000128709	541.703	1.94939	0.683892	2.85043	0.004366	0.309115	HOXD9
ENSG00000101882	4321.47	3.49081	1.0811	3.22894	0.00124251	0.125583	NKAP		ENSG00000118473	8148.07	2.85067	0.78471	3.63277	0.0002804	0.0318643	SGIP1		ENSG00000259431	833.049	2.2021	0.77392	2.84538	0.00443583	0.311008	THTPA
ENSG00000124920	2215.06	2.84194	0.88349	3.21672	0.00129663	0.129716	MYRF		ENSG00000280432	250.808	3.76182	1.03943	3.61911	0.000295614	0.0324381	NA		ENSG00000188976	3821.07	1.90345	0.669515	2.84303	0.0044687	0.31214	NOC2L
ENSG00000181038	421.391	2.83251	0.881851	3.212	0.00131814	0.13022	METTL23		ENSG00000280132	130.258	5.30157	1.46564	3.61725	0.000297751	0.0324563	NA		ENSG00000198786	15483.1	1.55295	0.547156	2.83822	0.00453662	0.312659	ND5
ENSG00000172179	75.4734	4.44108	1.38305	3.21107	0.00132242	0.13022	PRL		ENSG00000226784	479.093	3.68364	1.02332	3.59969	0.000318593	0.0340982	PGAM4		ENSG00000166152	307.813	2.66407	0.938795	2.83776	0.00454319	0.312659	C16orf78
ENSG00000166166	92.6567	4.32096	1.34765	3.20629	0.00134458	0.131167	TRMT61A		ENSG00000159208	748.599	3.67703	1.0218	3.59859	0.000319942	0.0340982	CIART		ENSG00000179104	22165.8	1.83658	0.650958	2.82136	0.00478212	0.321205	TMTC2
ENSG00000172775	3600.04	3.03366	0.948067	3.19983	0.00137507	0.133477	FAM192A		ENSG00000136827	1452.17	3.34965	0.932816	3.5909	0.000329534	0.0349232	TOR1A		ENSG00000124440	3257.69	1.58765	0.562753	2.82121	0.00478422	0.321205	HIF3A
ENSG00000114021	6096.04	3.27931	1.02709	3.19282	0.00140893	0.135423	NIT2		ENSG00000236782	756.097	3.50522	0.980367	3.57542	0.000349673	0.0367501	NA		ENSG00000158286	1291.32	2.67147	0.947038	2.82087	0.00478934	0.321205	RNF207
ENSG00000114735	482.834	2.49771	0.788227	3.16877	0.00153084	0.144554	HEMK1		ENSG00000178381	1227.79	3.7571	1.05783	3.5517	0.000382756	0.0396793	ZFAND2A		ENSG00000136816	748.861	2.25287	0.800229	2.81528	0.0048735	0.323736	TOR1B
ENSG00000140511	4505	3.13123	0.989533	3.16435	0.00155429	0.144886	HAPLN3		ENSG00000100982	1165.15	2.89728	0.815755	3.55165	0.000382826	0.0396793	PCIF1		ENSG00000120322	217.74	2.54343	0.905715	2.8082	0.00498187	0.324353	PCDHB8
ENSG00000100325	1222.13	2.51623	0.796057	3.16087	0.001573	0.145145	ASCC2		ENSG00000198829	396.547	4.51597	1.27525	3.54123	0.000398261	0.0408304	SUCNR1		ENSG00000101955	963.375	1.73052	0.616372	2.80759	0.00499139	0.324353	SRPX
ENSG00000117000	5988.2	2.76956	0.877837	3.15498	0.00160508	0.146438	RLF		ENSG00000109079	1886.66	3.11897	0.883807	3.52901	0.00041711	0.0423043	TNFAIP1		ENSG00000006128	280.613	2.36102	0.842978	2.80081	0.00509752	0.327823	TAC1
ENSG00000117411	344.641	2.66953	0.849842	3.1412	0.00168256	0.152035	B4GALT2		ENSG00000243364	1279.12	3.07782	0.875481	3.51558	0.000438794	0.0436148	EFNA4		ENSG00000164169	1711.76	1.92051	0.686286	2.79841	0.00513547	0.329129	PRMT9
ENSG00000163702	371.072	3.02978	0.966521	3.13473	0.00172013	0.154717	IL17RC		ENSG00000148229	1542.44	3.18394	0.905745	3.51528	0.000439293	0.0436148	POLE3		ENSG00000147251	3452.79	1.79253	0.641923	2.79243	0.00523135	0.334126	DOCK11
ENSG00000119965	359.32	2.71108	0.869752	3.11708	0.00182654	0.158527	C10orf88		ENSG00000284194	657.885	3.71324	1.05779	3.51038	0.000447468	0.0441814	SCO2		ENSG00000279645	167.617	2.41996	0.867848	2.78846	0.00529591	0.335402	NA
ENSG00000163701	128.719	3.61912	1.16159	3.11567	0.00183526	0.158527	IL17RE		ENSG00000270170	2427.97	3.1501	0.898676	3.50527	0.000456146	0.0444824	NCBP2-AS2		ENSG00000113100	7787.02	2.32019	0.832555	2.78683	0.00532268	0.335402	CDH9
ENSG00000113966	713.741	2.96886	0.95401	3.11198	0.00185834	0.15912	ARL6		ENSG00000175745	1229.18	2.77972	0.793563	3.50283	0.000460341	0.0445326	NR2F1		ENSG00000127951	167.868	2.86476	1.02881	2.78454	0.00536041	0.335402	FGL2
ENSG00000113593	1743.64	3.2299	1.03892	3.10888	0.00187796	0.1601	PPWD1		ENSG00000196123	646.78	3.16158	0.90451	3.49535	0.000473438	0.045373	KIAA0895L		ENSG00000170017	4271.05	1.83926	0.660575	2.78433	0.00536381	0.335402	ALCAM
ENSG00000111364	519.844	2.89361	0.931269	3.10716	0.00188891	0.160337	DDX55		ENSG00000130489	653.188	3.70502	1.0609	3.49233	0.000478831	0.0453902	SCO2		ENSG00000092345	572.329	2.2852	0.820975	2.78352	0.00537722	0.335402	DAZL
ENSG00000067836	317.414	2.93032	0.943959	3.10428	0.0019074	0.160516	ROGDI		ENSG00000213983	833.547	3.45596	0.990388	3.4895	0.000483929	0.0456442	AP1G2		ENSG00000109610	106.325	2.69307	0.968728	2.78001	0.0054358	0.336803	SOD3
ENSG00000113600	2375.73	2.53243	0.81756	3.09755	0.00195127	0.160797	C9		ENSG00000124171	886.677	3.01199	0.864944	3.4823	0.000497131	0.0461964	PARD6B		ENSG00000231824	431.736	2.40502	0.866092	2.77686	0.00548861	0.338949	AKAIN1
ENSG00000135845	2298.9	2.71405	0.876213	3.09748	0.00195174	0.160797	PIGC		ENSG00000185803	487.908	3.46015	0.996247	3.47319	0.00051432	0.0471892	SLC52A2		ENSG00000164855	451.692	2.37626	0.858186	2.76893	0.00562411	0.340053	TMEM184A
ENSG00000008118	162.494	3.57706	1.15615	3.09395	0.00197512	0.161278	CAMK1G		ENSG00000176076	121.399	3.87392	1.11555	3.47266	0.000515319	0.0471892	KCNE5		ENSG00000146278	1313.33	2.41569	0.874236	2.76321	0.00572367	0.343236	PNRC1
ENSG00000144410	135.499	3.24399	1.05169	3.08456	0.00203856	0.162646	CPO		ENSG00000169242	4440.5	3.06909	0.886146	3.46341	0.000533376	0.0483731	EFNA1		ENSG00000107331	143.515	2.87916	1.04394	2.75797	0.00581617	0.346555	ABCA2
ENSG00000121022	3018.97	2.80333	0.909978	3.08066	0.00206543	0.162646	COPS5		ENSG00000173145	717.844	2.46086	0.712891	3.45195	0.000556547	0.0490065	NOC3L		ENSG00000198680	775.965	2.30785	0.838358	2.75282	0.00590848	0.350644	TUSC1
ENSG00000147536	157.917	3.04367	0.988086	3.08037	0.00206743	0.162646	GINS4		ENSG00000186469	5140.02	2.42043	0.701529	3.45022	0.000560128	0.0490065	GNG2		ENSG00000003400	433.23	2.09895	0.766153	2.73959	0.00615155	0.356293	CASP10
ENSG00000279670	22.5588	5.99247	1.94693	3.0779	0.00208462	0.162646	NA		ENSG00000139579	981.229	3.10204	0.899311	3.44935	0.000561943	0.0490065	NABP2		ENSG00000177721	57.9969	2.62111	0.959914	2.73057	0.00632247	0.356335	ANXA2R
ENSG00000267385	2504.33	3.64618	1.18513	3.0766	0.00209378	0.162646	NA		ENSG00000279880	147.659	2.92416	0.848176	3.44758	0.000565627	0.0490065	NA		ENSG00000014914	1309.52	1.84069	0.67426	2.72994	0.00633457	0.356335	MTMR11
ENSG00000124635	331.991	3.15429	1.02589	3.07469	0.00210725	0.162673	HIST1H2BJ		ENSG00000250722	2357.25	2.37131	0.687875	3.4473	0.000566212	0.0490065	SELENOP		ENSG00000099399	107.121	2.51038	0.920728	2.72652	0.00640066	0.356335	MAGEB2
ENSG00000186105	928.034	3.61584	1.17984	3.06467	0.00217908	0.165252	LRRC70		ENSG00000279098	31.3925	6.15104	1.78447	3.44698	0.000566898	0.0490065	NA		ENSG00000151929	463.586	1.67795	0.616658	2.72104	0.00650772	0.359226	BAG3
ENSG00000171236	2494.65	3.75336	1.22498	3.06401	0.00218388	0.165252	LRG1		ENSG00000158863	879.303	3.12422	0.906502	3.44646	0.000567988	0.0490065	FAM160B2		ENSG00000100258	469.427	2.26103	0.830985	2.7209	0.00651038	0.359226	LMF2
ENSG00000279502	20.112	6.37133	2.08087	3.06186	0.00219965	0.165252	NA		ENSG00000198837	899.797	3.24665	0.942043	3.44639	0.000568121	0.0490065	DENND4B		ENSG00000162068	15.3261	5.3096	1.95177	2.7204	0.00652038	NA	NTN3
ENSG00000113532	1171.24	2.70262	0.883379	3.05941	0.00221776	0.165951	ST8SIA4		ENSG00000177946	632.863	3.64847	1.05962	3.4432	0.000574883	0.0492882	CENPBD1		ENSG00000151468	3895.27	2.033	0.748838	2.71488	0.00663004	0.363917	CCDC3
ENSG00000169953	228.126	2.97556	0.972968	3.05823	0.00222646	0.165951	HSFY2		ENSG00000278828	793.717	2.7034	0.787647	3.43225	0.000598602	0.0497533	HIST1H3H		ENSG00000164040	1501.5	1.71215	0.635182	2.69553	0.00702763	0.375158	PGRMC2
ENSG00000135469	69.8994	3.32713	1.08879	3.0558	0.0022446	0.166083	COQ10A		ENSG00000078401	840.798	3.3194	0.967607	3.43053	0.000602402	0.0497533	EDN1		ENSG00000162849	10587.5	2.07173	0.771515	2.68528	0.00724689	0.382874	KIF26B
ENSG00000157211	113.19	3.23358	1.06191	3.04507	0.0023263	0.170839	CDCP2		ENSG00000136267	6835.49	2.48138	0.725682	3.41938	0.000627645	0.0514778	DGKB		ENSG00000096696	1310.57	1.50557	0.561001	2.68373	0.00728068	0.383572	DSP
ENSG00000205269	257.314	2.61466	0.8602	3.03959	0.002369	0.171509	TMEM170B		ENSG00000106992	4249.11	3.1483	0.922089	3.41431	0.000639427	0.0522171	AK1		ENSG00000257108	62.6213	3.33574	1.24375	2.68201	0.00731807	0.384456	NHLRC4
ENSG00000279103	100.493	4.20438	1.38507	3.0355	0.00240136	0.171509	NA		ENSG00000198517	268.474	2.85793	0.837338	3.41311	0.000642262	0.0522226	MAFK		ENSG00000016082	1684.91	1.90733	0.711695	2.67998	0.00736258	0.385467	ISL1
ENSG00000189430	102.692	3.5575	1.17202	3.03536	0.00240247	0.171509	NCR1		ENSG00000198546	1191.34	3.15529	0.927553	3.40174	0.000669594	0.0532963	ZNF511		ENSG00000176978	172.842	2.68347	1.00189	2.6784	0.00739743	0.385467	DPP7
ENSG00000082014	3714.84	2.82961	0.932234	3.0353	0.00240298	0.171509	SMARCD3		ENSG00000120055	109.901	3.41752	1.00526	3.39962	0.000674786	0.0533526	C10orf95		ENSG00000204410	1055.06	2.06221	0.770516	2.67641	0.00744165	0.386593	MSH5
ENSG00000180884	153.155	3.41588	1.13043	3.02174	0.00251323	0.175372	ZNF792		ENSG00000135473	838.128	3.26419	0.96158	3.39461	0.000687272	0.0533526	PAN2		ENSG00000164733	5909.62	1.83005	0.684282	2.67441	0.00748611	0.387368	CTSB
ENSG00000168826	325.85	3.27157	1.08439	3.01698	0.0025531	0.177522	ZBTB49		ENSG00000158710	2657.56	2.81852	0.832295	3.38644	0.000708057	0.053858	TAGLN2		ENSG00000105996	365.235	2.75477	1.03094	2.6721	0.00753787	0.387368	HOXA2
ENSG00000183624	2162.16	2.67052	0.886727	3.01166	0.00259826	0.179113	HMCES		ENSG00000171451	413.405	2.90751	0.861219	3.37604	0.000735377	0.054643	DSEL		ENSG00000112559	541.613	2.71011	1.01456	2.67121	0.00755794	0.387368	MDFI
ENSG00000115665	2961.28	3.11772	1.03527	3.01151	0.0025995	0.179113	SLC5A7		ENSG00000119900	570.524	3.06883	0.909312	3.37489	0.000738445	0.054643	OGFRL1		ENSG00000198517	413.304	1.9662	0.736101	2.6711	0.00756042	0.387368	MAFK
ENSG00000185527	528.08	2.80467	0.935045	2.9995	0.00270421	0.183475	PDE6G		ENSG00000152382	1351.69	2.81739	0.835708	3.37127	0.000748228	0.0548264	TADA1		ENSG00000142156	2281.21	1.84255	0.690715	2.6676	0.0076394	0.388215	COL6A1
ENSG00000256980	72.1931	4.45451	1.48908	2.99146	0.00277646	0.187082	KHDC1L		ENSG00000178226	131.036	4.35866	1.29311	3.37067	0.000749852	0.0548264	PRSS36		ENSG00000160741	870.24	1.5251	0.572127	2.66566	0.00768377	0.388516	CRTC2
ENSG00000181444	675.896	2.9284	0.980919	2.98536	0.00283243	0.189523	ZNF467		ENSG00000145029	696.47	3.06187	0.910409	3.36318	0.000770489	0.0561178	NICN1		ENSG00000126249	1186.3	2.44971	0.921857	2.65736	0.00787547	0.394295	PDCD2L
ENSG00000188811	5932.66	2.76921	0.929052	2.98068	0.0028761	0.190522	NHLRC3		ENSG00000100802	1032.71	2.7011	0.805115	3.35492	0.000793877	0.0575988	C14orf93		ENSG00000285133	254.955	3.06	1.15299	2.65398	0.00795493	0.396683	NA
ENSG00000136802	1399.48	2.5543	0.857371	2.97922	0.00288979	0.190785	LRRC8A		ENSG00000280198	161.715	3.40171	1.01573	3.34902	0.00081098	0.0583906	NA		ENSG00000184672	35413.8	1.71229	0.645818	2.65134	0.00801719	0.397474	RALYL
ENSG00000117640	1618.32	3.15385	1.0619	2.97001	0.00297787	0.195277	MTFR1L		ENSG00000107874	4021.7	3.07511	0.919815	3.34319	0.000828224	0.0591804	CUEDC2		ENSG00000204505	238.781	2.98749	1.1271	2.65061	0.00803473	0.397474	PRAMEF9
ENSG00000196757	564.115	2.67997	0.904948	2.96146	0.00306183	0.199456	ZNF700		ENSG00000148335	1751.86	3.03667	0.909873	3.33746	0.000845473	0.0595305	NTMT1		ENSG00000016864	940.024	1.82346	0.688536	2.64832	0.00808939	0.399119	GLT8D1
ENSG00000134970	3030.83	2.75634	0.93362	2.95232	0.003154	0.203433	TMED7		ENSG00000261459	287.989	2.93988	0.881542	3.33493	0.000853209	0.0595305	NA		ENSG00000213995	1206.82	2.02227	0.765224	2.64272	0.00822431	0.403641	NAXD
ENSG00000049167	2682.38	2.70773	0.91989	2.94353	0.00324491	0.207929	ERCC8		ENSG00000106366	697.115	2.54495	0.763315	3.33408	0.000855827	0.0595305	SERPINE1		ENSG00000087338	1630.49	1.45874	0.553338	2.63626	0.00838262	0.407881	GMCL1
ENSG00000036448	4223.67	2.61213	0.888037	2.94146	0.00326667	0.207962	MYOM2		ENSG00000089195	1088.78	2.52529	0.757536	3.33355	0.000857443	0.0595305	TRMT6		ENSG00000082641	1015.96	2.13741	0.81097	2.63563	0.0083982	0.407881	NFE2L1
ENSG00000264813	765.964	2.59332	0.881846	2.94079	0.00327378	0.207962	NA		ENSG00000141428	979.379	2.87374	0.863419	3.32832	0.000873707	0.0601518	C18orf21		ENSG00000174948	550.799	1.81897	0.690836	2.633	0.00846339	0.408918	GPR149
ENSG00000232070	60.0347	4.00716	1.36394	2.93793	0.00330416	0.208645	TMEM253		ENSG00000243279	1286.48	2.88847	0.868487	3.32587	0.000881433	0.0602441	PRAF2		ENSG00000101460	502.591	2.13795	0.812591	2.63102	0.00851283	0.409629	MAP1LC3A
ENSG00000213185	222.445	2.52898	0.862099	2.93351	0.00335153	0.208939	FAM24B		ENSG00000274290	731.162	3.18066	0.957533	3.32172	0.000894631	0.0604886	HIST1H2BE		ENSG00000211653	20.6117	4.37165	1.66397	2.62724	0.00860817	NA	NA
ENSG00000153012	1830.04	2.47349	0.845266	2.92629	0.00343031	0.211963	LGI2		ENSG00000161277	1155.18	2.63071	0.79361	3.31486	0.000916893	0.0605727	THAP8		ENSG00000173366	1181.98	2.55771	0.973564	2.62717	0.00860991	0.409629	NA
ENSG00000170677	824.465	2.42473	0.828945	2.92508	0.00344365	0.211963	SOCS6		ENSG00000129226	570.043	3.24503	0.979066	3.31441	0.000918352	0.0605727	CD68		ENSG00000116741	3265.22	2.40378	0.915603	2.62535	0.00865598	0.410774	RGS2
ENSG00000180448	456.743	2.30688	0.788771	2.92465	0.00344841	0.211963	ARHGAP45		ENSG00000164949	378.256	3.14047	0.951255	3.30139	0.000962056	0.062689	GEM		ENSG00000139352	3779.28	2.00281	0.763708	2.62247	0.0087294	0.411382	ASCL1
ENSG00000029364	5591.71	2.73601	0.938157	2.91637	0.00354135	0.215137	SLC39A9		ENSG00000267748	1013.49	2.67065	0.809302	3.29994	0.000967054	0.062689	NA		ENSG00000174405	292.097	2.19717	0.838745	2.61959	0.00880365	0.411382	LIG4
ENSG00000198719	81.1334	3.68719	1.26481	2.91521	0.00355445	0.215137	DLL1		ENSG00000115282	354.594	2.40035	0.729717	3.28942	0.00100394	0.0644133	TTC31		ENSG00000115461	6299.4	1.43615	0.548355	2.61902	0.00881823	0.411382	IGFBP5
ENSG00000116473	3985.47	2.54792	0.874018	2.91517	0.0035549	0.215137	RAP1A		ENSG00000178057	4409.12	2.66822	0.812754	3.28293	0.00102733	0.0650319	NDUFAF3		ENSG00000230873	418.767	2.52022	0.96355	2.61556	0.00890811	0.411382	STMND1
ENSG00000137434	180.688	2.70294	0.931209	2.90262	0.00370061	0.222066	C6orf52		ENSG00000173369	488.414	2.69214	0.821748	3.27611	0.00105246	0.0661785	C1QB		ENSG00000132275	864.997	2.57208	0.983392	2.61551	0.0089093	0.411382	RRP8
ENSG00000273983	968.046	3.58646	1.23566	2.90246	0.00370248	0.222066	HIST1H3G		ENSG00000102030	1947.13	2.84632	0.86918	3.27471	0.00105769	0.0662865	NAA10		ENSG00000133105	4942.34	1.61496	0.618917	2.60933	0.00907187	0.41461	RXFP2
ENSG00000144741	8502.18	2.66923	0.920025	2.90125	0.00371672	0.222066	SLC25A26		ENSG00000183741	2451.73	2.78979	0.852924	3.27086	0.00107221	0.0669031	CBX6		ENSG00000174080	844.747	2.40554	0.92408	2.60318	0.00923647	0.418107	CTSF
ENSG00000135409	277.659	2.87702	0.99398	2.89445	0.00379827	0.222066	AMHR2		ENSG00000280216	53.6854	5.55979	1.70068	3.26915	0.00107872	0.0669031	NA		ENSG00000242019	135.678	2.9505	1.13573	2.59789	0.00937998	0.421156	KIR3DL3
ENSG00000099949	1688.59	2.58461	0.893051	2.89414	0.00380202	0.222066	LZTR1		ENSG00000279399	456.235	3.37532	1.03273	3.26836	0.00108171	0.0669031	NA		ENSG00000187513	457.248	2.89491	1.11456	2.59737	0.00939414	0.421156	GJA4
ENSG00000141744	67.4025	4.59276	1.588	2.89217	0.00382591	0.222066	PNMT		ENSG00000112175	11157.4	2.14422	0.657066	3.26333	0.00110112	0.0675515	BMP5		ENSG00000153993	2246.72	1.88317	0.727214	2.58956	0.00960973	0.424527	SEMA3D
ENSG00000185475	2504.83	2.66665	0.922507	2.89066	0.00384434	0.222066	TMEM179B		ENSG00000105290	987.592	3.16507	0.970028	3.26286	0.00110294	0.0675515	APLP1		ENSG00000189171	1996.6	2.49959	0.965508	2.58889	0.00962868	0.424527	S100A13
ENSG00000197757	2065.92	2.64079	0.914296	2.88833	0.00387288	0.222066	HOXC6		ENSG00000119508	469.141	2.81799	0.864517	3.25961	0.00111565	0.0678891	NR4A3		ENSG00000171487	593.227	1.85706	0.719541	2.5809	0.00985444	0.428404	NLRP5
ENSG00000111331	381.364	3.13703	1.08692	2.88616	0.00389976	0.222066	OAS3		ENSG00000109132	329.084	2.60386	0.799235	3.25794	0.00112225	0.0680709	PHOX2B		ENSG00000136267	12508.4	1.79739	0.697366	2.57739	0.00995488	0.430762	DGKB
ENSG00000259431	405.77	2.77646	0.962188	2.88557	0.00390707	0.222066	THTPA		ENSG00000168286	609.309	2.63475	0.810753	3.24975	0.00115506	0.0693918	THAP11		ENSG00000254709	81.8686	3.17659	1.23666	2.56868	0.0102086	0.435676	IGLL5
ENSG00000211818	77.2428	5.05459	1.75376	2.88215	0.00394968	0.222991	NA		ENSG00000112852	1075.79	2.94353	0.90649	3.24717	0.00116559	0.0698025	PCDHB2		ENSG00000232838	837.571	2.46672	0.961597	2.56524	0.0103106	0.437487	PET117
ENSG00000142039	1115.86	2.65332	0.920806	2.88152	0.00395761	0.222991	CCDC97		ENSG00000074660	321.146	2.59941	0.801402	3.24357	0.0011804	0.0704654	SCARF1		ENSG00000182272	1070.5	2.60495	1.01584	2.56435	0.010337	0.437487	B4GALNT4
ENSG00000182013	149.649	2.96015	1.02786	2.87991	0.00397783	0.223488	PNMA8A		ENSG00000167034	9547.58	3.20044	0.987558	3.24076	0.0011921	0.0709392	NKX3-1		ENSG00000181222	2660.65	1.79336	0.699415	2.56408	0.0103449	0.437487	POLR2A
ENSG00000146410	420.193	2.78596	0.969426	2.87383	0.00405531	0.226543	MTFR2		ENSG00000091527	2824.15	2.70846	0.836526	3.23775	0.00120478	0.0712441	CDV3		ENSG00000274764	262.141	2.73325	1.06701	2.56159	0.0104193	0.439043	PRAMEF27
ENSG00000285947	178.685	2.84351	0.990378	2.87113	0.00409003	0.227833	NA		ENSG00000135245	2064.04	2.97356	0.919407	3.23421	0.0012198	0.0714966	HILPDA		ENSG00000162630	1387.93	1.7546	0.685047	2.56128	0.0104287	0.439043	B3GALT2
ENSG00000162645	232.993	2.82481	0.990675	2.8514	0.00435269	0.237171	GBP2		ENSG00000221869	92.5734	4.44592	1.37556	3.23208	0.00122891	0.0717712	CEBPD		ENSG00000104812	724.877	1.80336	0.705878	2.55477	0.0106259	0.441655	GYS1
ENSG00000266728	549.785	2.36273	0.82975	2.84752	0.00440612	0.23896	NA		ENSG00000158050	677.997	3.60501	1.11611	3.22998	0.00123797	0.0720775	DUSP2		ENSG00000090989	1874.47	1.54437	0.6051	2.55226	0.0107027	0.441655	EXOC1
ENSG00000177888	4288.48	3.03651	1.06652	2.84712	0.00441164	0.23896	ZBTB41		ENSG00000160932	1105.72	2.9716	0.922524	3.22116	0.00127672	0.073529	LY6E		ENSG00000198739	1712.02	1.88104	0.737023	2.55222	0.0107039	0.441655	LRRTM3
ENSG00000128383	389.616	3.11495	1.09459	2.84578	0.0044303	0.239309	APOBEC3A		ENSG00000175348	1769.31	2.96675	0.922005	3.21771	0.00129218	0.0736676	TMEM9B		ENSG00000141522	572.099	1.86347	0.730745	2.5501	0.0107693	0.442691	ARHGDIA
ENSG00000129347	999.5	2.66451	0.936919	2.8439	0.00445644	0.239786	KRI1		ENSG00000176087	846.552	2.70506	0.842255	3.21169	0.00131955	0.074256	SLC35A4		ENSG00000133313	1866.31	2.09072	0.820716	2.54744	0.0108516	0.442691	CNDP2
ENSG00000110002	3174.4	3.22332	1.13773	2.83312	0.00460959	0.245504	VWA5A		ENSG00000132840	179.706	4.18276	1.30251	3.21132	0.00132127	0.074256	BHMT2		ENSG00000006788	606.233	2.06404	0.811136	2.54463	0.0109394	0.442691	MYH13
ENSG00000170855	1217.94	2.57416	0.910168	2.82822	0.00468074	0.247385	TRIAP1		ENSG00000108528	2627.65	3.06107	0.954336	3.20754	0.00133876	0.0749388	SLC25A11		ENSG00000118495	11081.8	1.46544	0.576308	2.5428	0.0109967	0.442691	PLAGL1
ENSG00000187783	291.542	2.62184	0.928599	2.82344	0.00475116	0.249761	TMEM72		ENSG00000119718	1998.18	2.58941	0.808594	3.20236	0.00136308	0.075508	EIF2B2		ENSG00000131386	673.716	2.15599	0.847921	2.54267	0.0110008	0.442691	GALNT15
ENSG00000117151	475.991	2.54627	0.904111	2.81632	0.00485774	0.253326	CTBS		ENSG00000163728	1631.12	3.19562	0.998264	3.20118	0.00136865	0.075508	TTC14		ENSG00000168944	1304.08	1.65709	0.651822	2.54225	0.0110142	0.442691	CEP120
ENSG00000183260	24.547	5.27664	1.88068	2.8057	0.00502069	0.25654	ABHD16B		ENSG00000147606	24664.8	2.76381	0.863616	3.20028	0.00137295	0.075508	SLC26A7		ENSG00000162998	5646.81	1.58315	0.622809	2.54194	0.0110238	0.442691	FRZB
ENSG00000047634	1413.55	2.73492	0.975091	2.80478	0.00503503	0.25654	SCML1		ENSG00000280161	75.2555	4.33005	1.35463	3.19647	0.0013912	0.0758488	NA		ENSG00000161682	98.7324	2.17639	0.857225	2.53888	0.0111207	0.443166	FAM171A2
ENSG00000181788	672.504	2.77556	0.990308	2.80272	0.00506731	0.25654	SIAH2		ENSG00000156603	1134.32	2.63302	0.824389	3.19391	0.00140362	0.076305	MED19		ENSG00000187838	744.47	1.94551	0.767112	2.53615	0.0112079	0.444249	PLSCR3
ENSG00000137185	528.702	2.57519	0.919008	2.80215	0.00507637	0.25654	ZSCAN9		ENSG00000187961	127.705	3.94755	1.23677	3.19183	0.00141376	0.0766356	KLHL17		ENSG00000106689	216.401	3.15236	1.24423	2.53359	0.0112901	0.44516	LHX2
ENSG00000114346	2119.3	2.39218	0.856172	2.79405	0.0052053	0.258394	ECT2		ENSG00000174944	1880.84	2.71954	0.85291	3.18854	0.00142991	0.0770683	P2RY14		ENSG00000204278	78.8867	2.48027	0.980794	2.52883	0.0114442	0.448136	TMEM235
ENSG00000149541	341.216	2.72275	0.975184	2.79203	0.00523777	0.258839	B3GAT3		ENSG00000154736	4032.04	2.45995	0.772418	3.18473	0.00144888	0.0778683	ADAMTS5		ENSG00000174482	5451.64	1.75092	0.693265	2.52561	0.0115497	0.448136	LINGO2
ENSG00000163516	478.169	2.81399	1.008	2.79164	0.00524413	0.258839	ANKZF1		ENSG00000166965	338.141	2.83533	0.892051	3.17843	0.00148073	0.0789054	RCCD1		ENSG00000147041	576.085	2.13478	0.845779	2.52404	0.0116016	0.448136	SYTL5
ENSG00000132823	1685.23	3.02859	1.08636	2.78783	0.00530621	0.260762	OSER1		ENSG00000198865	2002.12	2.29045	0.720973	3.17689	0.00148863	0.0791029	CCDC152		ENSG00000179915	14844.2	1.96993	0.780524	2.52386	0.0116075	0.448136	NRXN1
ENSG00000171150	1710.26	2.46498	0.884493	2.78688	0.00532182	0.260875	SOCS5		ENSG00000135766	2847.25	2.45714	0.77387	3.17514	0.00149765	0.0793587	EGLN1		ENSG00000137760	670.336	1.51888	0.602318	2.52173	0.011678	0.448136	ALKBH8
ENSG00000107789	3317.78	2.92329	1.05202	2.77875	0.00545677	0.264189	MINPP1		ENSG00000172889	964.771	2.96491	0.934558	3.17253	0.00151118	0.079851	EGFL7		ENSG00000095739	849.095	2.50044	0.994508	2.51425	0.0119287	0.454559	BAMBI
ENSG00000160345	206.215	3.24722	1.17039	2.77447	0.00552913	0.266376	C9orf116		ENSG00000142556	849.978	2.43113	0.767849	3.16616	0.00154465	0.0813916	ZNF614		ENSG00000151414	4998.73	1.42445	0.566784	2.51322	0.0119636	0.454559	NEK7
ENSG00000129003	8374.87	2.76038	0.995427	2.77307	0.0055531	0.266875	VPS13C		ENSG00000204227	492.18	2.83136	0.896217	3.15923	0.00158184	0.0831193	RING1		ENSG00000170549	62.0516	2.73972	1.09054	2.51227	0.0119958	0.454559	IRX1
ENSG00000119242	6342.91	2.56394	0.925678	2.7698	0.00560906	0.267273	CCDC92		ENSG00000004059	5802.65	2.6512	0.841242	3.15152	0.00162421	0.0839426	ARF5		ENSG00000138078	2758.41	2.27292	0.905061	2.51135	0.0120272	0.454559	PREPL
ENSG00000279425	32.0168	5.14517	1.85954	2.76691	0.00565906	0.267273	NA		ENSG00000167969	1096.04	3.33048	1.06169	3.13695	0.00170713	0.0863516	ECI1		ENSG00000112619	573.776	1.71092	0.682367	2.50733	0.0121645	0.454559	PRPH2
ENSG00000096696	5820.3	2.31527	0.836954	2.7663	0.00566958	0.267273	DSP		ENSG00000067334	1150.45	2.71486	0.865661	3.13617	0.00171172	0.0863516	DNTTIP2		ENSG00000137802	1154.68	2.06394	0.82356	2.50612	0.0122064	0.454559	MAPKBP1
ENSG00000167635	2934.71	2.33239	0.843156	2.76626	0.00567041	0.267273	ZNF146		ENSG00000151729	1240.74	2.79588	0.891631	3.13569	0.0017145	0.0863516	SLC25A4		ENSG00000118156	619.927	1.69021	0.67456	2.50564	0.012223	0.454559	ZNF541
ENSG00000168522	5124.94	2.68861	0.975724	2.7555	0.00586029	0.274107	FNTA		ENSG00000101439	2936.34	2.65512	0.848683	3.12852	0.00175688	0.0876769	CST3		ENSG00000164047	17.0262	4.91126	1.96015	2.50556	0.0122258	NA	CAMP
ENSG00000213760	264.162	2.61697	0.949758	2.7554	0.00586196	0.274107	ATP6V1G2		ENSG00000157593	1098.63	3.0273	0.968751	3.12495	0.00177834	0.0885137	SLC35B2		ENSG00000127311	1675.36	1.61286	0.643812	2.50517	0.0122392	0.454559	HELB
ENSG00000114395	3421.18	2.8944	1.05109	2.7537	0.00589253	0.274107	CYB561D2		ENSG00000047621	1271.26	2.5866	0.828156	3.12332	0.00178825	0.0885394	C12orf4		ENSG00000279012	2280.79	1.83757	0.734278	2.50255	0.0123301	0.45536	OR51B2
ENSG00000185745	326.526	2.61053	0.948121	2.75337	0.00589849	0.274107	IFIT1		ENSG00000163626	875.925	2.66315	0.854462	3.11676	0.00182851	0.0897839	COX18		ENSG00000136193	2611.26	1.61204	0.644158	2.50255	0.0123301	0.45536	SCRN1
ENSG00000197852	1676.22	2.33114	0.846935	2.75244	0.00591526	0.274107	INKA2		ENSG00000196408	35.2238	4.52265	1.45137	3.11613	0.00183242	0.0897839	NOXO1		ENSG00000112290	5435.75	1.37145	0.549103	2.49762	0.012503	0.45936	WASF1
ENSG00000161973	145.976	3.19674	1.16201	2.75104	0.00594071	0.274107	CCDC42		ENSG00000119723	1166.53	2.71503	0.872874	3.11045	0.00186801	0.0906429	COQ6		ENSG00000163348	1361.99	1.82044	0.728949	2.49736	0.0125123	0.45936	PYGO2
ENSG00000205639	3000.91	2.5307	0.919917	2.75101	0.00594123	0.274107	MFSD2B		ENSG00000183828	473.192	3.07692	0.989279	3.11027	0.00186917	0.0906429	NUDT14		ENSG00000187905	220.081	2.32077	0.929867	2.49581	0.0125671	0.459716	LRRC74B
ENSG00000278588	41.3676	4.54876	1.65511	2.74831	0.00599032	0.274708	HIST1H2BI		ENSG00000134138	36214.5	2.3707	0.7642	3.1022	0.00192087	0.0925106	MEIS2		ENSG00000087266	744.404	1.82386	0.73097	2.49512	0.0125915	0.459716	SH3BP2
ENSG00000124225	4761.47	2.49936	0.909524	2.74799	0.00599627	0.274708	PMEPA1		ENSG00000144848	2150.25	2.6368	0.850041	3.10197	0.0019224	0.0925106	ATG3		ENSG00000105516	241.963	2.83851	1.1387	2.49275	0.0126757	0.459716	DBP
ENSG00000099958	99.0533	2.97974	1.08548	2.74508	0.00604957	0.276503	DERL3		ENSG00000133884	2617.67	2.7365	0.882679	3.10022	0.00193378	0.0925859	DPF2		ENSG00000196352	2142.67	2.37293	0.952258	2.4919	0.0127063	0.459716	CD55
ENSG00000143632	472.766	2.95826	1.08072	2.73731	0.00619437	0.281155	ACTA1		ENSG00000283189	1533.25	2.47108	0.798267	3.09556	0.00196442	0.0935693	NA		ENSG00000250673	121.702	2.33957	0.939238	2.49093	0.012741	0.459716	REELD1
ENSG00000121350	2245.69	2.70741	0.990455	2.7335	0.00626646	0.283771	PYROXD1		ENSG00000132661	1817.84	2.88971	0.933718	3.09484	0.0019692	0.0935693	NXT1		ENSG00000165792	2859.14	1.4936	0.599634	2.49085	0.0127439	0.459716	METTL17
ENSG00000135821	2770.73	2.65895	0.973769	2.73057	0.00632243	0.284338	GLUL		ENSG00000198892	525.879	2.76061	0.892873	3.09182	0.00198931	0.0942872	SHISA4		ENSG00000198092	314.541	1.86873	0.750847	2.48883	0.0128163	0.460395	TMPRSS11F
ENSG00000132793	362.958	2.18116	0.798885	2.73026	0.0063285	0.284338	LPIN3		ENSG00000205138	790.255	3.56878	1.15624	3.08653	0.00202504	0.0953629	SDHAF1		ENSG00000087074	1568.94	1.9986	0.803429	2.48758	0.0128614	0.460395	PPP1R15A
ENSG00000184933	35.6276	3.57051	1.30797	2.72981	0.006337	0.284338	OR6A2		ENSG00000120251	1294.58	2.14933	0.696814	3.0845	0.00203892	0.0956769	GRIA2		ENSG00000280214	34.1366	3.6247	1.45824	2.48567	0.0129306	0.461521	NA
ENSG00000122335	4872.01	2.89851	1.06243	2.72817	0.00636863	0.285105	SERAC1		ENSG00000224051	128.468	3.19944	1.03851	3.0808	0.00206448	0.0966361	CPTP		ENSG00000279332	523.917	2.75709	1.11015	2.48352	0.0130092	0.462279	NA
ENSG00000124357	1409.02	2.68209	0.985682	2.72105	0.00650751	0.289341	NAGK		ENSG00000145808	2836.23	2.04736	0.665644	3.07576	0.00209968	0.0972269	ADAMTS19		ENSG00000185985	1911.61	1.81016	0.7291	2.48273	0.013038	0.462279	SLITRK2
ENSG00000170248	4805.28	2.44057	0.897779	2.71845	0.00655885	0.289904	PDCD6IP		ENSG00000213199	96.1645	3.76844	1.22568	3.07458	0.00210803	0.0972269	ASIC3		ENSG00000182141	2448.51	1.47947	0.596462	2.48041	0.013123	0.46353	ZNF708
ENSG00000148399	2857.45	2.73363	1.00684	2.71507	0.0066262	0.289904	DPH7		ENSG00000111012	403.395	3.13396	1.0202	3.07192	0.00212684	0.0978554	CYP27B1		ENSG00000197721	1003.55	2.0407	0.822983	2.47963	0.0131517	0.463573	CR1L
ENSG00000121716	2586.85	2.70062	0.994973	2.71427	0.00664229	0.289904	PILRB		ENSG00000284753	701.198	2.94576	0.959517	3.07004	0.00214028	0.0982344	ECE2		ENSG00000104368	2500.51	1.48356	0.599132	2.47618	0.0132798	0.463573	PLAT
ENSG00000036672	198.492	2.38339	0.878557	2.71285	0.00667071	0.289904	USP2		ENSG00000278897	71.5185	3.58829	1.16947	3.0683	0.00215279	0.098395	NA		ENSG00000171522	587.268	2.37795	0.960501	2.47574	0.0132961	0.463573	PTGER4
ENSG00000127743	3965.4	2.85873	1.05378	2.71283	0.00667122	0.289904	IL17B		ENSG00000178163	2164.95	2.94171	0.959177	3.06692	0.0021628	0.0985483	ZNF518B		ENSG00000108924	497.695	1.85075	0.75023	2.46692	0.0136283	0.471553	HLF
ENSG00000177839	128.321	2.63856	0.974457	2.70772	0.0067747	0.291952	PCDHB9		ENSG00000113070	702.54	2.63047	0.857909	3.06615	0.00216837	0.0985641	HBEGF		ENSG00000164532	2339.28	2.52019	1.0228	2.46401	0.0137391	0.473629	TBX20
ENSG00000168569	3729.3	2.34494	0.867462	2.70322	0.00686714	0.292409	TMEM223		ENSG00000111676	668.622	2.57506	0.840761	3.06278	0.00219294	0.0987292	ATN1		ENSG00000189433	20.0332	4.69443	1.90699	2.4617	0.0138282	NA	GJB4
ENSG00000180878	43.6108	4.50495	1.66658	2.70311	0.00686937	0.292409	C11orf42		ENSG00000130520	6823.48	2.5561	0.836743	3.05483	0.00225191	0.100491	LSM4		ENSG00000164007	281.78	2.78513	1.13141	2.46165	0.0138298	0.47505	CLDN19
ENSG00000165621	33.2122	4.43026	1.63938	2.7024	0.00688414	0.292409	OXGR1		ENSG00000184838	6180.67	2.00862	0.657867	3.05323	0.00226389	0.100491	PRR16		ENSG00000260286	139.3	3.15029	1.28011	2.46096	0.0138567	0.47505	ARMH2
ENSG00000151893	4492.41	2.37402	0.879576	2.69905	0.00695387	0.292409	CACUL1		ENSG00000204386	1123.62	2.66832	0.875505	3.04775	0.00230563	0.101148	NEU1		ENSG00000112077	326.025	1.9534	0.795114	2.45675	0.01402	0.477785	RHAG
ENSG00000161956	169.058	3.03351	1.1242	2.69837	0.00696808	0.292409	SENP3		ENSG00000130305	1238.7	2.73026	0.898273	3.03945	0.00237007	0.103493	NSUN5		ENSG00000175745	3682.4	1.71119	0.697493	2.45334	0.0141537	0.47907	NR2F1
ENSG00000213694	723.908	2.63372	0.978467	2.69168	0.00710938	0.292523	S1PR3		ENSG00000146409	1299.59	2.11411	0.696424	3.03567	0.00240003	0.104318	SLC18B1		ENSG00000183098	67551	1.3307	0.544101	2.44568	0.0144578	0.486704	GPC6
ENSG00000101464	4560.24	2.22669	0.827328	2.69142	0.00711481	0.292523	PIGU		ENSG00000141040	738.89	2.49278	0.821771	3.03343	0.00241792	0.104375	ZNF287		ENSG00000122203	3820.48	1.86516	0.762837	2.44504	0.0144837	0.486704	KIAA1191
ENSG00000204103	1861.31	2.73417	1.016	2.69111	0.0071214	0.292523	MAFB		ENSG00000184988	567.002	2.77206	0.915187	3.02895	0.00245403	0.105211	TMEM106A		ENSG00000126803	735.943	2.05213	0.840356	2.44198	0.0146069	0.489083	HSPA2
ENSG00000174307	162.742	2.91916	1.08492	2.69066	0.00713108	0.292523	PHLDA3		ENSG00000106144	11026.2	2.55314	0.843485	3.0269	0.00247075	0.105688	CASP2		ENSG00000182600	447.491	1.95466	0.801899	2.43753	0.0147878	0.492487	SNORC
ENSG00000165821	4645.92	2.90765	1.08193	2.68746	0.00719972	0.293729	SALL2		ENSG00000179562	6047.62	2.44502	0.810545	3.01651	0.002557	0.108063	GCC1		ENSG00000247596	1699.11	2.36466	0.970846	2.43567	0.0148641	0.492882	TWF2
ENSG00000185614	975.182	2.90926	1.08264	2.6872	0.00720542	0.293729	INKA1		ENSG00000174943	620.941	2.4634	0.816754	3.01608	0.00256064	0.108063	KCTD13		ENSG00000100593	280.668	2.19692	0.902888	2.43322	0.0149653	0.492882	ISM2
ENSG00000141994	106.174	3.39647	1.26518	2.68459	0.00726197	0.294809	DUS3L		ENSG00000131788	2527.27	2.67083	0.88603	3.01438	0.00257505	0.108186	PIAS3		ENSG00000142748	154.5	2.30843	0.949261	2.43182	0.0150232	0.492882	FCN3
ENSG00000081307	981.057	2.60989	0.973253	2.68161	0.00732685	0.296216	UBA5		ENSG00000148803	848.264	2.66386	0.884532	3.0116	0.00259877	0.1086	FUOM		ENSG00000198598	437.05	2.40254	0.988162	2.43132	0.0150439	0.492882	MMP17
ENSG00000158050	59.4932	3.67312	1.37081	2.67953	0.00737254	0.296651	DUSP2		ENSG00000118137	200.827	3.37308	1.12298	3.00369	0.00266728	0.110192	APOA1		ENSG00000180660	371.581	2.09245	0.86119	2.42972	0.0151103	0.492882	MAB21L1
ENSG00000196954	307.239	2.8162	1.05149	2.67829	0.00739995	0.296651	CASP4		ENSG00000183309	626.358	2.44562	0.814321	3.00326	0.00267104	0.110192	ZNF623		ENSG00000004139	878.809	1.86495	0.768841	2.42566	0.0152805	0.495107	SARM1
ENSG00000280173	28.032	4.8083	1.79846	2.67356	0.00750501	0.297891	NA		ENSG00000121966	1885.41	2.70911	0.902502	3.00178	0.00268406	0.110192	CXCR4		ENSG00000179772	219.39	2.29561	0.947009	2.42407	0.0153478	0.495107	FOXS1
ENSG00000124508	141.341	2.79717	1.04904	2.66641	0.00766651	0.302496	BTN2A2		ENSG00000164211	2146.45	2.47449	0.824366	3.00169	0.00268488	0.110192	STARD4		ENSG00000197580	934.035	1.39735	0.576928	2.42206	0.0154328	0.495107	BCO2
ENSG00000164088	46.8356	4.56043	1.71035	2.66638	0.0076673	0.302496	PPM1M		ENSG00000134574	1687.17	2.3606	0.786846	3.00008	0.00269906	0.110192	DDB2		ENSG00000170891	1229.27	1.9753	0.815556	2.42203	0.0154342	0.495107	CYTL1
ENSG00000105499	539.73	2.13872	0.803302	2.66241	0.00775824	0.304195	PLA2G4C		ENSG00000177888	954.199	2.47719	0.826038	2.99888	0.00270975	0.110192	ZBTB41		ENSG00000213809	2536	1.33134	0.550306	2.41928	0.0155514	0.497485	KLRK1
ENSG00000181195	47.2912	3.76603	1.41544	2.66068	0.00779835	0.304195	PENK		ENSG00000183283	5951.4	2.27638	0.759842	2.99585	0.00273678	0.110787	DAZAP2		ENSG00000093072	1409.51	1.50809	0.626446	2.40737	0.0160677	0.506426	ADA2
ENSG00000140538	7131.57	1.9647	0.738445	2.66059	0.0078004	0.304195	NTRK3		ENSG00000095574	830.891	2.57732	0.86122	2.99264	0.00276579	0.111036	IKZF5		ENSG00000206384	799.693	1.74793	0.727333	2.40321	0.0162518	0.509126	COL6A6
ENSG00000136153	4658.26	2.37542	0.896557	2.64949	0.00806132	0.309934	LMO7		ENSG00000167797	6374.69	2.61335	0.874069	2.98987	0.00279097	0.111575	CDK2AP2		ENSG00000155858	630.081	1.96606	0.818895	2.40087	0.0163563	0.509126	LSM11
ENSG00000077232	4405.79	2.39501	0.905802	2.64407	0.00819151	0.311914	DNAJC10		ENSG00000162692	386.538	3.35886	1.12486	2.98603	0.00282625	0.112169	VCAM1		ENSG00000167524	1625.38	1.32233	0.5511	2.39944	0.0164201	0.509504	SGK494
ENSG00000279088	245.415	3.05231	1.15441	2.64404	0.00819236	0.311914	NA		ENSG00000164163	1822.82	2.31128	0.774215	2.98532	0.0028328	0.112169	ABCE1		ENSG00000170953	24.9966	4.32279	1.80161	2.39941	0.0164215	NA	OR8B12
ENSG00000274443	214.501	2.4934	0.944264	2.64058	0.00827654	0.314509	C8orf89		ENSG00000102901	2215.46	2.51214	0.8421	2.98318	0.00285266	0.112169	CENPT		ENSG00000178467	666.131	2.05131	0.855391	2.3981	0.0164803	0.509504	P4HTM
ENSG00000146909	275.391	2.72589	1.03497	2.63378	0.0084441	0.319637	NOM1		ENSG00000009724	1494.25	2.77917	0.934111	2.9752	0.00292794	0.114147	MASP2		ENSG00000163482	1687.98	1.34869	0.562508	2.39765	0.0165008	0.509504	STK36
ENSG00000004139	3033.44	2.82753	1.07421	2.6322	0.00848335	0.319887	SARM1		ENSG00000115216	2575.29	2.67235	0.898231	2.97512	0.0029287	0.114147	NRBP1		ENSG00000184226	42444.5	1.30408	0.544161	2.39649	0.0165528	0.509674	PCDH9
ENSG00000182612	101.854	2.7564	1.04866	2.62851	0.00857602	0.321831	TSPAN10		ENSG00000278975	18.6431	6.12498	2.05976	2.97363	0.00294299	0.114232	NA		ENSG00000140545	756.452	1.55653	0.650127	2.39419	0.0166572	0.509674	MFGE8
ENSG00000215910	2707.97	2.52416	0.960418	2.62819	0.00858413	0.321831	C1orf167		ENSG00000026950	426.612	2.66181	0.895706	2.97174	0.00296116	0.114701	BTN3A1		ENSG00000147606	3444.18	1.80077	0.753151	2.39098	0.0168033	0.512061	SLC26A7
ENSG00000180228	1857.79	2.57356	0.980032	2.626	0.00863958	0.322476	PRKRA		ENSG00000212747	1756.8	2.84493	0.959446	2.96518	0.00302503	0.11622	RTL8B		ENSG00000206127	286.953	1.73632	0.726595	2.38967	0.0168634	0.51222	GOLGA8O
ENSG00000007312	143.533	3.27989	1.25043	2.62301	0.00871574	0.324285	CD79B		ENSG00000176401	276.861	2.93792	0.991835	2.96211	0.00305539	0.116949	EID2B		ENSG00000160055	983.827	2.64019	1.10558	2.38806	0.0169376	0.512321	TMEM234
ENSG00000105851	408.097	2.15447	0.82329	2.61691	0.00887303	0.328269	PIK3CG		ENSG00000177042	1067.97	2.97439	1.00427	2.96174	0.00305907	0.116949	TMEM80		ENSG00000171150	2586.91	1.73865	0.728602	2.38628	0.0170198	0.512321	SOCS5
ENSG00000204538	14.9722	5.30138	2.02931	2.6124	0.00899084	0.330755	PSORS1C2		ENSG00000174851	2513.95	2.5	0.845741	2.95599	0.00311666	0.116949	YIF1A		ENSG00000107105	2518.62	2.08129	0.872346	2.38585	0.0170395	0.512321	ELAVL2
ENSG00000123358	497.302	2.50855	0.962205	2.60708	0.00913167	0.33524	NR4A1		ENSG00000281453	1085.72	2.66072	0.900162	2.95582	0.0031184	0.116949	TGFB2-OT1		ENSG00000034152	475.048	1.49399	0.626277	2.38551	0.0170553	0.512321	MAP2K3
ENSG00000197121	3980.22	2.46604	0.947784	2.6019	0.00927083	0.337259	PGAP1		ENSG00000174173	1235.41	2.33168	0.789319	2.95403	0.0031365	0.117167	TRMT10C		ENSG00000171223	324.052	1.73145	0.72734	2.38053	0.0172878	0.514223	JUNB
ENSG00000001629	7478.54	2.52989	0.973199	2.59956	0.00933438	0.338133	ANKIB1		ENSG00000115828	1009.87	2.51935	0.854788	2.94734	0.00320524	0.11924	QPCT		ENSG00000105556	852.33	1.46254	0.616179	2.37357	0.0176169	0.516597	MIER2
ENSG00000279439	105.899	3.43027	1.32082	2.59707	0.00940231	0.338342	NA		ENSG00000257524	4276.51	2.5015	0.84907	2.94616	0.00321741	0.11924	ST6GALNAC6		ENSG00000169228	1217.62	2.39777	1.01277	2.36755	0.0179065	0.522623	RAB24
ENSG00000183784	44.0862	3.89197	1.49864	2.597	0.00940415	0.338342	C9orf66		ENSG00000131669	1271.85	3.29273	1.11969	2.94074	0.00327428	0.120402	NINJ1		ENSG00000129472	2131.22	1.56068	0.661614	2.35889	0.0183295	0.529184	RAB2B
ENSG00000176020	24.1206	4.07602	1.5703	2.5957	0.00943987	0.338837	AMIGO3		ENSG00000118495	5334.39	2.02604	0.690171	2.93557	0.00332938	0.121912	PLAGL1		ENSG00000106772	2387.67	1.68855	0.716082	2.35804	0.0183718	0.529184	PRUNE2
ENSG00000185674	174.969	3.10723	1.19883	2.59188	0.00954521	0.340295	LYG2		ENSG00000163959	955.342	2.35968	0.804315	2.93378	0.00334864	0.122183	SLC51A		ENSG00000182463	26419.4	1.35871	0.576672	2.35612	0.0184669	0.529184	TSHZ2
ENSG00000186814	613.214	2.09426	0.809062	2.5885	0.00963947	0.341473	ZSCAN30		ENSG00000154920	456.805	2.60305	0.888072	2.93112	0.00337737	0.122396	EME1		ENSG00000204580	2325.09	1.90432	0.810788	2.34873	0.0188375	0.534207	DDR1
ENSG00000046651	2701.57	2.34683	0.907226	2.58682	0.00968658	0.341473	OFD1		ENSG00000182325	208.063	3.48811	1.19029	2.93047	0.00338448	0.122396	FBXL6		ENSG00000279665	34.6898	3.15018	1.34134	2.34853	0.0188476	0.534207	NA
ENSG00000071991	489.476	2.3292	0.900412	2.58681	0.00968678	0.341473	CDH19		ENSG00000279069	494.945	2.85108	0.972967	2.93029	0.00338641	0.122396	NA		ENSG00000176396	286.022	2.64575	1.12773	2.34608	0.0189719	0.5361	EID2
ENSG00000168564	132.802	3.05176	1.18097	2.58412	0.00976285	0.341914	CDKN2AIP		ENSG00000185127	880.138	2.09217	0.714136	2.92965	0.00339341	0.122396	C6orf120		ENSG00000117594	474.41	2.24438	0.958278	2.3421	0.0191755	0.538418	HSD11B1
ENSG00000175548	311.163	2.55176	0.98991	2.57777	0.00994403	0.344293	ALG10B		ENSG00000198807	1315.46	2.61236	0.891944	2.92884	0.00340233	0.122484	PAX9		ENSG00000168542	36536.9	1.29425	0.552642	2.34193	0.0191844	0.538418	COL3A1
ENSG00000137996	6189.46	2.74076	1.06365	2.57675	0.00997339	0.344293	RTCA		ENSG00000006756	687.816	2.60477	0.890718	2.92435	0.00345172	0.123145	ARSD		ENSG00000100665	44.4955	3.1698	1.35427	2.3406	0.0192529	0.538418	SERPINA4
ENSG00000221996	17.6685	5.65191	2.19508	2.57481	0.0100296	0.345254	OR52B4		ENSG00000067646	497.557	3.44753	1.17905	2.92398	0.00345587	0.123145	ZFY		ENSG00000069020	10824.5	1.3009	0.556041	2.33958	0.0193052	0.538418	MAST4
ENSG00000278023	164.783	2.92885	1.13761	2.57457	0.0100365	0.345254	RDM1		ENSG00000182196	3393.74	2.63013	0.899944	2.92255	0.00347175	0.123156	ARL6IP4		ENSG00000275023	688.151	1.82405	0.780235	2.33783	0.0193963	0.539107	MLLT6
ENSG00000095261	10585.8	2.92066	1.13548	2.57217	0.0101063	0.345323	PSMD5		ENSG00000175283	551.883	2.36204	0.808658	2.92094	0.00348978	0.123511	DOLK		ENSG00000163297	3032.29	1.3946	0.596855	2.33657	0.0194613	0.54011	ANTXR2
ENSG00000279399	168.905	3.12363	1.21444	2.57208	0.0101089	0.345323	NA		ENSG00000259330	456.829	2.73735	0.937828	2.91882	0.00351356	0.123887	INAFM2		ENSG00000151025	3166.54	1.65077	0.709398	2.32701	0.019965	0.545164	GPR158
ENSG00000135052	4477.25	2.40283	0.93904	2.55882	0.0105029	0.3563	GOLM1		ENSG00000139624	3960.51	2.30693	0.791834	2.9134	0.00357519	0.125249	CERS5		ENSG00000135926	423.678	1.96616	0.84623	2.32344	0.0201557	0.547166	TMBIM1
ENSG00000198624	253.318	2.85132	1.11578	2.55545	0.0106051	0.357294	CCDC69		ENSG00000114867	1401.62	2.45967	0.844667	2.912	0.00359128	0.125249	EIF4G1		ENSG00000144567	1145.91	1.6081	0.692319	2.32278	0.0201911	0.547331	RETREG2
ENSG00000130598	24.9492	4.26029	1.66817	2.55387	0.0106533	0.358303	TNNI2		ENSG00000198342	528.163	2.07861	0.713816	2.91196	0.00359164	0.125249	ZNF442		ENSG00000279221	75.9198	2.4516	1.05624	2.32107	0.0202832	0.54903	NA
ENSG00000154188	1651.85	2.12879	0.833942	2.55268	0.0106898	0.358581	ANGPT1		ENSG00000146192	637.343	2.31228	0.794071	2.91193	0.00359202	0.125249	FGD2		ENSG00000187918	173.993	1.93455	0.83479	2.3174	0.0204818	0.551205	OR51I2
ENSG00000167525	130.862	3.35633	1.31511	2.55213	0.0107067	0.358581	PROCA1		ENSG00000186364	862.015	2.48229	0.853044	2.90993	0.00361514	0.125591	NUDT17		ENSG00000169554	21207.3	1.25831	0.543579	2.31486	0.0206206	0.55255	ZEB2
ENSG00000126216	7334.44	2.08424	0.817145	2.55063	0.0107527	0.358581	TUBGCP3		ENSG00000164796	7436.18	2.09434	0.720961	2.90493	0.00367334	0.126218	CSMD3		ENSG00000163565	1093.82	1.80505	0.780733	2.31199	0.020778	0.555968	IFI16
ENSG00000267697	644.206	2.90422	1.13863	2.55062	0.010753	0.358581	LUZP6		ENSG00000077463	454.434	2.80778	0.967035	2.90349	0.00369028	0.12634	SIRT6		ENSG00000260734	75.3215	2.4522	1.0657	2.30102	0.0213907	0.563471	TLE7
ENSG00000259494	600.126	2.08262	0.816712	2.55001	0.0107721	0.358607	MRPL46		ENSG00000196724	921.221	2.489	0.857671	2.90204	0.00370739	0.126467	ZNF418		ENSG00000185115	525.851	2.05392	0.894141	2.29708	0.021614	0.566948	NSMCE3
ENSG00000166562	4338.65	2.89787	1.13905	2.54411	0.0109556	0.360433	SEC11C		ENSG00000169230	5818.42	2.42166	0.835106	2.89982	0.00373375	0.127136	PRELID1		ENSG00000198585	1023.74	2.24525	0.977865	2.29608	0.0216716	0.567661	NUDT16
ENSG00000143515	278.546	2.78594	1.0971	2.53937	0.0111053	0.362425	ATP8B2		ENSG00000010318	257.463	2.33035	0.804097	2.8981	0.00375431	0.127606	PHF7		ENSG00000197123	278.226	1.92332	0.839518	2.29099	0.0219643	0.572114	ZNF679
ENSG00000171700	290.558	2.32427	0.915333	2.53926	0.0111086	0.362425	RGS19		ENSG00000147255	4931.62	2.25715	0.779219	2.89669	0.00377127	0.12777	IGSF1		ENSG00000284713	52.4716	2.38362	1.04116	2.2894	0.0220561	0.573704	NA
ENSG00000108384	2734.09	2.54192	1.0022	2.53635	0.0112016	0.364853	RAD51C		ENSG00000279785	63.2418	3.59729	1.24191	2.89657	0.00377268	0.12777	NA		ENSG00000160094	2215.04	2.08533	0.912892	2.28432	0.022353	0.578455	ZNF362
ENSG00000087269	413.324	2.12318	0.837814	2.53419	0.0112708	0.366499	NOP14		ENSG00000196365	989.312	2.4386	0.842105	2.89584	0.00378144	0.127837	LONP1		ENSG00000163746	715.546	2.12805	0.931698	2.28406	0.0223683	0.578455	PLSCR2
ENSG00000169018	938.336	2.44231	0.964509	2.53218	0.0113355	0.367382	FEM1B		ENSG00000168843	10535.9	1.90949	0.659591	2.89497	0.00379198	0.127964	FSTL5		ENSG00000196946	459.249	1.87141	0.820186	2.28169	0.0225075	0.578486	ZNF705A
ENSG00000055118	165.462	2.57722	1.02037	2.52576	0.0115447	0.371037	KCNH2		ENSG00000105472	826.91	2.60392	0.900666	2.89111	0.00383885	0.128472	CLEC11A		ENSG00000125744	445.81	1.9741	0.865264	2.2815	0.0225186	0.578486	RTN2
ENSG00000070882	1125.69	2.8394	1.1246	2.52482	0.0115758	0.371037	OSBPL3		ENSG00000225973	424.87	2.94622	1.01914	2.89089	0.00384154	0.128472	PIGBOS1		ENSG00000126456	628.176	2.39022	1.04836	2.27997	0.0226097	0.578842	IRF3
ENSG00000279967	58.6111	3.22062	1.27592	2.52415	0.0115978	0.371037	NA		ENSG00000179918	445.703	2.65914	0.921573	2.88544	0.00390866	0.129803	SEPHS2		ENSG00000144476	571.669	1.639	0.719263	2.27872	0.0226838	0.578842	ACKR3
ENSG00000185803	343.594	2.54947	1.01013	2.52391	0.0116058	0.371037	SLC52A2		ENSG00000141504	1900.2	2.67036	0.926011	2.88373	0.00392999	0.129853	SAT2		ENSG00000281938	1529.25	1.76828	0.776542	2.27712	0.0227789	0.578842	NA
ENSG00000039123	5134.32	2.28725	0.906299	2.52372	0.0116119	0.371037	MTREX		ENSG00000149131	3874.68	2.26281	0.784845	2.88313	0.00393743	0.129853	SERPING1		ENSG00000137404	1417.51	2.16261	0.95008	2.27624	0.0228318	0.578842	NRM
ENSG00000198807	2578.09	2.89797	1.14984	2.52032	0.0117249	0.371613	PAX9		ENSG00000267426	1516.12	2.2736	0.789737	2.87894	0.00399018	0.131134	NA		ENSG00000148362	606.256	2.11137	0.928093	2.27495	0.0229089	0.578842	PAXX
ENSG00000136891	4956.2	2.44754	0.971164	2.52021	0.0117284	0.371613	TEX10		ENSG00000124702	2174.58	2.40042	0.834871	2.8752	0.00403765	0.131612	KLHDC3		ENSG00000113282	4037.36	1.41921	0.623846	2.27494	0.0229096	0.578842	CLINT1
ENSG00000142230	6339.65	2.24103	0.889253	2.52012	0.0117313	0.371613	SAE1		ENSG00000180806	1870.05	2.60744	0.907952	2.87178	0.00408171	0.13162	HOXC9		ENSG00000165259	1501.75	1.75021	0.76955	2.27434	0.0229458	0.578842	HDX
ENSG00000157637	766.908	2.03909	0.810237	2.51666	0.0118473	0.372002	SLC38A10		ENSG00000188315	440.548	2.59046	0.902739	2.86956	0.00411047	0.132095	C3orf62		ENSG00000196757	1705.34	2.06613	0.908757	2.27358	0.0229911	0.578842	ZNF700
ENSG00000157911	272.258	2.52442	1.00416	2.51396	0.0119384	0.372002	PEX10		ENSG00000072778	2280.77	2.67315	0.93393	2.86226	0.00420638	0.134066	ACADVL		ENSG00000142166	1009.53	1.94419	0.855493	2.27259	0.0230507	0.578842	IFNAR1
ENSG00000136504	1959.02	2.16598	0.862066	2.51254	0.0119864	0.372002	KAT7		ENSG00000140400	668.667	2.75951	0.965226	2.85892	0.00425081	0.134882	MAN2C1		ENSG00000135597	1557.01	1.40394	0.618033	2.27163	0.0231091	0.578842	REPS1
ENSG00000280435	17.9124	5.18951	2.06598	2.51189	0.0120086	0.372002	NA		ENSG00000132467	399.891	2.78418	0.974309	2.85759	0.0042687	0.134882	UTP3		ENSG00000185989	2407.31	1.43254	0.630863	2.27077	0.0231612	0.578842	RASA3
ENSG00000204287	273.569	3.19535	1.27214	2.51179	0.0120122	0.372002	HLA-DRA		ENSG00000121769	707.783	2.4931	0.872641	2.85697	0.00427712	0.134922	FABP3		ENSG00000279439	54.2927	2.69672	1.18763	2.27067	0.0231668	0.578842	NA
ENSG00000077463	116.944	2.55444	1.01702	2.51169	0.0120153	0.372002	SIRT6		ENSG00000137331	647.95	2.94829	1.03237	2.85586	0.00429209	0.134955	IER3		ENSG00000156127	132.56	2.02174	0.890487	2.27038	0.0231847	0.578842	BATF
ENSG00000120738	29852.5	1.85247	0.737932	2.51036	0.012061	0.372428	EGR1		ENSG00000156030	7306	2.24783	0.787647	2.85385	0.00431932	0.135236	ELMSAN1		ENSG00000138722	750.219	1.29353	0.570557	2.26713	0.0233821	0.582211	MMRN1
ENSG00000164116	7112.35	2.05861	0.820551	2.50882	0.0121137	0.372881	GUCY1A1		ENSG00000141448	4546.18	2.15962	0.757206	2.85209	0.00434333	0.135236	GATA6		ENSG00000257743	939.949	1.70839	0.755739	2.26055	0.0237869	0.589112	MGAM2
ENSG00000125734	1191.58	2.58386	1.03036	2.50772	0.0121512	0.373344	GPR108		ENSG00000086061	4824.35	2.3491	0.824548	2.84895	0.00438638	0.135425	DNAJA1		ENSG00000196415	33.2918	2.77687	1.22857	2.26025	0.0238056	0.589112	PRTN3
ENSG00000175826	875.935	2.38433	0.951175	2.50672	0.0121858	0.373344	CTDNEP1		ENSG00000155760	3331.92	2.43506	0.856089	2.8444	0.00444951	0.136272	FZD7		ENSG00000109680	3777.37	1.39218	0.616019	2.25996	0.0238235	0.589112	TBC1D19
ENSG00000168490	115.645	2.49226	0.99457	2.50587	0.0122151	0.373658	PHYHIP		ENSG00000115234	2661.78	2.17714	0.766316	2.84105	0.00449653	0.13637	SNX17		ENSG00000213420	198.323	1.71362	0.758273	2.2599	0.0238274	0.589112	GPC2
ENSG00000182836	3509.51	2.10592	0.840927	2.50428	0.0122701	0.374755	PLCXD3		ENSG00000275379	206.621	2.49855	0.879732	2.84013	0.00450956	0.136383	HIST1H3I		ENSG00000279029	296.213	2.38895	1.05726	2.25956	0.0238488	0.589112	NA
ENSG00000135069	686.216	2.48922	0.995494	2.50048	0.0124024	0.377155	PSAT1		ENSG00000284981	2442.12	2.39118	0.841966	2.84	0.00451141	0.136383	UPK3BL2		ENSG00000145934	9994.38	1.37414	0.608487	2.2583	0.0239273	0.590269	TENM2
ENSG00000136875	1015.06	2.21202	0.885717	2.49743	0.0125096	0.377155	PRPF4		ENSG00000197093	357.329	2.26667	0.799042	2.83673	0.0045578	0.136981	GAL3ST4		ENSG00000183251	2282.62	1.55525	0.688995	2.25727	0.023991	0.59028	OR51B4
ENSG00000135899	3338.86	2.36024	0.945099	2.49735	0.0125125	0.377155	SP110		ENSG00000147457	1248.19	2.81681	0.993712	2.83463	0.00458781	0.136981	CHMP7		ENSG00000165379	3521.2	1.34647	0.59691	2.25573	0.0240875	0.590743	LRFN5
ENSG00000273274	417.111	2.37666	0.951895	2.49676	0.0125333	0.377155	ZBTB8B		ENSG00000177674	1306.34	2.53501	0.894395	2.83433	0.00459215	0.136981	AGTRAP		ENSG00000280291	133.943	1.82719	0.810864	2.25339	0.0242348	0.591263	NA
ENSG00000234431	63.4485	3.24803	1.30111	2.49635	0.0125477	0.377155	NA		ENSG00000110074	933.785	2.60174	0.917988	2.83418	0.00459439	0.136981	FOXRED1		ENSG00000172742	62.1743	2.43393	1.08029	2.25304	0.0242564	0.591263	OR4D9
ENSG00000100196	1413.43	2.40394	0.96385	2.4941	0.0126276	0.37726	KDELR3		ENSG00000257949	664.35	2.33278	0.823864	2.83151	0.00463288	0.137629	TEN1		ENSG00000166173	607.769	2.0699	0.918903	2.25257	0.024286	0.591263	LARP6
ENSG00000172782	108.009	3.00122	1.20429	2.49212	0.0126985	0.37726	FADS6		ENSG00000171425	1653.94	2.49476	0.882318	2.82751	0.00469116	0.138753	ZNF581		ENSG00000160932	2856.17	1.55575	0.69078	2.25217	0.0243116	0.591263	LY6E
ENSG00000101342	133.447	2.36858	0.950859	2.49099	0.0127387	0.377357	TLDC2		ENSG00000113532	1133.97	1.93043	0.682759	2.8274	0.00469277	0.138753	ST8SIA4		ENSG00000137561	329.245	1.64808	0.73182	2.25202	0.0243207	0.591263	TTPA
ENSG00000112715	1402.76	2.33959	0.93943	2.49043	0.0127588	0.377357	VEGFA		ENSG00000169116	6028.27	2.00858	0.712291	2.81988	0.00480414	0.140722	PARM1		ENSG00000279880	144.24	2.08946	0.928445	2.25049	0.0244178	0.591263	NA
ENSG00000175745	725.622	2.23301	0.897027	2.48934	0.012798	0.377357	NR2F1		ENSG00000091732	1596.72	2.16503	0.7702	2.811	0.00493883	0.143332	ZC3HC1		ENSG00000255819	2652.36	1.24816	0.554918	2.24927	0.0244953	0.591263	NA
ENSG00000188419	3444.8	1.98204	0.79759	2.48504	0.0129536	0.380482	CHM		ENSG00000025039	1119.65	2.11737	0.753677	2.80938	0.00496369	0.143646	RRAGD		ENSG00000175550	1395.14	1.41768	0.630422	2.24879	0.0245261	0.591263	DRAP1
ENSG00000103460	4393.89	2.48759	1.00131	2.48433	0.0129796	0.380482	TOX3		ENSG00000117122	23878.9	2.08699	0.743246	2.80793	0.00498604	0.144038	MFAP2		ENSG00000204227	397.643	1.93777	0.862122	2.24767	0.0245972	0.591263	RING1
ENSG00000280088	21.9216	4.31458	1.73676	2.48427	0.0129816	0.380482	NA		ENSG00000106993	721.066	2.10539	0.750552	2.80512	0.00502985	0.144891	CDC37L1		ENSG00000159625	227.733	2.61153	1.16257	2.24635	0.0246818	0.591665	DRC7
ENSG00000205765	1020.06	2.1919	0.882931	2.48253	0.0130453	0.381211	C5orf51		ENSG00000125871	1161.36	2.36616	0.844447	2.80202	0.00507841	0.14501	MGME1		ENSG00000143093	1960.11	1.74843	0.778883	2.24479	0.0247819	0.591782	STRIP1
ENSG00000185236	1119.98	2.40157	0.967609	2.48196	0.0130661	0.381249	RAB11B		ENSG00000196968	709.421	2.30339	0.822736	2.79967	0.00511547	0.14501	FUT11		ENSG00000189157	622.806	1.85138	0.825881	2.24171	0.0249802	0.593412	FAM47E
ENSG00000130595	105.555	2.62787	1.06002	2.47908	0.0131722	0.383774	TNNT3		ENSG00000187051	1941.15	2.52822	0.903245	2.79904	0.00512554	0.14501	RPS19BP1		ENSG00000176239	2274.43	2.00953	0.897426	2.23921	0.0251422	0.593412	OR51B6
ENSG00000186522	5869.46	2.33605	0.94335	2.47634	0.0132738	0.385468	2010-09-01		ENSG00000173540	790.356	2.1021	0.751021	2.79899	0.00512634	0.14501	GMPPB		ENSG00000100505	1643.27	1.59088	0.710888	2.23787	0.0252294	0.593412	TRIM9
ENSG00000198837	2911.93	1.99587	0.806114	2.47592	0.0132893	0.385468	DENND4B		ENSG00000276966	436.399	2.16809	0.774637	2.79885	0.00512856	0.14501	HIST1H4E		ENSG00000184867	1116.43	1.70695	0.762896	2.23746	0.0252563	0.593412	ARMCX2
ENSG00000144362	222.708	2.79459	1.13275	2.46707	0.0136224	0.392805	PHOSPHO2		ENSG00000169217	950.368	2.50477	0.895571	2.79684	0.00516043	0.145153	CD2BP2		ENSG00000204323	1199.48	2.35086	1.05096	2.23687	0.0252951	0.593412	SMIM5
ENSG00000171224	21.9354	5.81303	2.36073	2.46239	0.0138016	0.394491	FAM241B		ENSG00000168067	604.963	2.41147	0.86227	2.79665	0.00516354	0.145153	MAP4K2		ENSG00000129048	289.662	2.11153	0.944183	2.23635	0.0253285	0.593412	ACKR4
ENSG00000279722	24.9608	4.25485	1.72873	2.46126	0.013845	0.394774	NA		ENSG00000204304	244.944	2.51124	0.898273	2.79563	0.00517991	0.145191	PBX2		ENSG00000188641	16910.4	1.37544	0.61507	2.23623	0.0253367	0.593412	DPYD
ENSG00000139192	374.317	2.1576	0.87767	2.45833	0.0139585	0.396091	TAPBPL		ENSG00000248099	84.8979	3.70154	1.32576	2.79201	0.00523812	0.145842	INSL3		ENSG00000103855	3537.21	1.44341	0.645651	2.23558	0.025379	0.593412	CD276
ENSG00000125775	237.433	2.25138	0.916193	2.45733	0.0139976	0.396198	SDCBP2		ENSG00000126522	388.258	2.37599	0.851462	2.79048	0.00526293	0.145842	ASL		ENSG00000105708	544.283	1.6425	0.734766	2.2354	0.025391	0.593412	ZNF14
ENSG00000166226	20735	2.33104	0.948701	2.45709	0.0140068	0.396198	CCT2		ENSG00000189134	83.4382	2.54238	0.911102	2.79044	0.00526366	0.145842	NKAPL		ENSG00000142046	2029.72	1.49321	0.668799	2.23267	0.0255705	0.594006	TMEM91
ENSG00000117448	10078.2	2.51124	1.023	2.45478	0.014097	0.396251	AKR1A1		ENSG00000124767	5388.86	2.05164	0.735384	2.78988	0.00527269	0.145842	GLO1		ENSG00000280187	58.1925	2.51307	1.12564	2.23257	0.0255776	0.594006	NA
ENSG00000227268	87.5786	3.2831	1.33744	2.45476	0.0140979	0.396251	KLLN		ENSG00000170322	955.468	2.24683	0.805599	2.78902	0.00528671	0.145915	NFRKB		ENSG00000221890	342.933	1.82594	0.818386	2.23115	0.0256713	0.594006	NPTXR
ENSG00000111707	2290.94	2.18556	0.890371	2.45466	0.0141016	0.396251	SUDS3		ENSG00000107833	240.455	2.64762	0.949384	2.78877	0.00529079	0.145915	NPM3		ENSG00000106565	226.113	2.38506	1.07176	2.22537	0.0260561	0.598456	TMEM176B
ENSG00000184451	170.318	2.35782	0.960953	2.45363	0.0141422	0.396709	CCR10		ENSG00000104936	526.177	2.2442	0.805369	2.78655	0.00532726	0.146706	DMPK		ENSG00000186399	266.875	1.49211	0.671827	2.22098	0.0263525	0.599527	GOLGA8R
ENSG00000138032	2874.01	2.17839	0.888288	2.45234	0.014193	0.397566	PPM1B		ENSG00000133247	110.007	2.90154	1.04146	2.78602	0.0053359	0.14673	KMT5C		ENSG00000126524	3953.35	1.89446	0.854063	2.21817	0.0265431	0.600035	SBDS
ENSG00000258973	159.638	2.3109	0.943595	2.44903	0.014324	0.400093	NA		ENSG00000180209	257.545	2.19178	0.786978	2.78507	0.00535169	0.146949	MYLPF		ENSG00000164093	294.077	1.78512	0.806657	2.21298	0.0268988	0.602938	PITX2
ENSG00000181218	484.73	2.41476	0.98647	2.44788	0.0143701	0.40081	HIST3H2A		ENSG00000180917	646.603	2.41074	0.866538	2.78204	0.00540189	0.14808	CMTR2		ENSG00000142675	422.715	2.30904	1.04367	2.21243	0.0269367	0.602938	CNKSR1
ENSG00000213923	1391.66	2.13945	0.874316	2.447	0.014405	0.400841	CSNK1E		ENSG00000116691	690.291	2.42988	0.873986	2.78022	0.00543216	0.14851	MIIP		ENSG00000173801	873.469	1.36293	0.616069	2.2123	0.0269458	0.602938	JUP
ENSG00000196341	146.177	2.98793	1.22152	2.44608	0.0144418	0.401096	OR8D1		ENSG00000104823	8238.45	2.34444	0.843726	2.77868	0.00545806	0.148588	ECH1		ENSG00000124564	340.392	1.72434	0.779785	2.2113	0.0270148	0.602938	SLC17A3
ENSG00000163069	4694.37	2.30668	0.943589	2.44459	0.0145018	0.402195	SGCB		ENSG00000175550	802.637	2.42944	0.8747	2.77745	0.00547865	0.148588	DRAP1		ENSG00000103145	538.047	1.69412	0.766303	2.21078	0.0270513	0.602938	HCFC1R1
ENSG00000171611	136.935	2.49182	1.02088	2.44086	0.0146524	0.403571	PTCRA		ENSG00000124784	1397.26	2.27612	0.82029	2.77478	0.0055239	0.149502	RIOK1		ENSG00000005249	3092.5	1.19158	0.539615	2.2082	0.0272305	0.60358	PRKAR2B
ENSG00000010310	2718.38	3.44689	1.41248	2.44031	0.0146745	0.403571	GIPR		ENSG00000162241	327.934	2.69222	0.971816	2.7703	0.00560048	0.150925	SLC25A45		ENSG00000100307	473.666	1.74836	0.792028	2.20745	0.0272824	0.60358	CBX7
ENSG00000135870	6062.48	2.18249	0.894967	2.43863	0.0147431	0.403571	RC3H1		ENSG00000101665	1870.71	2.28014	0.823625	2.76842	0.00563289	0.15112	SMAD7		ENSG00000127083	248.218	1.62426	0.736515	2.20533	0.0274308	0.604605	OMD
ENSG00000100726	1843.27	2.29739	0.943694	2.43447	0.0149138	0.405839	TELO2		ENSG00000166140	1031.38	2.24705	0.812062	2.7671	0.00565578	0.15112	ZFYVE19		ENSG00000072182	119.301	1.61269	0.731401	2.20494	0.0274585	0.604605	ASIC4
ENSG00000280020	63.8424	3.96539	1.6294	2.43365	0.0149473	0.405839	NA		ENSG00000034713	4625.41	2.38028	0.860514	2.76612	0.00567281	0.151147	GABARAPL2		ENSG00000155561	1682.56	1.44524	0.65716	2.19922	0.0278624	0.607954	NUP205
ENSG00000205097	36.4656	4.14965	1.70535	2.43331	0.0149616	0.405839	FRG2		ENSG00000157870	364.277	2.60941	0.945223	2.76063	0.00576893	0.151567	PRXL2B		ENSG00000003393	2360.55	1.42095	0.646639	2.19745	0.0279884	0.608226	ALS2
ENSG00000214367	394.958	2.1609	0.888552	2.43194	0.0150183	0.405839	HAUS3		ENSG00000094631	1594.31	2.37504	0.862039	2.75514	0.0058667	0.153707	HDAC6		ENSG00000089597	1957.36	1.57014	0.714671	2.19702	0.0280193	0.608226	GANAB
ENSG00000165282	398.372	2.17369	0.893891	2.43172	0.0150274	0.405839	PIGO		ENSG00000161956	284.673	2.2948	0.83516	2.74774	0.00600083	0.155434	SENP3		ENSG00000105613	536.507	1.37106	0.624158	2.19665	0.0280455	0.608226	MAST1
ENSG00000130055	109.275	3.24823	1.3364	2.43058	0.0150748	0.405839	GDPD2		ENSG00000239305	657.601	2.22694	0.810558	2.74741	0.00600676	0.155434	RNF103		ENSG00000152910	4379.76	1.96218	0.8946	2.19336	0.0282814	0.610083	CNTNAP4
ENSG00000188766	52.2316	3.28854	1.35301	2.43054	0.0150765	0.405839	SPRED3		ENSG00000055813	2568.04	1.91129	0.696504	2.74411	0.00606751	0.155937	CCDC85A		ENSG00000164946	6068.67	1.3198	0.60264	2.19003	0.0285223	0.611981	FREM1
ENSG00000154007	132.523	3.4374	1.41476	2.42966	0.015113	0.405839	ASB17		ENSG00000279033	752.309	2.80809	1.02435	2.74135	0.00611866	0.156399	NA		ENSG00000159069	517.345	1.8144	0.828573	2.18979	0.0285398	0.611981	FBXW5
ENSG00000142556	393.845	2.32216	0.955915	2.42925	0.01513	0.405839	ZNF614		ENSG00000175602	239.106	2.69899	0.985402	2.73898	0.0061631	0.157182	CCDC85B		ENSG00000086619	1699.4	1.7074	0.779752	2.18967	0.0285482	0.611981	ERO1B
ENSG00000078401	5338.31	2.3782	0.980197	2.42624	0.0152561	0.40755	EDN1		ENSG00000180773	1071.04	2.06974	0.755722	2.73876	0.0061671	0.157182	SLC36A4		ENSG00000138741	929.482	1.32847	0.60695	2.18877	0.0286138	0.612684	TRPC3
ENSG00000129534	1879.12	2.25619	0.930704	2.42417	0.0153433	0.409095	MIS18BP1		ENSG00000120129	10382.7	2.29283	0.837294	2.73838	0.0061743	0.157182	DUSP1		ENSG00000145919	2353.15	1.42715	0.652536	2.18708	0.0287369	0.613774	BOD1
ENSG00000144452	2135.86	1.95653	0.807189	2.42388	0.0153557	0.409095	ABCA12		ENSG00000106336	297.415	2.32076	0.848394	2.73547	0.00622915	0.157939	FBXO24		ENSG00000164116	1701.29	1.57239	0.718997	2.18692	0.0287483	0.613774	GUCY1A1
ENSG00000154889	1410.59	2.07988	0.858612	2.42237	0.0154195	0.409732	MPPE1		ENSG00000148331	1296.09	2.45427	0.89877	2.73069	0.00632012	0.15899	ASB6		ENSG00000115073	2179.28	1.23845	0.566658	2.18554	0.0288495	0.614205	ACTR1B
ENSG00000140398	1784.92	2.33239	0.962872	2.42233	0.0154214	0.409732	NEIL1		ENSG00000161203	3458.56	2.09252	0.766408	2.73029	0.00632786	0.15899	AP2M1		ENSG00000213398	668.781	1.79782	0.823466	2.18324	0.0290184	0.615693	LCAT
ENSG00000213983	961.078	2.17306	0.897471	2.42131	0.0154646	0.410325	AP1G2		ENSG00000279660	301.068	2.7547	1.0092	2.72957	0.00634163	0.15908	NA		ENSG00000197408	205.652	1.99688	0.91553	2.18112	0.0291742	0.618295	CYP2B6
ENSG00000105371	741.761	2.5071	1.03653	2.41876	0.0155737	0.410352	ICAM4		ENSG00000173581	1787.58	2.42399	0.889809	2.72417	0.00644642	0.160496	CCDC106		ENSG00000076043	1336.06	1.79343	0.824028	2.17642	0.0295237	0.623458	REXO2
ENSG00000101825	1902.24	2.38027	0.984347	2.41812	0.0156007	0.410352	MXRA5		ENSG00000159915	493.52	2.21115	0.812772	2.7205	0.00651827	0.161257	ZNF233		ENSG00000130234	158.305	2.00303	0.920361	2.17635	0.0295292	0.623458	ACE2
ENSG00000124749	4411.51	1.8365	0.761267	2.41242	0.015847	0.413203	COL21A1		ENSG00000187634	3701.13	1.94341	0.71473	2.71909	0.00654624	0.161257	SAMD11		ENSG00000198121	4525.09	1.64169	0.754564	2.17568	0.0295793	0.623458	LPAR1
ENSG00000170683	27.3085	4.05261	1.6806	2.4114	0.0158914	0.413732	OR10A3		ENSG00000051620	917.555	2.11494	0.77784	2.719	0.00654806	0.161257	HEBP2		ENSG00000071894	1644.46	1.79842	0.828063	2.17184	0.0298678	0.625201	CPSF1
ENSG00000182952	648.703	2.27893	0.94524	2.41095	0.015911	0.413732	HMGN4		ENSG00000111860	5050.06	1.90917	0.702703	2.7169	0.00658967	0.161859	CEP85L		ENSG00000105223	4426.69	1.60784	0.740587	2.17104	0.0299281	0.625201	PLD3
ENSG00000111641	310.757	2.68892	1.11573	2.41002	0.0159517	0.413732	NOP2		ENSG00000187792	622.843	2.69159	0.991584	2.71443	0.00663898	0.162589	ZNF70		ENSG00000129450	138.998	1.98415	0.91433	2.17006	0.0300024	0.625201	SIGLEC9
ENSG00000134070	398.964	2.23398	0.927873	2.40764	0.0160561	0.414793	IRAK2		ENSG00000084073	1290.41	1.86492	0.687095	2.7142	0.00664354	0.162589	ZMPSTE24		ENSG00000125962	1163.42	1.4275	0.65814	2.16899	0.0300836	0.625201	ARMCX5
ENSG00000147121	1727.68	2.12046	0.881863	2.40453	0.0161935	0.417791	KRBOX4		ENSG00000122140	1577.02	2.70903	0.998306	2.71363	0.00665508	0.162589	MRPS2		ENSG00000243449	1686.83	1.38479	0.638525	2.16873	0.0301035	0.625201	C4orf48
ENSG00000004961	919.244	2.01727	0.83942	2.40317	0.0162534	0.418238	HCCS		ENSG00000146278	1331.72	1.99528	0.73538	2.71326	0.00666248	0.162589	PNRC1		ENSG00000146067	1737.83	1.33063	0.614226	2.16636	0.0302838	0.626527	FAM193B
ENSG00000135045	88.6964	2.69293	1.12177	2.40062	0.0163674	0.420183	C9orf40		ENSG00000197982	1283.94	2.21796	0.817724	2.71236	0.00668054	0.162819	C1orf122		ENSG00000120251	1780.72	1.17977	0.545205	2.16389	0.0304724	0.627579	GRIA2
ENSG00000105852	531.292	2.25457	0.94268	2.39166	0.0167722	0.42627	PON3		ENSG00000149925	16963.2	2.48873	0.918091	2.71076	0.00671289	0.16288	ALDOA		ENSG00000168397	1556.5	1.77747	0.821432	2.16387	0.0304743	0.627579	ATG4B
ENSG00000077943	1979.78	1.91322	0.800269	2.39072	0.0168154	0.42638	ITGA8		ENSG00000159079	1142.21	2.52969	0.933395	2.71021	0.00672416	0.16288	CFAP298		ENSG00000118473	3950.18	1.81722	0.840085	2.16314	0.0305306	0.627579	SGIP1
ENSG00000168724	556.966	2.07213	0.86686	2.39038	0.0168308	0.42638	DNAJC21		ENSG00000280334	36.4159	3.82995	1.41396	2.70867	0.00675536	0.16288	NA		ENSG00000072310	795.952	1.4559	0.673272	2.16242	0.0305859	0.627579	SREBF1
ENSG00000080561	359.678	1.9641	0.822043	2.38929	0.0168811	0.427064	MID2		ENSG00000165996	1431.85	2.03782	0.7527	2.70735	0.00678232	0.163	HACD1		ENSG00000168101	1297.54	2.26268	1.04638	2.16239	0.0305881	0.627579	NUDT16L1
ENSG00000273049	2290.74	2.15114	0.900821	2.38798	0.0169413	0.427064	NA		ENSG00000198276	871.149	2.2559	0.833389	2.7069	0.00679146	0.163	UCKL1		ENSG00000126467	343.492	1.44737	0.669811	2.16087	0.0307057	0.628608	TSKS
ENSG00000205643	313.131	2.3121	0.968585	2.38709	0.0169825	0.427064	CDPF1		ENSG00000279766	77.7663	3.34118	1.23771	2.69948	0.00694472	0.164755	NA		ENSG00000143847	645.574	1.66962	0.772874	2.16028	0.030751	0.628845	PPFIA4
ENSG00000117616	11317.4	2.32843	0.975722	2.38637	0.0170157	0.4272	RSRP1		ENSG00000139722	1204.56	2.17896	0.807409	2.69871	0.00696088	0.164755	VPS37B		ENSG00000102119	666.338	1.6807	0.779022	2.15745	0.0309706	0.632641	EMD
ENSG00000180233	4513.07	2.02431	0.848593	2.38548	0.0170567	0.427682	ZNRF2		ENSG00000110719	672.643	2.67668	0.992219	2.69767	0.00698257	0.165062	TCIRG1		ENSG00000167555	861.556	1.83791	0.853718	2.15283	0.0313318	0.63578	ZNF528
ENSG00000189129	2125.36	1.98829	0.834984	2.38123	0.0172549	0.429334	PLAC9		ENSG00000108840	2018.25	2.22005	0.82499	2.691	0.00712378	0.166493	HDAC5		ENSG00000223547	1345.07	1.77536	0.825464	2.15074	0.0314966	0.637183	ZNF844
ENSG00000112282	3385.64	2.03182	0.854379	2.37812	0.0174011	0.430809	MED23		ENSG00000165233	726.591	2.24399	0.834098	2.69031	0.00713847	0.166493	CARD19		ENSG00000237440	755.495	1.51134	0.70272	2.15069	0.0315004	0.637183	ZNF737
ENSG00000104980	511.682	2.04431	0.86043	2.37592	0.0175052	0.430835	TIMM44		ENSG00000171953	2141.52	2.08744	0.77605	2.68982	0.00714903	0.166493	ATPAF2		ENSG00000120658	13914.7	1.23827	0.575978	2.14985	0.0315671	0.637841	ENOX1
ENSG00000106819	192.059	2.70026	1.13658	2.37578	0.017512	0.430835	ASPN		ENSG00000168495	1271.22	2.60873	0.970993	2.68667	0.00721691	0.167272	POLR3D		ENSG00000176155	1848	1.46464	0.681685	2.14855	0.0316697	0.639221	CCDC57
ENSG00000127954	123.787	3.2533	1.37072	2.37343	0.0176236	0.431414	STEAP4		ENSG00000285043	17002.6	2.40439	0.895168	2.68597	0.00723205	0.167272	ALDOA		ENSG00000068097	975.412	1.56639	0.729284	2.14784	0.0317264	0.639673	HEATR6
ENSG00000158411	1194.05	2.29187	0.966085	2.37233	0.0176761	0.431624	MITD1		ENSG00000169188	972.403	2.51836	0.938275	2.68403	0.00727403	0.167953	APEX2		ENSG00000044524	4490.54	1.45606	0.678117	2.14721	0.0317767	0.639994	EPHA3
ENSG00000167842	219.811	2.2311	0.941382	2.37002	0.017787	0.43379	MIS12		ENSG00000162601	2403.62	2.31546	0.863823	2.68049	0.00735156	0.16853	MYSM1		ENSG00000284691	550.86	2.19331	1.02205	2.14598	0.0318746	0.641275	NA
ENSG00000132952	874.277	1.9126	0.807261	2.36924	0.0178246	0.433818	USPL1		ENSG00000279092	482.719	2.72984	1.01918	2.67848	0.00739578	0.169313	NA		ENSG00000110002	460.874	1.57235	0.733088	2.14483	0.0319661	0.641498	VWA5A
ENSG00000146352	386.05	2.61168	1.10246	2.36896	0.0178384	0.433818	CLVS2		ENSG00000106328	1500.56	2.11569	0.790462	2.67652	0.00743918	0.169721	FSCN3		ENSG00000004399	719.319	1.5892	0.741014	2.14463	0.0319828	0.641498	PLXND1
ENSG00000279390	157.956	3.38237	1.42905	2.36687	0.0179394	0.434212	NA		ENSG00000280379	18.7133	5.89134	2.20192	2.67555	0.00746066	0.169768	NA		ENSG00000133935	3903.68	1.87182	0.873699	2.14241	0.0321609	0.641498	ERG28
ENSG00000267179	768.825	1.96874	0.831901	2.36656	0.0179543	0.434212	NA		ENSG00000182600	745.525	2.18069	0.816218	2.6717	0.00754683	0.170392	SNORC		ENSG00000125831	23.4657	3.54339	1.65559	2.14026	0.0323336	NA	CST11
ENSG00000132854	466.064	2.11625	0.894685	2.36536	0.0180127	0.434741	KANK4		ENSG00000170502	2044.06	1.86967	0.699905	2.67132	0.00755545	0.170392	NUDT9		ENSG00000177212	25.9629	3.7773	1.76491	2.14022	0.0323369	NA	OR2T33
ENSG00000198003	168.914	2.21646	0.937156	2.36509	0.0180255	0.434741	CCDC151		ENSG00000204356	2703.21	2.21391	0.828995	2.67059	0.0075718	0.170392	NELFE		ENSG00000143486	2180.6	1.5745	0.735732	2.14005	0.0323509	0.643948	EIF2D
ENSG00000133858	7826.22	1.91913	0.812256	2.36271	0.0181419	0.434748	ZFC3H1		ENSG00000162408	1067.26	2.05458	0.769455	2.67018	0.00758107	0.170392	NOL9		ENSG00000154920	309.432	2.03275	0.950004	2.13972	0.0323772	0.643948	EME1
ENSG00000118900	1253.68	2.08242	0.881486	2.3624	0.0181572	0.434748	UBN1		ENSG00000141522	691.892	2.4255	0.908723	2.66913	0.0076048	0.170392	ARHGDIA		ENSG00000132938	5425.86	1.35867	0.636726	2.13384	0.0328558	0.646363	MTUS2
ENSG00000133302	7738.01	2.35072	0.995073	2.36236	0.0181589	0.434748	SLF1		ENSG00000155876	2325.55	2.45706	0.920565	2.66907	0.00760608	0.170392	RRAGA		ENSG00000104219	2829.26	1.50479	0.70533	2.13345	0.0328878	0.646363	ZDHHC2
ENSG00000280347	80.968	3.27063	1.38629	2.35927	0.018311	0.436472	NA		ENSG00000136490	1926.94	2.23245	0.836541	2.66866	0.00761536	0.170392	LIMD2		ENSG00000132170	1564.75	1.25196	0.587205	2.13207	0.0330015	0.646363	PPARG
ENSG00000179796	541.045	1.86923	0.792354	2.35909	0.01832	0.436472	LRRC3B		ENSG00000005448	1906.66	2.64722	0.991997	2.66858	0.00761733	0.170392	WDR54		ENSG00000133794	978.125	1.72929	0.811103	2.13202	0.0330051	0.646363	ARNTL
ENSG00000158406	321.479	2.68185	1.13946	2.35361	0.0185923	0.438816	HIST1H4H		ENSG00000167900	2700.58	2.69884	1.01144	2.6683	0.00762355	0.170392	TK1		ENSG00000204592	963.318	2.20419	1.03399	2.13174	0.0330286	0.646363	HLA-E
ENSG00000138379	210.008	2.95021	1.25448	2.35173	0.0186862	0.440384	MSTN		ENSG00000167775	2897.86	2.59586	0.973506	2.6665	0.0076645	0.170392	CD320		ENSG00000102401	2803.19	1.64189	0.770798	2.13011	0.0331623	0.64647	ARMCX3
ENSG00000106853	2613.78	2.10332	0.89504	2.34997	0.018775	0.441945	PTGR1		ENSG00000136819	1541.36	2.24222	0.842489	2.66143	0.00778104	0.171635	C9orf78		ENSG00000135298	24150.6	1.32751	0.623308	2.12977	0.0331904	0.64647	ADGRB3
ENSG00000111224	960.357	1.90818	0.813	2.34709	0.0189207	0.443776	PARP11		ENSG00000006757	796.014	2.25341	0.847962	2.65744	0.00787357	0.172907	PNPLA4		ENSG00000120685	630.577	1.74667	0.820385	2.12908	0.0332475	0.646576	PROSER1
ENSG00000131944	102.765	2.70728	1.15507	2.34383	0.0190866	0.446176	FAAP24		ENSG00000278991	223.727	2.67212	1.00683	2.65399	0.00795454	0.173875	NA		ENSG00000138606	716.421	1.66791	0.783798	2.12798	0.0333387	0.646916	SHF
ENSG00000185298	331.683	2.21798	0.946648	2.34298	0.0191304	0.446176	CCDC137		ENSG00000115307	3619.99	2.58545	0.978255	2.64292	0.00821938	0.178131	AUP1		ENSG00000173261	332.146	1.68766	0.794575	2.12398	0.0336721	0.650088	PLAC8L1
ENSG00000198556	3364.81	2.10521	0.898566	2.34286	0.0191368	0.446176	ZNF789		ENSG00000158615	1020.02	2.31431	0.875736	2.6427	0.00822476	0.178131	PPP1R15B		ENSG00000168497	364.246	1.76304	0.830612	2.12258	0.0337888	0.65018	CAVIN2
ENSG00000154175	1884.59	1.91386	0.817274	2.34176	0.019193	0.446802	ABI3BP		ENSG00000162391	99.165	3.09401	1.17099	2.64222	0.00823641	0.178178	FAM151A		ENSG00000009790	326.598	1.31981	0.621821	2.1225	0.0337959	0.65018	TRAF3IP3
ENSG00000165197	146.348	2.38277	1.01765	2.34145	0.0192092	0.446802	VEGFD		ENSG00000111341	19504.2	2.66307	1.00814	2.64156	0.0082524	0.178257	MGP		ENSG00000114742	2267.15	1.70955	0.805542	2.12223	0.0338181	0.65018	WDR48
ENSG00000146006	332.402	2.07063	0.885337	2.33881	0.0193454	0.449119	LRRTM2		ENSG00000129472	1848.49	2.19608	0.831576	2.64087	0.00826939	0.178279	RAB2B		ENSG00000107731	1974.82	1.15977	0.546624	2.12169	0.0338638	0.65018	UNC5B
ENSG00000105131	146.489	2.49602	1.06932	2.33421	0.0195846	0.452314	EPHX3		ENSG00000106605	2254.97	2.37574	0.900074	2.6395	0.00830289	0.178415	BLVRA		ENSG00000154217	4810.53	1.3003	0.612935	2.12142	0.0338861	0.65018	PITPNC1
ENSG00000129465	172.318	2.35245	1.0101	2.32892	0.0198633	0.453716	RIPK3		ENSG00000196387	1147.1	2.28066	0.864191	2.63906	0.00831355	0.178415	ZNF140		ENSG00000280248	29.6387	2.85386	1.34799	2.11713	0.0342491	0.655059	NA
ENSG00000115446	2413.44	2.00895	0.863771	2.32579	0.0200298	0.454563	UNC50		ENSG00000167792	2867.93	2.09454	0.794224	2.63722	0.00835893	0.178708	NDUFV1		ENSG00000132635	1248.37	1.80561	0.853566	2.11537	0.0343982	0.65663	PCED1A
ENSG00000109929	3919.82	2.58835	1.11331	2.32492	0.020076	0.454563	SC5D		ENSG00000138593	3831.88	2.30868	0.875793	2.6361	0.00838649	0.178708	SECISBP2L		ENSG00000021645	26803.5	1.20205	0.568475	2.11452	0.034471	0.657227	NRXN3
ENSG00000151876	481.933	2.27885	0.981261	2.32236	0.0202133	0.456763	FBXO4		ENSG00000279591	237.264	2.48453	0.943541	2.6332	0.00845852	0.179686	NA		ENSG00000196642	1345.6	1.27779	0.604389	2.11418	0.0345	0.657227	RABL6
ENSG00000185808	549.831	2.46029	1.06009	2.32083	0.020296	0.456763	PIGP		ENSG00000167508	1185.94	2.43068	0.924904	2.62803	0.00858812	0.181013	MVD		ENSG00000185532	24270	1.30631	0.618137	2.1133	0.0345749	0.657433	PRKG1
ENSG00000183741	3215.19	2.41466	1.04047	2.32074	0.020301	0.456763	CBX6		ENSG00000143942	407.488	2.19053	0.833975	2.62662	0.00862386	0.18132	CHAC2		ENSG00000141933	166.795	1.75654	0.831491	2.11252	0.0346418	0.657433	TPGS1
ENSG00000187325	928.032	2.14853	0.926971	2.3178	0.0204604	0.456763	TAF9B		ENSG00000157227	694.734	2.21814	0.845578	2.62322	0.00871031	0.182163	MMP14		ENSG00000106993	976.67	1.93853	0.917867	2.11199	0.0346871	0.657433	CDC37L1
ENSG00000175283	295.013	2.4389	1.05255	2.31712	0.020497	0.456763	DOLK		ENSG00000014123	1037.92	2.15337	0.821494	2.62129	0.00875987	0.182599	UFL1		ENSG00000125458	994.748	2.03101	0.962575	2.10998	0.0348601	0.657836	NT5C
ENSG00000204104	3820.99	2.11337	0.912885	2.31504	0.0206106	0.456763	TRAF3IP1		ENSG00000182993	19913	2.04858	0.781519	2.62127	0.00876019	0.182599	C12orf60		ENSG00000156675	812.241	1.4798	0.701411	2.10975	0.0348798	0.657836	RAB11FIP1
ENSG00000170275	8700.41	2.32194	1.00308	2.3148	0.020624	0.456763	CRTAP		ENSG00000147180	2437.09	1.85323	0.708113	2.61713	0.00886713	0.183689	ZNF711		ENSG00000100523	2314.33	1.4932	0.707819	2.10958	0.0348949	0.657836	DDHD1
ENSG00000280227	52.5674	3.6238	1.56557	2.31469	0.0206297	0.456763	NA		ENSG00000169955	528.697	2.10485	0.805902	2.61179	0.00900696	0.185286	ZNF747		ENSG00000172572	31550.2	1.18253	0.560632	2.10929	0.03492	0.657836	PDE3A
ENSG00000256683	416.504	2.13139	0.92109	2.31398	0.0206686	0.456763	ZNF350		ENSG00000170891	1487.3	2.15616	0.826122	2.60998	0.00905479	0.185865	CYTL1		ENSG00000170571	973.4	1.17378	0.556747	2.10828	0.0350072	0.658813	EMB
ENSG00000134376	655.622	1.94689	0.841392	2.3139	0.0206734	0.456763	CRB1		ENSG00000125826	1507.58	2.28304	0.876238	2.60551	0.00917386	0.187493	RBCK1		ENSG00000197530	144.6	1.93081	0.916024	2.10781	0.0350471	0.6589	MIB2
ENSG00000157005	162.498	2.95456	1.27754	2.3127	0.0207392	0.456763	SST		ENSG00000149182	1407.63	2.07547	0.796874	2.60452	0.00920032	0.18783	ARFGAP2		ENSG00000101665	1783.86	1.73519	0.825107	2.10299	0.035467	0.663344	SMAD7
ENSG00000143333	1073.08	2.13492	0.92319	2.31254	0.0207477	0.456763	RGS16		ENSG00000262664	1403.05	2.58181	0.991773	2.60322	0.00923514	0.188337	OVCA2		ENSG00000173452	730.885	1.98029	0.941868	2.10252	0.0355082	0.663344	TMEM196
ENSG00000204175	87.1246	2.45031	1.05972	2.31222	0.0207653	0.456763	GPRIN2		ENSG00000113739	430.318	2.09545	0.805887	2.60018	0.00931755	0.189403	STC2		ENSG00000255152	1276.53	1.20937	0.575246	2.10236	0.0355222	0.663344	MSH5-SAPCD1
ENSG00000142733	160.829	2.48433	1.07545	2.31005	0.0208855	0.457393	MAP3K6		ENSG00000155755	2468.9	1.94944	0.749964	2.59938	0.00933934	0.189642	TMEM237		ENSG00000178115	312.269	1.44949	0.689663	2.10173	0.035577	0.663344	GOLGA8Q
ENSG00000121316	1234.64	2.17926	0.943412	2.30998	0.0208892	0.457393	PLBD1		ENSG00000186834	510.216	2.18032	0.840099	2.59531	0.00945057	0.190999	HEXIM1		ENSG00000063176	377.11	2.00806	0.955828	2.10086	0.035653	0.663344	SPHK2
ENSG00000172465	720.135	2.51396	1.0884	2.30977	0.0209009	0.457393	TCEAL1		ENSG00000184508	1286.94	1.90687	0.734987	2.59442	0.00947499	0.190999	HDDC3		ENSG00000143315	2279.68	1.78591	0.850184	2.10062	0.0356747	0.663344	PIGM
ENSG00000138231	339.545	2.24074	0.970823	2.30809	0.0209943	0.458689	DBR1		ENSG00000261408	772.673	2.13298	0.823246	2.59093	0.0095716	0.192288	TEN1-CDK3		ENSG00000128298	682.868	1.25464	0.598358	2.09681	0.0360104	0.663431	BAIAP2L2
ENSG00000166173	192.032	2.49609	1.08449	2.30162	0.0213569	0.461704	LARP6		ENSG00000134779	5036.88	1.99267	0.769649	2.58906	0.00962371	0.192719	TPGS2		ENSG00000048028	1651.77	1.24929	0.59586	2.09662	0.0360273	0.663431	USP28
ENSG00000121440	10855.5	1.85206	0.805705	2.29869	0.0215228	0.463797	PDZRN3		ENSG00000177830	3308.51	2.05314	0.79397	2.58591	0.00971215	0.193056	CHID1		ENSG00000130529	1561.17	1.15855	0.552805	2.09576	0.0361033	0.663431	TRPM4
ENSG00000153531	259.608	2.14332	0.932426	2.29865	0.0215246	0.463797	ADPRHL1		ENSG00000153012	2284.2	1.73052	0.669428	2.58507	0.0097359	0.193324	LGI2		ENSG00000081277	275.421	1.77041	0.84489	2.09543	0.0361326	0.663431	PKP1
ENSG00000129596	225.318	2.26458	0.985899	2.29697	0.0216206	0.465354	CDO1		ENSG00000198355	276.937	2.94897	1.14327	2.57942	0.00989658	0.194943	PIM3		ENSG00000187961	428.379	1.40213	0.669539	2.09417	0.0362452	0.663431	KLHL17
ENSG00000266714	1378.14	1.95178	0.84993	2.29639	0.0216533	0.465423	MYO15B		ENSG00000160688	2729.89	2.21833	0.86017	2.57894	0.00991043	0.194943	FLAD1		ENSG00000152219	1582.64	2.05902	0.983963	2.09258	0.0363865	0.663431	ARL14EP
ENSG00000160908	3212.95	2.22879	0.970934	2.29551	0.021704	0.465423	ZNF394		ENSG00000172354	1001.35	2.32212	0.901793	2.57501	0.0100238	0.196968	GNB2		ENSG00000174989	2225.41	1.30207	0.622367	2.09212	0.0364276	0.663431	FBXW8
ENSG00000021300	420.559	2.17834	0.950148	2.29263	0.0218693	0.467626	PLEKHB1		ENSG00000215041	233.591	2.2578	0.87783	2.57203	0.0101105	0.196996	NEURL4		ENSG00000170236	559.055	1.41312	0.67548	2.09202	0.0364371	0.663431	USP50
ENSG00000130787	655.896	1.94734	0.850444	2.28979	0.0220336	0.470627	HIP1R		ENSG00000140939	112.813	2.37013	0.921817	2.57115	0.0101362	0.196996	NOL3		ENSG00000132879	140.299	1.4555	0.695938	2.09143	0.0364898	0.663431	FBXO44
ENSG00000260238	3736.09	1.89287	0.826833	2.2893	0.0220621	0.470722	PMF1-BGLAP		ENSG00000096654	939.308	1.99991	0.777994	2.5706	0.0101522	0.196999	ZNF184		ENSG00000171444	7511.16	1.39543	0.667417	2.09078	0.0365474	0.663431	MCC
ENSG00000160563	7161.94	2.02704	0.886564	2.2864	0.0222311	0.473297	MED27		ENSG00000197594	1229.31	1.75455	0.682666	2.57014	0.0101658	0.196999	ENPP1		ENSG00000110435	2705.33	1.5113	0.722878	2.09068	0.036557	0.663431	PDHX
ENSG00000178896	322.056	2.33805	1.02315	2.28515	0.022304	0.473628	EXOSC4		ENSG00000102978	2056.12	2.15246	0.837552	2.56994	0.0101716	0.196999	POLR2C		ENSG00000164398	900.243	1.90027	0.909314	2.08978	0.0366373	0.663431	ACSL6
ENSG00000255346	642.24	1.88162	0.823616	2.28458	0.0223373	0.473628	NOX5		ENSG00000162367	350.162	2.96529	1.15536	2.56654	0.0102718	0.198126	TAL1		ENSG00000049249	234.377	2.09772	1.00404	2.08928	0.0366826	0.663431	TNFRSF9
ENSG00000134470	294.588	1.96261	0.859105	2.28448	0.0223432	0.473628	IL15RA		ENSG00000068137	106.333	2.48084	0.966781	2.56608	0.0102854	0.198185	PLEKHH3		ENSG00000171551	176.865	1.81804	0.871336	2.0865	0.0369333	0.664871	ECEL1
ENSG00000138772	2652.19	2.10193	0.920471	2.28354	0.0223984	0.474285	ANXA3		ENSG00000167641	1709.16	2.26983	0.885248	2.56406	0.0103455	0.198921	PPP1R14A		ENSG00000165702	965.096	1.86073	0.892043	2.08592	0.036986	0.665177	GFI1B
ENSG00000185973	3218.19	1.92841	0.845501	2.28079	0.0225606	0.476464	TMLHE		ENSG00000168209	10302.9	2.18216	0.852387	2.56006	0.0104654	0.200491	DDIT4		ENSG00000285880	260.134	2.04934	0.983238	2.08428	0.0371347	0.665752	NA
ENSG00000102967	487.278	2.34099	1.02649	2.28056	0.0225742	0.476464	DHODH		ENSG00000163956	2524.34	2.18287	0.852742	2.55983	0.0104725	0.200491	LRPAP1		ENSG00000197461	3772.49	1.39973	0.671898	2.08325	0.0372284	0.665752	PDGFA
ENSG00000254598	285.645	2.55255	1.11999	2.27908	0.0226622	0.477293	CSNK2A3		ENSG00000169499	1302.47	1.89096	0.738772	2.55959	0.0104794	0.200491	PLEKHA2		ENSG00000112294	824.871	1.65352	0.793885	2.08282	0.0372678	0.665752	ALDH5A1
ENSG00000256407	355.836	2.35425	1.03374	2.27741	0.0227616	0.478359	NA		ENSG00000010278	1995.58	1.90108	0.743003	2.55864	0.0105082	0.200541	CD9		ENSG00000137767	608.432	1.75591	0.843676	2.08126	0.0374099	0.666345	SQOR
ENSG00000132768	329.758	2.31296	1.01841	2.27115	0.0231376	0.484121	DPH2		ENSG00000114745	593.354	2.39536	0.936613	2.55747	0.0105436	0.200767	GORASP1		ENSG00000163751	243.355	1.63361	0.785355	2.08009	0.0375176	0.666345	CPA3
ENSG00000151689	793.054	2.20365	0.970645	2.27029	0.0231897	0.484242	INPP1		ENSG00000163659	709.587	1.94279	0.760027	2.55622	0.0105818	0.201022	TIPARP		ENSG00000169313	825.401	1.88068	0.904815	2.07853	0.0376607	0.667019	P2RY12
ENSG00000031003	10991.3	2.19555	0.967727	2.26877	0.023282	0.484928	FAM13B		ENSG00000136319	1526.52	1.78976	0.700559	2.55477	0.0106259	0.201253	TTC5		ENSG00000174599	1482.35	2.38642	1.14924	2.07653	0.0378452	0.669584	TRAM1L1
ENSG00000181929	934.361	2.05355	0.905413	2.26808	0.0233245	0.484928	PRKAG1		ENSG00000129244	3378.43	1.70293	0.666886	2.55356	0.0106629	0.201402	ATP1B2		ENSG00000138650	1958.3	2.0559	0.990231	2.07618	0.0378772	0.669584	PCDH10
ENSG00000138399	980.863	1.81782	0.801762	2.26728	0.0233731	0.484928	FASTKD1		ENSG00000155508	2143.75	2.02125	0.791641	2.55324	0.0106726	0.201402	CNOT8		ENSG00000115548	3620.91	1.44219	0.695106	2.07477	0.0380076	0.67012	KDM3A
ENSG00000180739	3854.32	2.33921	1.03215	2.26635	0.0234301	0.485095	S1PR5		ENSG00000152952	8198.99	1.91275	0.749153	2.55322	0.0106733	0.201402	PLOD2		ENSG00000163608	1795.5	1.99511	0.963237	2.07126	0.0383347	0.670148	NEPRO
ENSG00000267157	27.8134	4.02806	1.77825	2.26519	0.0235013	0.485095	NA		ENSG00000156587	2702.51	1.91757	0.751523	2.55158	0.0107235	0.201777	UBE2L6		ENSG00000017427	572.264	1.4789	0.714101	2.071	0.0383592	0.670148	IGF1
ENSG00000110104	320.259	2.21999	0.980056	2.26516	0.0235027	0.485095	CCDC86		ENSG00000108788	2210.8	1.93622	0.758938	2.55123	0.0107344	0.201777	MLX		ENSG00000156858	659.873	2.45949	1.18844	2.0695	0.0384989	0.670148	PRR14
ENSG00000158286	652.51	1.92433	0.850276	2.26318	0.0236246	0.486587	RNF207		ENSG00000005194	3818.43	2.02232	0.792732	2.55107	0.0107392	0.201777	CIAPIN1		ENSG00000279077	146.406	2.12049	1.02568	2.06741	0.0386957	0.670148	NA
ENSG00000141127	4156.6	2.01916	0.892841	2.2615	0.0237282	0.487696	PRPSAP2		ENSG00000279495	65.7151	3.37095	1.32252	2.54888	0.0108068	0.202442	NA		ENSG00000169860	643.02	2.03343	0.984212	2.06605	0.0388242	0.670148	P2RY1
ENSG00000138080	420.135	1.98494	0.878375	2.25978	0.0238347	0.489373	EMILIN1		ENSG00000273899	975.108	2.39138	0.938917	2.54696	0.0108666	0.203139	NOL12		ENSG00000160838	79.0667	1.94545	0.941722	2.06584	0.0388434	0.670148	LRRC71
ENSG00000164091	2166.86	1.8093	0.801129	2.25844	0.0239184	0.489629	WDR82		ENSG00000266964	187.263	2.11193	0.829449	2.54618	0.0108908	0.203139	FXYD1		ENSG00000179796	1237.22	1.9123	0.926583	2.06382	0.0390351	0.671592	LRRC3B
ENSG00000137807	1916.63	2.12358	0.941161	2.25634	0.0240495	0.489865	KIF23		ENSG00000114796	3723.09	2.26165	0.888449	2.54561	0.0109086	0.203139	KLHL24		ENSG00000121440	12309.5	1.21533	0.589245	2.06252	0.0391581	0.67302	PDZRN3
ENSG00000091704	54.8673	3.60128	1.59653	2.25569	0.02409	0.489865	CPA1		ENSG00000102302	1622.72	2.1686	0.852478	2.54388	0.0109629	0.203748	FGD1		ENSG00000203963	812.087	1.48229	0.71893	2.0618	0.0392264	0.67302	C1orf141
ENSG00000115896	13297.5	1.75787	0.779327	2.25563	0.0240939	0.489865	PLCL1		ENSG00000161981	2377.36	2.25877	0.888545	2.5421	0.0110189	0.204192	SNRNP25		ENSG00000169181	1827.84	1.3836	0.671257	2.0612	0.0392836	0.673381	GSG1L
ENSG00000113555	830.67	1.92381	0.852901	2.25561	0.0240952	0.489865	PCDH12		ENSG00000102393	1930.62	2.75485	1.08414	2.54105	0.0110519	0.204596	GLA		ENSG00000284895	352.109	1.48055	0.718845	2.05963	0.0394341	0.673873	NA
ENSG00000172680	215.616	2.43427	1.07931	2.2554	0.0241085	0.489865	MOS		ENSG00000071889	438.73	2.31657	0.912264	2.53936	0.0111055	0.205236	FAM3A		ENSG00000156194	355.043	1.64066	0.796671	2.05939	0.0394568	0.673873	PPEF2
ENSG00000111647	3208.69	1.96299	0.870515	2.25498	0.0241347	0.48989	UHRF1BP1L		ENSG00000137207	3925.61	2.09081	0.824017	2.53733	0.0111701	0.205388	YIPF3		ENSG00000105642	374.316	1.5132	0.736333	2.05505	0.0398746	0.679143	KCNN1
ENSG00000159176	14956.2	2.11877	0.940094	2.25379	0.0242097	0.49031	CSRP1		ENSG00000107738	463.839	2.19697	0.867119	2.53365	0.0112882	0.206873	VSIR		ENSG00000124215	1121.4	1.77637	0.864803	2.05407	0.0399689	0.679168	CDH26
ENSG00000140987	312.401	2.10867	0.935638	2.25372	0.0242137	0.49031	ZSCAN32		ENSG00000283496	1075.99	2.23668	0.883686	2.53108	0.011371	0.206873	NA		ENSG00000132005	821.31	1.85725	0.90423	2.05396	0.0399793	0.679168	RFX1
ENSG00000118894	363.083	2.17722	0.966171	2.25346	0.0242304	0.49031	EEF2KMT		ENSG00000181744	17510.5	1.88288	0.743915	2.53105	0.0113723	0.206873	DIPK2A		ENSG00000189051	56.2501	2.02872	0.988208	2.05292	0.0400799	0.679168	RNF222
ENSG00000101844	673.276	2.20878	0.981614	2.25015	0.0244393	0.490935	ATG4A		ENSG00000003056	3260.82	2.03078	0.802872	2.5294	0.0114258	0.207446	M6PR		ENSG00000110777	578.748	1.40845	0.686292	2.05226	0.0401446	0.679168	POU2AF1
ENSG00000173705	704.847	1.88047	0.835911	2.24961	0.0244737	0.490935	SUSD5		ENSG00000183513	1621.57	2.27192	0.899477	2.52582	0.0115427	0.208137	COA5		ENSG00000144040	1498.38	1.38041	0.67264	2.05222	0.0401483	0.679168	SFXN5
ENSG00000155329	2229.44	2.07617	0.923147	2.24901	0.0245117	0.490935	ZCCHC10		ENSG00000121005	5337.63	2.19056	0.867299	2.52573	0.0115458	0.208137	CRISPLD1		ENSG00000078061	549.444	1.67329	0.815526	2.0518	0.0401893	0.679168	ARAF
ENSG00000159363	335.586	2.27323	1.01125	2.24793	0.0245805	0.491811	ATP13A2		ENSG00000196653	427.896	2.36775	0.938127	2.52392	0.0116055	0.208137	ZNF502		ENSG00000139133	214.656	1.40621	0.68592	2.05011	0.0403536	0.67985	ALG10
ENSG00000169727	1993.51	2.02101	0.900779	2.24363	0.0248563	0.493772	GPS1		ENSG00000006652	3734.97	1.71311	0.678868	2.52348	0.01162	0.208137	IFRD1		ENSG00000144681	2717.24	1.36423	0.666053	2.04824	0.040537	0.680636	STAC
ENSG00000176979	1880.9	2.16368	0.964474	2.24338	0.0248723	0.493772	TRIM60		ENSG00000135441	3466	2.081	0.824757	2.52316	0.0116304	0.208137	BLOC1S1		ENSG00000134086	274.617	1.63457	0.79839	2.04733	0.040626	0.681362	VHL
ENSG00000146083	1071.93	2.22131	0.991093	2.24128	0.0250081	0.494299	RNF44		ENSG00000213722	3361.59	2.1006	0.832532	2.52315	0.0116309	0.208137	DDAH2		ENSG00000162444	251.064	1.52709	0.746137	2.04666	0.0406912	0.681441	RBP7
ENSG00000165943	490.258	1.92758	0.86033	2.24051	0.0250578	0.494299	MOAP1		ENSG00000138623	311.859	2.45488	0.973056	2.52286	0.0116405	0.208137	SEMA7A		ENSG00000130518	529.708	1.94917	0.953118	2.04505	0.0408499	0.681441	IQCN
ENSG00000188313	1487.95	2.1236	0.948016	2.24005	0.0250876	0.49439	PLSCR1		ENSG00000251246	1403.18	2.1035	0.833826	2.52271	0.0116455	0.208137	NA		ENSG00000103502	745.121	2.07813	1.01618	2.04505	0.0408499	0.681441	CDIPT
ENSG00000091972	3448.27	1.88807	0.843412	2.23861	0.0251813	0.494757	CD200		ENSG00000196247	1103	1.97936	0.784831	2.52202	0.0116683	0.208137	ZNF107		ENSG00000055147	1161.75	1.29093	0.631384	2.0446	0.0408946	0.681577	FAM114A2
ENSG00000139190	144.539	2.34353	1.04795	2.2363	0.0253323	0.494875	VAMP1		ENSG00000277586	232.188	3.0721	1.21831	2.5216	0.0116823	0.208137	NEFL		ENSG00000136636	3584.83	1.10099	0.538923	2.04295	0.0410572	0.682457	KCTD3
ENSG00000243811	218.568	2.47534	1.10694	2.2362	0.0253385	0.494875	APOBEC3D		ENSG00000096696	3758.6	1.74678	0.692846	2.52117	0.0116966	0.208137	DSP		ENSG00000156510	413.807	1.40039	0.685624	2.0425	0.0411018	0.68259	HKDC1
ENSG00000158301	281.842	2.21802	0.992045	2.2358	0.0253646	0.494875	GPRASP2		ENSG00000134186	1934.11	2.18565	0.866956	2.52106	0.0117002	0.208137	PRPF38B		ENSG00000172037	2006.91	1.19988	0.587908	2.04093	0.0412579	0.684072	LAMB2
ENSG00000261456	242.182	2.01842	0.903001	2.23523	0.025402	0.495111	TUBB8		ENSG00000143554	265.241	2.86987	1.13844	2.52087	0.0117064	0.208137	SLC27A3		ENSG00000143954	18.9881	3.85464	1.88875	2.04084	0.0412667	NA	REG3G
ENSG00000262180	48.5319	3.56651	1.59907	2.23037	0.025723	0.499877	OCLM		ENSG00000071462	2161.66	2.03633	0.807815	2.52078	0.0117094	0.208137	BUD23		ENSG00000156475	2823.71	1.32659	0.650218	2.04023	0.0413278	0.684072	PPP2R2B
ENSG00000174233	711.347	1.95675	0.878373	2.2277	0.0259005	0.500308	ADCY6		ENSG00000142173	1128.48	2.33843	0.927963	2.51996	0.0117368	0.208137	COL6A2		ENSG00000118245	10.4353	4.42341	2.16994	2.0385	0.0415001	NA	TNP1
ENSG00000166068	11071.1	2.34815	1.05438	2.22705	0.0259441	0.500308	SPRED1		ENSG00000136100	2148.25	1.99617	0.792603	2.5185	0.0117855	0.208137	VPS36		ENSG00000175197	1283.55	1.72641	0.847273	2.03761	0.0415891	0.686389	DDIT3
ENSG00000164220	855.334	1.77241	0.795941	2.22682	0.0259595	0.500308	F2RL2		ENSG00000242252	465.364	2.26903	0.901474	2.51702	0.0118351	0.208137	BGLAP		ENSG00000177303	209.842	1.79106	0.879389	2.03671	0.0416791	0.686389	CASKIN2
ENSG00000205089	92.5829	2.56466	1.15194	2.22638	0.0259886	0.500308	CCNI2		ENSG00000144597	2939.18	1.99831	0.794032	2.51666	0.0118474	0.208137	EAF1		ENSG00000136490	1122.4	1.96284	0.963884	2.03638	0.0417118	0.686389	LIMD2
ENSG00000280106	36.0484	3.63567	1.63306	2.22629	0.0259947	0.500308	NA		ENSG00000090238	1383.19	2.48009	0.985858	2.51567	0.0118807	0.208288	YPEL3		ENSG00000100029	421.361	1.56655	0.769438	2.03596	0.0417541	0.686389	PES1
ENSG00000132872	71.4891	3.53045	1.58729	2.2242	0.0261352	0.501919	SYT4		ENSG00000135900	1669.91	2.47357	0.984007	2.51377	0.0119447	0.208906	MRPL44		ENSG00000197746	10116.7	1.38024	0.67799	2.03578	0.0417722	0.686389	PSAP
ENSG00000104936	351.922	1.98909	0.895516	2.22116	0.0263399	0.50341	DMPK		ENSG00000105518	3346.72	2.30645	0.917572	2.51364	0.0119492	0.208906	TMEM205		ENSG00000004766	1399.68	1.51612	0.745016	2.03501	0.0418497	0.686416	VPS50
ENSG00000143412	238.254	2.14141	0.964375	2.22051	0.0263839	0.503735	ANXA9		ENSG00000187866	479.757	2.39031	0.951215	2.5129	0.0119743	0.209151	FAM122A		ENSG00000182195	1349.58	1.45838	0.717941	2.03133	0.0422211	0.688909	LDOC1
ENSG00000158246	123.12	2.3239	1.04701	2.21956	0.0264489	0.504485	TENT5B		ENSG00000227268	220	2.22888	0.887545	2.51129	0.0120292	0.209471	KLLN		ENSG00000243232	532.36	1.31896	0.650112	2.02882	0.0424768	0.690647	PCDHAC2
ENSG00000214279	258.87	1.89836	0.855563	2.21885	0.0264972	0.504717	SCART1		ENSG00000159596	1626.48	1.95718	0.779718	2.51012	0.012069	0.209507	TMEM69		ENSG00000174292	122.86	1.48569	0.732515	2.0282	0.0425396	0.690647	TNK1
ENSG00000030110	239.587	2.29421	1.03407	2.21862	0.0265125	0.504717	BAK1		ENSG00000198832	2692.07	1.98142	0.789608	2.50937	0.0120946	0.209507	SELENOM		ENSG00000166225	2895.21	1.09647	0.540651	2.02806	0.0425539	0.690647	FRS2
ENSG00000126861	838.487	1.72152	0.777365	2.21456	0.02679	0.508472	OMG		ENSG00000179981	1755.91	1.82878	0.729545	2.50674	0.012185	0.210108	TSHZ1		ENSG00000005194	4221.26	1.48881	0.734416	2.0272	0.0426424	0.690647	CIAPIN1
ENSG00000143575	1821.93	1.96125	0.886564	2.21219	0.0269534	0.509154	HAX1		ENSG00000105122	56.8119	3.42298	1.3664	2.50511	0.0122415	0.210889	RASAL3		ENSG00000185477	624.284	1.49181	0.736525	2.02547	0.0428192	0.690647	GPRIN3
ENSG00000153902	151.834	1.97586	0.895236	2.20709	0.0273079	0.509955	LGI4		ENSG00000116406	4564.09	1.84138	0.735676	2.50298	0.0123154	0.21139	EDEM3		ENSG00000143512	174.876	1.4755	0.728846	2.02443	0.0429262	0.690647	HHIPL2
ENSG00000167965	673.286	1.97249	0.894332	2.20554	0.0274161	0.510517	MLST8		ENSG00000109205	22.5398	4.27248	1.7075	2.50219	0.0123429	0.211401	ODAM		ENSG00000184408	4623.28	1.27702	0.630826	2.02436	0.0429333	0.690647	KCND2
ENSG00000174885	78.0271	3.02721	1.37353	2.20396	0.0275272	0.511623	NLRP6		ENSG00000104870	5762.08	2.02893	0.810925	2.50199	0.0123496	0.211401	FCGRT		ENSG00000279200	82.7791	2.54267	1.25625	2.02401	0.042969	0.690647	NA
ENSG00000166949	3638.87	1.9891	0.902764	2.20334	0.0275706	0.511623	SMAD3		ENSG00000088882	2291.98	2.07367	0.830566	2.4967	0.0125356	0.213521	CPXM1		ENSG00000196754	38.487	2.16076	1.06871	2.02185	0.0431921	0.691021	S100A2
ENSG00000265354	6651.86	2.35613	1.06941	2.20321	0.0275799	0.511623	TIMM23		ENSG00000147789	1437.8	2.03275	0.814332	2.49621	0.0125527	0.213521	ZNF7		ENSG00000134138	35080.2	1.09405	0.541238	2.02139	0.0432397	0.691021	MEIS2
ENSG00000038945	1631.03	2.07348	0.941705	2.20184	0.0276766	0.512463	MSR1		ENSG00000135447	109.071	2.93274	1.1764	2.49297	0.0126679	0.214512	PPP1R1A		ENSG00000143543	2020.7	1.76988	0.875869	2.02072	0.0433091	0.691536	JTB
ENSG00000279649	67.2961	2.54203	1.15474	2.20139	0.0277083	0.512551	NA		ENSG00000141741	1692.98	1.94248	0.779848	2.49085	0.0127438	0.214899	MIEN1		ENSG00000130598	21.5673	3.48825	1.7268	2.02006	0.0433767	NA	TNNI2
ENSG00000228300	236.449	2.09534	0.952231	2.20046	0.0277746	0.513284	C19orf24		ENSG00000259431	688.484	2.22977	0.895339	2.49043	0.012759	0.214899	THTPA		ENSG00000167657	474.002	1.29605	0.641665	2.01981	0.0434026	0.692335	DAPK3
ENSG00000124575	379.815	2.5761	1.1709	2.20009	0.0278003	0.513284	HIST1H1D		ENSG00000204231	677.906	1.8316	0.735767	2.48938	0.0127968	0.214983	RXRB		ENSG00000196275	1727.71	1.37274	0.679757	2.01946	0.0434392	0.692335	GTF2IRD2
ENSG00000280385	35.5252	3.58955	1.63285	2.19834	0.027925	0.51413	NA		ENSG00000152785	7801.83	2.56288	1.02994	2.48839	0.0128324	0.214983	BMP3		ENSG00000242110	649.744	1.18735	0.588043	2.01916	0.0434705	0.692335	AMACR
ENSG00000155729	1503.08	2.04213	0.929258	2.1976	0.0279779	0.51413	KCTD18		ENSG00000105514	4509.92	2.05934	0.829939	2.48132	0.0130898	0.217058	RAB3D		ENSG00000170271	1792.97	1.30401	0.646188	2.01801	0.0435902	0.692468	FAXDC2
ENSG00000279204	265.403	2.34461	1.06749	2.19639	0.0280643	0.514286	NA		ENSG00000184408	2926.56	1.74252	0.702359	2.48096	0.0131031	0.217058	KCND2		ENSG00000221946	625.743	2.23174	1.10651	2.01691	0.043705	0.693041	FXYD7
ENSG00000169116	7450.92	1.6962	0.772625	2.19537	0.0281369	0.515134	PARM1		ENSG00000162073	254.679	2.67794	1.0797	2.48025	0.0131289	0.217058	PAQR4		ENSG00000171617	2283.21	1.17518	0.583059	2.01553	0.0438487	0.693041	ENC1
ENSG00000115307	2341.82	2.00345	0.912738	2.19499	0.0281646	0.515159	AUP1		ENSG00000126106	1178.32	2.12268	0.85624	2.47907	0.0131727	0.217401	TMEM53		ENSG00000279026	358.556	2.43356	1.20742	2.01551	0.0438508	0.693041	NA
ENSG00000204520	431.872	2.04311	0.931425	2.19354	0.0282687	0.516576	MICA		ENSG00000196352	1920.09	1.7873	0.721273	2.47797	0.0132131	0.217526	CD55		ENSG00000170638	253.464	1.91785	0.952243	2.01403	0.0440061	0.693041	TRABD
ENSG00000127995	3148.91	2.03945	0.930725	2.19125	0.0284339	0.517199	CASD1		ENSG00000143321	1400.1	1.95152	0.787792	2.47721	0.0132416	0.217526	HDGF		ENSG00000182732	6382.38	1.38305	0.686982	2.01322	0.0440912	0.693041	RGS6
ENSG00000095539	293.201	2.02807	0.925533	2.19124	0.0284343	0.517199	SEMA4G		ENSG00000263620	683.115	2.32465	0.938496	2.47699	0.0132495	0.217526	NA		ENSG00000118849	720.675	1.9748	0.981334	2.01237	0.0441812	0.693041	RARRES1
ENSG00000165169	1128.37	2.24417	1.02461	2.19027	0.0285049	0.517202	DYNLT3		ENSG00000128951	3509.25	1.89244	0.764043	2.47688	0.0132537	0.217526	DUT		ENSG00000143013	1003.45	1.52099	0.755902	2.01216	0.0442034	0.693041	LMO4
ENSG00000143314	841.436	2.12819	0.971749	2.19006	0.0285197	0.517202	MRPL24		ENSG00000177034	650.216	1.93521	0.781942	2.47488	0.0133282	0.217762	MTX3		ENSG00000185100	603.775	2.11671	1.05207	2.01196	0.0442244	0.693041	ADSSL1
ENSG00000198346	365.596	1.86017	0.849575	2.18952	0.0285588	0.517202	ZNF813		ENSG00000049192	8127.72	1.74386	0.704989	2.4736	0.0133758	0.218082	ADAMTS6		ENSG00000273025	723.334	1.36101	0.676539	2.01173	0.0442483	0.693041	NA
ENSG00000136999	39.9075	3.71095	1.69553	2.18867	0.028621	0.5177	NOV		ENSG00000169989	272.327	2.50836	1.01452	2.47247	0.0134184	0.218399	TIGD4		ENSG00000178965	613.507	1.78108	0.885573	2.01121	0.0443028	0.693041	ERICH3
ENSG00000175928	3259.33	2.068	0.945609	2.18695	0.0287459	0.519015	LRRN1		ENSG00000124444	800.897	1.92539	0.780232	2.46771	0.013598	0.219461	ZNF576		ENSG00000069188	5223.64	1.25159	0.622614	2.01022	0.0444074	0.693041	SDK2
ENSG00000050030	1003.06	1.78991	0.818849	2.18588	0.0288241	0.519128	NEXMIF		ENSG00000136052	1480.26	1.84113	0.746155	2.46749	0.0136064	0.219461	SLC41A2		ENSG00000029534	2099.24	1.39505	0.694182	2.00963	0.0444706	0.693041	ANK1
ENSG00000188827	932.848	1.9955	0.913034	2.18557	0.0288473	0.519128	SLX4		ENSG00000143416	2239.43	2.06446	0.836999	2.46651	0.0136438	0.219638	SELENBP1		ENSG00000100246	363.205	1.45429	0.723806	2.00922	0.0445138	0.693041	DNAL4
ENSG00000108406	2667.89	1.76295	0.806685	2.18542	0.0288581	0.519128	DHX40		ENSG00000107404	149.663	2.04396	0.829192	2.465	0.0137014	0.219638	DVL1		ENSG00000204655	139.633	2.01382	1.00231	2.00918	0.0445181	0.693041	MOG
ENSG00000204472	438.647	1.96417	0.900962	2.18008	0.0292515	0.521829	AIF1		ENSG00000027847	573.519	2.03014	0.823713	2.46462	0.0137158	0.219638	B4GALT7		ENSG00000144362	392.709	2.06769	1.02959	2.00827	0.0446147	0.693387	PHOSPHO2
ENSG00000174799	2441.51	1.97084	0.904083	2.17993	0.0292628	0.521829	CEP135		ENSG00000166068	8809.01	1.79502	0.728457	2.46413	0.0137344	0.219751	SPRED1		ENSG00000017483	423.74	1.69576	0.84492	2.00701	0.0447488	0.694891	SLC38A5
ENSG00000179364	2088.86	1.83454	0.84158	2.17987	0.0292671	0.521829	PACS2		ENSG00000170364	707.154	1.97826	0.803571	2.46183	0.0138228	0.220791	SETMAR		ENSG00000164463	1566.89	1.40041	0.69806	2.00615	0.0448404	0.695077	CREBRF
ENSG00000119596	4120.38	2.03397	0.933525	2.17881	0.0293459	0.522072	YLPM1		ENSG00000160055	605.212	2.2929	0.932371	2.45922	0.013924	0.221755	TMEM234		ENSG00000114127	4482.28	1.12072	0.559171	2.00425	0.0450434	0.695414	XRN1
ENSG00000168763	155.779	2.08662	0.958146	2.17777	0.0294233	0.522072	CNNM3		ENSG00000119673	1992.57	1.95056	0.793546	2.45803	0.01397	0.221755	ACOT2		ENSG00000203724	551.287	2.01544	1.00648	2.00245	0.0452359	0.696605	C1orf53
ENSG00000184113	4779.49	1.88734	0.867211	2.17633	0.0295305	0.522072	CLDN5		ENSG00000216490	325.044	2.60651	1.06049	2.45785	0.0139772	0.221755	IFI30		ENSG00000149782	724.165	1.16828	0.58398	2.00054	0.0454418	0.696949	PLCB3
ENSG00000006712	292.457	2.06968	0.951162	2.17595	0.0295588	0.522072	PAF1		ENSG00000171033	1146.21	2.00747	0.817508	2.4556	0.0140651	0.222774	PKIA		ENSG00000006047	21.3096	3.30534	1.65288	1.99974	0.0455282	NA	YBX2
ENSG00000168818	3205.32	1.84071	0.845995	2.17579	0.029571	0.522072	STX18		ENSG00000152749	1303	2.1844	0.890888	2.45194	0.0142088	0.223176	GPR180		ENSG00000163132	100.183	2.30526	1.15322	1.99897	0.0456111	0.698417	MSX1
ENSG00000104643	720.034	2.01076	0.924209	2.17566	0.0295809	0.522072	MTMR9		ENSG00000125505	1094.95	2.19565	0.896333	2.44959	0.0143018	0.223706	MBOAT7		ENSG00000143554	714.351	1.75057	0.875745	1.99895	0.0456136	0.698417	SLC27A3
ENSG00000189114	469.554	2.35322	1.08221	2.17446	0.0296709	0.522719	BLOC1S3		ENSG00000107758	2917.39	1.714	0.700159	2.44802	0.0143644	0.224127	PPP3CB		ENSG00000206172	276067	1.8123	0.906777	1.99862	0.0456499	0.698417	HBA1
ENSG00000279099	22.1353	4.5093	2.07487	2.1733	0.029758	0.523016	NA		ENSG00000132541	761.136	2.1285	0.87029	2.44574	0.0144554	0.224705	RIDA		ENSG00000231925	361.882	1.57998	0.791132	1.99711	0.0458128	0.699541	TAPBP
ENSG00000187049	5544.65	2.39568	1.10239	2.17317	0.0297677	0.523016	TMEM216		ENSG00000260027	915.559	2.01384	0.823551	2.44531	0.0144729	0.224705	HOXB7		ENSG00000265817	1944.85	1.19964	0.601248	1.99524	0.0460162	0.700002	RAD54B
ENSG00000130037	326.684	2.81959	1.29897	2.17064	0.0299584	0.524293	KCNA5		ENSG00000170260	518.032	2.56394	1.04943	2.44318	0.0145584	0.225806	ZNF212		ENSG00000010438	758.993	1.4634	0.733831	1.9942	0.0461307	0.700601	PRSS3
ENSG00000124780	79.535	2.36712	1.09069	2.17029	0.029985	0.524293	KCNK17		ENSG00000213347	7548.78	1.91986	0.787126	2.43907	0.014725	0.226489	MXD3		ENSG00000139631	981.357	1.58026	0.792626	1.9937	0.0461844	0.700845	CSAD
ENSG00000229348	66.5166	2.55167	1.17576	2.17023	0.0299891	0.524293	NA		ENSG00000011009	1339.97	2.03444	0.834565	2.43773	0.0147799	0.226489	LYPLA2		ENSG00000106105	2513.14	1.58264	0.794895	1.991	0.0464805	0.703603	GARS
ENSG00000197119	334.042	1.87277	0.863067	2.16991	0.030014	0.524293	SLC25A29		ENSG00000183401	2377.51	2.13741	0.877364	2.43617	0.0148438	0.226731	CCDC159		ENSG00000188536	299709	1.78378	0.896429	1.98988	0.0466046	0.703603	HBA2
ENSG00000078328	46009.1	1.59961	0.737571	2.16875	0.0301016	0.52465	RBFOX1		ENSG00000273173	7729.61	2.00165	0.822033	2.435	0.014892	0.227283	SNURF		ENSG00000131773	3795.95	1.07924	0.542512	1.98935	0.0466631	0.703603	KHDRBS3
ENSG00000065485	5770.23	2.01789	0.930959	2.16754	0.0301935	0.525408	PDIA5		ENSG00000170265	684.121	1.79857	0.739211	2.43309	0.0149705	0.228006	ZNF282		ENSG00000108819	368.237	1.85072	0.930431	1.9891	0.0466899	0.703603	PPP1R9B
ENSG00000086288	240.114	2.30537	1.06414	2.16641	0.0302798	0.525408	NME8		ENSG00000115073	905.163	1.9631	0.808029	2.42949	0.01512	0.229567	ACTR1B		ENSG00000183779	214.248	1.50206	0.755871	1.9872	0.0469006	0.703603	ZNF703
ENSG00000203814	682.345	1.66393	0.768332	2.16564	0.0303384	0.525408	HIST2H2BF		ENSG00000170482	5521.75	2.28078	0.940515	2.42503	0.015307	0.231001	SLC23A1		ENSG00000131018	7533.68	1.38354	0.696479	1.98647	0.0469806	0.703603	SYNE1
ENSG00000151364	693.183	1.92139	0.887353	2.16531	0.0303642	0.525408	KCTD14		ENSG00000131873	4556.78	1.84682	0.762195	2.42302	0.015392	0.231658	CHSY1		ENSG00000239306	975.256	1.61688	0.814005	1.98632	0.0469976	0.703603	RBM14
ENSG00000175664	196.783	2.22952	1.0299	2.16479	0.0304034	0.525408	TEX26		ENSG00000172531	5970.23	1.88867	0.779488	2.42297	0.0153943	0.231658	PPP1CA		ENSG00000070961	6678.79	1.09367	0.550651	1.98614	0.0470179	0.703603	ATP2B1
ENSG00000120094	14.1738	5.24041	2.42127	2.16432	0.0304398	0.525408	HOXB1		ENSG00000278535	841.818	3.08263	1.27606	2.41574	0.0157032	0.234436	DHRS11		ENSG00000148450	671.426	1.13398	0.571403	1.98456	0.0471932	0.703603	MSRB2
ENSG00000116698	1685.99	1.81308	0.838689	2.16181	0.0306331	0.527052	SMG7		ENSG00000168958	4351.49	1.95479	0.809231	2.41562	0.0157086	0.234436	MFF		ENSG00000198743	5242.53	1.33615	0.673307	1.98446	0.0472046	0.703603	SLC5A3
ENSG00000239395	41.6362	2.80274	1.29681	2.16126	0.0306754	0.527052	NA		ENSG00000221916	144.48	2.33865	0.969206	2.41295	0.0158239	0.235411	C19orf73		ENSG00000128590	852.335	1.60643	0.809757	1.98384	0.0472733	0.703603	DNAJB9
ENSG00000108924	829.199	2.3934	1.10899	2.15818	0.0309139	0.528479	HLF		ENSG00000171150	1595.33	1.70374	0.706302	2.4122	0.0158567	0.235538	SOCS5		ENSG00000172878	1182.53	1.69074	0.852334	1.98365	0.0472945	0.703603	METAP1D
ENSG00000112303	54.0118	3.07973	1.42724	2.15783	0.0309411	0.528479	VNN2		ENSG00000141971	1105.04	1.99015	0.825239	2.41161	0.0158823	0.235538	MVB12A		ENSG00000165507	968.779	1.86304	0.939946	1.98207	0.0474712	0.704618	DEPP1
ENSG00000171241	542.584	1.86848	0.866342	2.15674	0.0310258	0.529301	SHCBP1		ENSG00000184227	1117.38	2.05162	0.850968	2.41092	0.0159122	0.235795	ACOT1		ENSG00000140285	1143.33	1.4859	0.750295	1.98042	0.0476559	0.704618	FGF7
ENSG00000108861	685.332	1.93644	0.897947	2.15652	0.0310432	0.529301	DUSP3		ENSG00000220205	572.331	2.39107	0.992297	2.40963	0.0159686	0.236259	VAMP2		ENSG00000171587	5380.28	1.30203	0.657886	1.97911	0.0478031	0.705322	DSCAM
ENSG00000173258	1876.47	1.94091	0.900847	2.15454	0.0311975	0.529771	ZNF483		ENSG00000196109	465.969	1.98229	0.822809	2.40917	0.0159886	0.236371	ZNF676		ENSG00000174428	2173.36	1.2703	0.643765	1.97324	0.048468	0.705561	GTF2IRD2B
ENSG00000279319	35.9565	3.64618	1.69234	2.15452	0.0311992	0.529771	NA		ENSG00000143612	4852.93	1.93214	0.802522	2.40759	0.0160582	0.236658	C1orf43		ENSG00000142444	1163.16	1.61849	0.82033	1.97297	0.0484985	0.705561	TIMM29
ENSG00000279645	62.3263	3.3258	1.54509	2.15249	0.0313588	0.529771	NA		ENSG00000012822	1047.01	2.05291	0.852885	2.40702	0.0160832	0.236841	CALCOCO1		ENSG00000198961	6823.89	1.15417	0.585021	1.97287	0.0485101	0.705561	PJA2
ENSG00000165819	1666.11	1.89678	0.881295	2.15226	0.0313767	0.529771	METTL3		ENSG00000135547	1005.58	1.78372	0.742349	2.40281	0.0162698	0.2385	HEY2		ENSG00000184271	696.583	1.39545	0.707332	1.97284	0.0485138	0.705561	POU6F1
ENSG00000040275	762.777	2.12149	0.985968	2.15169	0.0314221	0.529771	SPDL1		ENSG00000018625	433.972	1.82535	0.759688	2.40276	0.0162717	0.2385	ATP1A2		ENSG00000105443	2363.89	1.52797	0.774554	1.97271	0.048529	0.705561	CYTH2
ENSG00000122692	6341.4	2.02873	0.943206	2.15088	0.0314853	0.530381	SMU1		ENSG00000149929	757.093	2.01415	0.838616	2.40176	0.0163165	0.238971	HIRIP3		ENSG00000134317	392.092	1.51575	0.768416	1.97257	0.0485449	0.705561	GRHL1
ENSG00000167487	229.411	1.95488	0.909446	2.14952	0.0315929	0.531281	KLHL26		ENSG00000124608	685.64	2.26375	0.943175	2.40014	0.016389	0.239516	AARS2		ENSG00000164604	244.881	1.45471	0.73801	1.97112	0.0487101	0.705561	GPR85
ENSG00000160994	163.921	2.51555	1.17248	2.1455	0.0319131	0.534369	CCDC105		ENSG00000163468	5305.53	1.88872	0.786934	2.4001	0.0163904	0.239516	CCT3		ENSG00000108813	19.5998	3.22387	1.6373	1.96902	0.0489506	NA	DLX4
ENSG00000197106	208.866	1.99974	0.934119	2.14077	0.0322924	0.538585	SLC6A17		ENSG00000235106	5715.94	2.02062	0.841964	2.39989	0.0164001	0.239516	BRD3OS		ENSG00000109917	1001.64	1.33465	0.678091	1.96825	0.0490394	0.705561	ZPR1
ENSG00000277494	40.6294	3.30265	1.54316	2.14019	0.0323394	0.538585	GPIHBP1		ENSG00000145782	3539.17	2.04614	0.85274	2.39949	0.016418	0.239516	ATG12		ENSG00000184530	453.481	1.24142	0.630867	1.96781	0.0490905	0.705561	C6orf58
ENSG00000174606	1077.16	1.82393	0.852776	2.13882	0.0324504	0.538585	ANGEL2		ENSG00000179021	1780.3	1.98846	0.828749	2.39935	0.0164242	0.239516	C3orf38		ENSG00000164975	4973.25	1.49307	0.759198	1.96664	0.0492247	0.705561	SNAPC3
ENSG00000144228	5135.11	1.64933	0.771294	2.13839	0.0324849	0.538585	SPOPL		ENSG00000126756	2727.43	2.0391	0.8499	2.39922	0.0164299	0.239516	UXT		ENSG00000187678	661.906	1.4642	0.744808	1.96588	0.0493126	0.705561	SPRY4
ENSG00000100906	5682.14	1.84223	0.862019	2.13711	0.0325889	0.538585	NFKBIA		ENSG00000120727	9754.62	2.10624	0.879804	2.39399	0.0166664	0.241724	PAIP2		ENSG00000279283	105.048	1.4763	0.751011	1.96575	0.0493279	0.705561	NA
ENSG00000197702	13402.9	2.04978	0.959303	2.13674	0.0326191	0.538585	PARVA		ENSG00000105655	3275.13	1.99695	0.834219	2.39379	0.0166753	0.241724	ISYNA1		ENSG00000121933	565.911	1.43721	0.731437	1.96492	0.0494237	0.705561	TMIGD3
ENSG00000160256	511.271	1.8009	0.842993	2.13632	0.0326537	0.538585	FAM207A		ENSG00000279337	56.0255	2.77971	1.16196	2.39226	0.016745	0.242051	NA		ENSG00000160336	641.179	1.20659	0.614257	1.96431	0.0494938	0.705561	ZNF761
ENSG00000100312	349.735	2.68445	1.25689	2.13579	0.0326966	0.538585	ACR		ENSG00000198435	37.2038	2.73215	1.1424	2.3916	0.0167753	0.242098	NRARP		ENSG00000109991	1141.2	1.67834	0.854434	1.96428	0.0494981	0.705561	P2RX3
ENSG00000004766	4534.37	1.71863	0.805134	2.13459	0.0327947	0.538585	VPS50		ENSG00000164099	460.085	2.04527	0.855965	2.38944	0.0168742	0.243174	PRSS12		ENSG00000099260	432.532	1.56236	0.796295	1.96203	0.0497587	0.705561	PALMD
ENSG00000103241	49.5123	3.00589	1.40954	2.13253	0.0329631	0.538585	FOXF1		ENSG00000099864	1335.28	2.04269	0.855211	2.38852	0.0169165	0.243598	PALM		ENSG00000197312	1189.73	1.45878	0.743531	1.96196	0.0497674	0.705561	DDI2
ENSG00000196371	74.923	3.04198	1.42651	2.13246	0.0329686	0.538585	FUT4		ENSG00000123415	4618.01	1.66515	0.697368	2.38776	0.0169512	0.243725	SMUG1		ENSG00000242732	146.211	1.6507	0.841406	1.96183	0.0497822	0.705561	RTL5
ENSG00000149131	3250.81	1.77562	0.832768	2.13219	0.032991	0.538585	SERPING1		ENSG00000103005	1416.2	1.98782	0.832871	2.38671	0.0169997	0.244236	USB1		ENSG00000169876	256.833	1.71125	0.872289	1.96179	0.0497865	0.705561	MUC17
ENSG00000279667	11.9595	5.6444	2.64731	2.13212	0.0329967	0.538585	NA		ENSG00000279883	48.7821	3.14093	1.31635	2.38608	0.017029	0.24437	NA		ENSG00000135111	787.176	1.34273	0.685016	1.96014	0.0499795	0.707221	TBX3
ENSG00000086544	257.698	1.87112	0.877681	2.13189	0.0330161	0.538585	ITPKC		ENSG00000140326	495.652	2.08695	0.874683	2.38595	0.0170349	0.24437	CDAN1		ENSG00000162413	769.39	1.84124	0.940041	1.95868	0.0501507	0.708569	KLHL21
ENSG00000134323	68.5817	3.05191	1.43226	2.13084	0.0331026	0.539099	MYCN		ENSG00000163154	160.913	2.37704	0.996388	2.38565	0.0170488	0.244384	TNFAIP8L2		ENSG00000182836	859.138	1.53568	0.784712	1.95699	0.0503482	0.70912	PLCXD3
ENSG00000277531	149.462	2.38152	1.11832	2.12955	0.033209	0.540384	NA		ENSG00000125445	3632.84	1.92508	0.807175	2.38495	0.0170812	0.244477	MRPS7		ENSG00000275688	326.868	1.73188	0.885093	1.95672	0.0503798	0.70912	CCL15-CCL14
ENSG00000153993	2230.63	2.29663	1.07873	2.12901	0.0332534	0.540658	SEMA3D		ENSG00000279394	128.274	2.63968	1.10779	2.38284	0.0171799	0.245078	NA		ENSG00000114544	1533.23	1.35988	0.696127	1.9535	0.0507606	0.712284	SLC41A3
ENSG00000160813	125.94	2.59575	1.2198	2.12802	0.0333358	0.540914	PPP1R35		ENSG00000180398	2640.84	1.69391	0.71128	2.38149	0.0172426	0.245424	MCFD2		ENSG00000169302	757.793	1.39921	0.7168	1.95202	0.0509359	0.71318	STK32A
ENSG00000149187	5054.35	1.76147	0.828494	2.12611	0.0334937	0.540914	CELF1		ENSG00000198081	224.079	2.71463	1.14046	2.38029	0.0172992	0.245438	ZBTB14		ENSG00000006652	2201.17	1.05595	0.541307	1.95073	0.0510889	0.714554	IFRD1
ENSG00000001036	3869.34	1.75665	0.826266	2.12601	0.0335025	0.540914	FUCA2		ENSG00000167515	3934.26	2.2189	0.932817	2.37871	0.0173734	0.246199	TRAPPC2L		ENSG00000087076	688.934	1.69497	0.869561	1.94923	0.0512683	0.714554	HSD17B14
ENSG00000185633	143.452	2.16487	1.01829	2.12599	0.0335038	0.540914	NDUFA4L2		ENSG00000261150	2567.24	1.91467	0.805271	2.37767	0.0174226	0.246199	EPPK1		ENSG00000148400	1062.71	1.40938	0.723094	1.94909	0.0512842	0.714554	NOTCH1
ENSG00000183798	118.221	2.10782	0.991615	2.12564	0.0335332	0.540914	EMILIN3		ENSG00000119844	1314.28	2.00736	0.84426	2.37765	0.0174234	0.246199	AFTPH		ENSG00000186088	1026.56	1.61519	0.828738	1.94898	0.051298	0.714554	GSAP
ENSG00000256223	4088.56	1.8885	0.888636	2.12517	0.0335726	0.540914	ZNF10		ENSG00000147894	1101.34	1.99904	0.840899	2.37726	0.0174416	0.246199	C9orf72		ENSG00000170382	781.325	1.28767	0.661087	1.9478	0.0514386	0.714554	LRRN2
ENSG00000189325	96.0066	2.45929	1.15785	2.12402	0.0336684	0.541567	C6orf222		ENSG00000183576	2970.98	1.83448	0.77173	2.3771	0.0174496	0.246199	SETD3		ENSG00000107485	2552.05	1.50655	0.773879	1.94675	0.0515644	0.714554	GATA3
ENSG00000125898	314.472	1.78521	0.842293	2.11946	0.0340515	0.545386	FAM110A		ENSG00000184922	107.24	3.0254	1.27554	2.37186	0.0176989	0.248601	FMNL1		ENSG00000185122	816.777	1.17686	0.604621	1.94645	0.0516009	0.714554	HSF1
ENSG00000115520	10597.1	1.93645	0.913797	2.11913	0.0340796	0.545386	COQ10B		ENSG00000186787	1008.29	2.56215	1.08299	2.36581	0.0179908	0.250378	SPIN2B		ENSG00000104365	1040.21	1.70106	0.874131	1.946	0.051655	0.714554	IKBKB
ENSG00000172059	673.327	2.29854	1.08546	2.11757	0.0342118	0.545386	KLF11		ENSG00000095752	38.7121	3.56603	1.50741	2.36566	0.0179979	0.250378	IL11		ENSG00000141431	4827.76	1.14261	0.587527	1.94478	0.0518017	0.714554	ASXL3
ENSG00000178055	47.0181	3.38184	1.59737	2.11713	0.0342486	0.54553	PRSS42		ENSG00000130733	1495.76	2.10317	0.88976	2.36375	0.0180909	0.25048	YIPF2		ENSG00000197943	1901.9	1.32225	0.680491	1.94308	0.0520061	0.714554	PLCG2
ENSG00000156469	883.802	2.24183	1.05994	2.11505	0.0344259	0.547909	MTERF3		ENSG00000170619	1773.1	2.01098	0.850815	2.36359	0.0180989	0.25048	COMMD5		ENSG00000188738	1773.23	1.72012	0.885426	1.9427	0.0520522	0.714554	FSIP2
ENSG00000185250	294.859	2.08103	0.984439	2.11392	0.0345219	0.548991	PPIL6		ENSG00000184672	17896.6	1.55303	0.65721	2.36306	0.0181248	0.25048	RALYL		ENSG00000213928	620.832	1.9612	1.00956	1.94262	0.0520617	0.714554	IRF9
ENSG00000123143	777.673	1.81008	0.856546	2.11322	0.0345815	0.549105	PKN1		ENSG00000171992	2213.86	1.91573	0.811	2.36219	0.0181674	0.250843	SYNPO		ENSG00000053328	1185.19	1.26595	0.65231	1.94073	0.0522914	0.715259	METTL24
ENSG00000169239	1688.06	1.68693	0.798659	2.1122	0.0346691	0.549105	CA5B		ENSG00000168906	2216.51	1.78395	0.755333	2.36181	0.0181861	0.250843	MAT2A		ENSG00000171916	150.565	1.73237	0.895241	1.93509	0.0529788	0.719108	LGALS9C
ENSG00000251201	3365.32	1.78827	0.846893	2.11156	0.0347243	0.549535	TMED7-TICAM2		ENSG00000121413	1010.64	1.99984	0.847775	2.35893	0.0183276	0.251437	ZSCAN18		ENSG00000110025	613.334	2.06907	1.06998	1.93375	0.053144	0.719955	SNX15
ENSG00000225526	390.444	1.73152	0.820988	2.10907	0.0349384	0.551881	MKRN2OS		ENSG00000042429	680.404	1.95551	0.829645	2.35704	0.0184213	0.251437	MED17		ENSG00000174953	5633.88	1.0933	0.565427	1.93359	0.0531636	0.719955	DHX36
ENSG00000267748	2710.39	2.13271	1.01147	2.10853	0.0349851	0.551881	NA		ENSG00000178726	212.141	2.74935	1.16668	2.35655	0.0184457	0.251437	THBD		ENSG00000171298	407.253	1.52541	0.78905	1.93322	0.0532094	0.719955	GAA
ENSG00000105835	5463.44	1.60089	0.759777	2.10705	0.0351132	0.551951	NAMPT		ENSG00000166133	407.924	1.93159	0.819742	2.35634	0.0184559	0.251437	RPUSD2		ENSG00000007237	3950.85	1.34186	0.694454	1.93225	0.0533283	0.720096	GAS7
ENSG00000106701	1121.44	1.72129	0.818188	2.10378	0.0353974	0.552087	FSD1L		ENSG00000164604	405.093	2.76628	1.17416	2.35596	0.0184749	0.251437	GPR85		ENSG00000144406	1811.52	1.19937	0.620954	1.9315	0.0534219	0.720096	UNC80
ENSG00000120156	12880.8	2.05678	0.977933	2.1032	0.0354487	0.552087	TEK		ENSG00000275221	86.8231	2.31214	0.981648	2.35537	0.0185044	0.251437	HIST1H2AK		ENSG00000182568	4512.03	1.05447	0.546727	1.92869	0.0537693	0.72218	SATB1
ENSG00000279819	22.7778	4.44887	2.11633	2.10216	0.0355393	0.552683	NA		ENSG00000163607	1843.58	1.81123	0.769744	2.35303	0.0186213	0.252351	GTPBP8		ENSG00000100241	569.473	1.286	0.667228	1.92737	0.053933	0.72218	SBF1
ENSG00000141349	1499.5	2.25469	1.07264	2.10201	0.0355526	0.552683	G6PC3		ENSG00000103460	516.74	2.36624	1.00607	2.35197	0.0186743	0.252521	TOX3		ENSG00000109819	1698.22	1.52045	0.789407	1.92606	0.0540966	0.722709	PPARGC1A
ENSG00000115875	5029.65	2.1682	1.03226	2.10044	0.0356905	0.553655	SRSF7		ENSG00000137500	5006.57	2.06172	0.876728	2.35161	0.0186925	0.252521	CCDC90B		ENSG00000179941	767.962	1.4039	0.729248	1.92513	0.0542133	0.723098	BBS10
ENSG00000109610	362.208	1.80004	0.857399	2.09941	0.0357804	0.553821	SOD3		ENSG00000167642	3241.55	1.74135	0.740911	2.35028	0.0187592	0.252834	SPINT2		ENSG00000115839	7056.72	1.07309	0.557428	1.92508	0.0542198	0.723098	RAB3GAP1
ENSG00000186479	951.367	1.78634	0.851766	2.09721	0.0359748	0.555836	RGS7BP		ENSG00000186470	385.11	1.77483	0.755258	2.34996	0.0187753	0.252834	BTN3A2		ENSG00000076924	336.498	1.89315	0.983505	1.9249	0.054242	0.723098	XAB2
ENSG00000068831	131.059	2.24602	1.07147	2.09621	0.0360638	0.555836	RASGRP2		ENSG00000089820	2229.78	1.88487	0.80209	2.34995	0.0187758	0.252834	ARHGAP4		ENSG00000171763	739.241	1.85787	0.965646	1.92396	0.054359	0.72414	SPATA5L1
ENSG00000148308	804.041	1.67151	0.797789	2.09517	0.0361557	0.555836	GTF3C5		ENSG00000280291	79.5147	2.17897	0.927825	2.34847	0.0188508	0.25346	NA		ENSG00000162104	1846.31	1.27437	0.663228	1.92147	0.0546723	0.726756	ADCY9
ENSG00000204475	46.4389	2.99622	1.4301	2.09511	0.0361608	0.555836	NCR3		ENSG00000159189	319.069	2.1041	0.895946	2.34847	0.0188509	0.25346	C1QC		ENSG00000198216	3041.9	1.34811	0.702037	1.92029	0.0548218	0.727277	CACNA1E
ENSG00000197016	358.661	1.84719	0.88209	2.0941	0.0362507	0.555836	ZNF470		ENSG00000148291	1246.17	2.29682	0.978862	2.34642	0.0189547	0.254032	SURF2		ENSG00000172123	491.531	1.20018	0.625004	1.92028	0.0548227	0.727277	SLFN12
ENSG00000121058	2863.39	2.10196	1.00386	2.09387	0.0362712	0.555836	COIL		ENSG00000169241	1704.49	2.09074	0.891125	2.34618	0.0189669	0.254032	SLC50A1		ENSG00000279555	910.358	1.38042	0.719586	1.91836	0.055066	0.728872	NA
ENSG00000116786	8261.95	2.04526	0.977324	2.09271	0.036375	0.555836	PLEKHM2		ENSG00000162511	988.01	1.84655	0.787341	2.3453	0.019012	0.254032	LAPTM5		ENSG00000180979	1017.91	1.29078	0.673351	1.91696	0.0552436	0.72904	LRRC57
ENSG00000167964	194.094	2.04237	0.976008	2.09258	0.0363867	0.555836	RAB26		ENSG00000136891	1987.69	1.70953	0.729929	2.34205	0.0191782	0.254768	TEX10		ENSG00000243646	1216.11	1.5957	0.832416	1.91695	0.0552444	0.72904	IL10RB
ENSG00000136877	503.568	2.00239	0.957031	2.09229	0.0364126	0.555836	FPGS		ENSG00000176209	2498.93	1.78704	0.763506	2.34057	0.0192541	0.254768	SMIM19		ENSG00000214530	1067.67	1.85568	0.968313	1.91641	0.0553133	0.72904	STARD10
ENSG00000068001	5240.91	2.10567	1.00753	2.08993	0.0366242	0.55602	HYAL2		ENSG00000171503	958.266	1.95483	0.835217	2.34051	0.0192576	0.254768	ETFDH		ENSG00000128626	1628.87	1.61341	0.842153	1.91582	0.0553883	0.729513	MRPS12
ENSG00000112218	299.899	1.75092	0.837979	2.08945	0.0366668	0.55602	GPR63		ENSG00000164631	694.6	1.77585	0.758903	2.34002	0.0192825	0.254768	ZNF12		ENSG00000089199	989.376	1.67827	0.876978	1.91369	0.0556596	0.730215	CHGB
ENSG00000143409	277.404	1.94077	0.929078	2.08892	0.0367153	0.55602	MINDY1		ENSG00000066583	1920.37	1.85681	0.793668	2.33953	0.0193082	0.254768	ISOC1		ENSG00000188316	827.806	1.3076	0.683314	1.91362	0.0556694	0.730215	ENO4
ENSG00000174776	448.88	2.2305	1.06806	2.08836	0.036765	0.55602	WDR49		ENSG00000116663	260.553	2.19282	0.9376	2.33876	0.0193478	0.255021	FBXO6		ENSG00000106078	1979.63	1.37911	0.720852	1.91316	0.0557277	0.730215	COBL
ENSG00000171824	2665.19	1.82432	0.873637	2.08819	0.0367808	0.55602	EXOSC10		ENSG00000128283	361.33	2.01511	0.862726	2.33574	0.0195047	0.256045	CDC42EP1		ENSG00000135346	54.6787	2.52374	1.31933	1.9129	0.0557612	0.730215	CGA
ENSG00000156968	1879.76	2.05874	0.985899	2.08819	0.036781	0.55602	MPV17L		ENSG00000115317	1439.45	1.8809	0.805844	2.33407	0.019592	0.256359	HTRA2		ENSG00000185737	10209.4	1.16237	0.608224	1.91109	0.0559932	0.730215	NRG3
ENSG00000163605	2349.01	1.65248	0.791678	2.08732	0.0368594	0.55602	PPP4R2		ENSG00000105669	6300.67	1.81102	0.776422	2.33252	0.0196736	0.256735	COPE		ENSG00000152592	75.6964	1.92777	1.00901	1.91056	0.0560611	0.730215	DMP1
ENSG00000130119	297.689	1.79906	0.86192	2.08727	0.0368638	0.55602	GNL3L		ENSG00000169062	4498.45	1.97609	0.847218	2.33244	0.0196774	0.256735	UPF3A		ENSG00000112981	339.847	1.48037	0.775216	1.90963	0.0561814	0.730215	NME5
ENSG00000139620	895.029	1.85539	0.889387	2.08615	0.0369654	0.557083	KANSL2		ENSG00000278500	3051.39	1.55226	0.665549	2.33231	0.0196846	0.256735	HOXD4		ENSG00000078902	1128.13	1.94479	1.01882	1.90886	0.0562801	0.730215	TOLLIP
ENSG00000174004	140.333	2.59266	1.2435	2.08497	0.0370724	0.557451	NRROS		ENSG00000185619	3731.39	1.92193	0.824294	2.33161	0.0197213	0.256735	PCGF3		ENSG00000183569	1917.95	1.70201	0.892026	1.90803	0.0563873	0.730215	SERHL2
ENSG00000128791	8262.33	1.82757	0.876957	2.084	0.0371606	0.557874	TWSG1		ENSG00000279502	48.3269	3.28497	1.40989	2.32994	0.0198093	0.256985	NA		ENSG00000138760	3788.09	1.29347	0.677958	1.90789	0.0564052	0.730215	SCARB2
ENSG00000162365	80.6343	2.99503	1.4373	2.08378	0.0371802	0.557874	CYP4A22		ENSG00000134853	9708.8	1.71017	0.73401	2.3299	0.0198112	0.256985	PDGFRA		ENSG00000176909	263.944	1.78417	0.935622	1.90694	0.0565286	0.730215	MAMSTR
ENSG00000203812	4664	2.03022	0.974371	2.08362	0.0371944	0.557874	HIST2H2AA3		ENSG00000160472	30.0389	3.8199	1.63993	2.32931	0.0198427	0.257083	TMEM190		ENSG00000137033	370.129	1.43867	0.754605	1.90652	0.0565824	0.730215	IL33
ENSG00000107874	5269.65	2.11913	1.01826	2.08112	0.0374231	0.558522	CUEDC2		ENSG00000254004	1919.11	1.8552	0.796563	2.32901	0.0198585	0.257111	ZNF260		ENSG00000100979	1209.64	1.2608	0.661467	1.90607	0.0566415	0.730215	PLTP
ENSG00000272196	4648.94	2.0969	1.0082	2.07984	0.0375401	0.558522	HIST2H2AA4		ENSG00000147437	135.652	2.66418	1.14439	2.32803	0.0199108	0.257297	GNRH1		ENSG00000283706	118.78	2.13781	1.12238	1.90471	0.056818	0.730215	PRSS50
ENSG00000005302	1049.27	1.63114	0.784554	2.07907	0.0376109	0.558522	MSL3		ENSG00000196981	124.757	2.86999	1.23368	2.32637	0.0199988	0.257926	WDR5B		ENSG00000158966	6730.72	1.17857	0.618826	1.90453	0.0568415	0.730215	CACHD1
ENSG00000123609	241.463	1.8994	0.913662	2.07889	0.0376274	0.558522	NMI		ENSG00000121316	2171.6	1.60137	0.688473	2.32597	0.0200203	0.257966	PLBD1		ENSG00000204922	2375.75	1.50858	0.792361	1.90391	0.0569224	0.730215	UQCC3
ENSG00000178125	1888.99	1.71262	0.824209	2.0779	0.0377188	0.558522	PPP1R42		ENSG00000143543	1215.09	1.77782	0.765084	2.32369	0.0201422	0.25936	JTB		ENSG00000048544	1322.2	1.91715	1.00714	1.90355	0.0569685	0.730215	MRPS10
ENSG00000095596	25.3757	3.87514	1.86493	2.0779	0.0377188	0.558522	CYP26A1		ENSG00000100926	1160.16	2.33241	1.00417	2.32272	0.0201943	0.259789	TM9SF1		ENSG00000164128	325.013	1.37546	0.722709	1.9032	0.0570142	0.730298	NPY1R
ENSG00000021776	3184.53	1.80198	0.867318	2.07765	0.0377418	0.558522	AQR		ENSG00000279707	35.6849	3.84108	1.65416	2.32207	0.0202292	0.259789	NA		ENSG00000131196	839.462	1.44001	0.757033	1.90217	0.0571489	0.730519	NFATC1
ENSG00000084734	290.355	1.94201	0.935228	2.07651	0.0378469	0.559655	GCKR		ENSG00000074319	3334.12	1.93726	0.834781	2.32068	0.0203043	0.260405	TSG101		ENSG00000164649	1513.41	1.4653	0.770567	1.90159	0.0572253	0.730994	CDCA7L
ENSG00000110721	4203.25	1.91718	0.923574	2.07583	0.0379096	0.560159	CHKA		ENSG00000112511	270.141	2.10357	0.90646	2.32064	0.0203062	0.260405	PHF1		ENSG00000059804	4085.54	1.03911	0.546537	1.90126	0.0572684	0.731044	SLC2A3
ENSG00000127564	172.023	2.04806	0.987095	2.07483	0.038002	0.561102	PKMYT1		ENSG00000177885	3509.5	1.61435	0.696201	2.3188	0.0204056	0.260971	GRB2		ENSG00000167359	57.8044	1.94975	1.02655	1.89931	0.0575233	0.732794	OR51I1
ENSG00000147439	1031.87	1.86282	0.898213	2.07392	0.0380871	0.561513	BIN3		ENSG00000198075	964.07	1.7537	0.757062	2.31645	0.0205335	0.261896	SULT1C4		ENSG00000165025	1508.79	1.32754	0.699857	1.89687	0.0578456	0.732812	SYK
ENSG00000124074	4660.67	2.17953	1.0514	2.07299	0.0381737	0.562243	ENKD1		ENSG00000121749	1204.86	1.57124	0.679174	2.31345	0.0206977	0.263455	TBC1D15		ENSG00000162236	1422.13	1.06562	0.561859	1.8966	0.0578803	0.732812	STX5
ENSG00000285976	4863.49	2.02922	0.978993	2.07277	0.038194	0.562243	NA		ENSG00000278986	228.424	2.06934	0.895388	2.31111	0.020827	0.264045	NA		ENSG00000152595	107.493	1.85196	0.97741	1.89477	0.0581233	0.732812	MEPE
ENSG00000089723	185.017	2.19957	1.06161	2.07192	0.0382731	0.562484	OTUB2		ENSG00000171827	637.565	1.89129	0.819492	2.30788	0.0210058	0.265712	ZNF570		ENSG00000172725	399.272	1.93284	1.02035	1.89429	0.0581868	0.732812	CORO1B
ENSG00000134851	8200.87	2.1376	1.03185	2.07162	0.0383005	0.562484	TMEM165		ENSG00000165443	1203.83	1.74447	0.756176	2.30697	0.0210567	0.265712	PHYHIPL		ENSG00000130703	1821.96	1.62624	0.85901	1.89315	0.0583379	0.732812	OSBPL2
ENSG00000164031	11304.1	2.21819	1.07142	2.07034	0.0384207	0.562484	DNAJB14		ENSG00000240801	20522.6	1.61554	0.700293	2.30694	0.021058	0.265712	NA		ENSG00000159263	328.395	1.40682	0.743264	1.89276	0.0583892	0.732812	SIM2
ENSG00000151292	11920.1	2.16056	1.04487	2.06779	0.0386596	0.562522	CSNK1G3		ENSG00000004975	417.809	2.12231	0.920325	2.30604	0.0211084	0.266041	DVL2		ENSG00000162951	444.929	1.91781	1.01414	1.89108	0.0586136	0.734138	LRRTM1
ENSG00000114209	7213.18	2.31781	1.12179	2.06618	0.038812	0.562888	PDCD10		ENSG00000137714	936.225	1.73384	0.751891	2.30597	0.0211123	0.266041	FDX1		ENSG00000148481	2885.26	1.489	0.787508	1.89077	0.0586544	0.734138	MINDY3
ENSG00000144579	1044.09	2.02918	0.982681	2.06494	0.0389285	0.563588	CTDSP1		ENSG00000265590	1057.78	2.03022	0.880663	2.30533	0.021148	0.266312	NA		ENSG00000154188	2236.21	1.27136	0.672603	1.8902	0.0587311	0.734138	ANGPT1
ENSG00000244274	586.72	7.31424	3.54241	2.06476	0.0389453	0.563588	DBNDD2		ENSG00000168564	835.005	1.93738	0.840571	2.30484	0.0211757	0.266397	CDKN2AIP		ENSG00000114744	3150.31	1.35216	0.715601	1.88954	0.05882	0.734453	COMMD2
ENSG00000049769	271.969	1.94789	0.944427	2.06251	0.0391589	0.565019	PPP1R3F		ENSG00000075407	1689.51	1.8611	0.80752	2.30471	0.021183	0.266397	ZNF37A		ENSG00000087088	642.336	1.20729	0.63897	1.88942	0.058835	0.734453	BAX
ENSG00000170382	941.628	2.25546	1.09379	2.06206	0.0392024	0.565019	LRRN2		ENSG00000167244	24838.6	1.62408	0.705283	2.30274	0.0212937	0.266723	IGF2		ENSG00000213088	429.162	2.52097	1.33523	1.88804	0.05902	0.735202	ACKR1
ENSG00000163683	9923.09	2.05391	0.99611	2.06194	0.0392138	0.565019	SMIM14		ENSG00000030582	3800.86	1.94112	0.843154	2.30221	0.0213235	0.266826	GRN		ENSG00000183735	1720.49	1.1455	0.606778	1.88784	0.0590476	0.735202	TBK1
ENSG00000135677	3216.74	1.8118	0.878708	2.06189	0.0392182	0.565019	GNS		ENSG00000108963	1473.56	2.01551	0.875767	2.30142	0.0213677	0.266941	DPH1		ENSG00000162302	149.425	1.71025	0.905949	1.8878	0.0590527	0.735202	RPS6KA4
ENSG00000104903	247.067	2.23427	1.08388	2.06136	0.0392683	0.565079	LYL1		ENSG00000165898	3914.71	2.10093	0.913232	2.30054	0.0214174	0.267031	ISCA2		ENSG00000141084	2135.26	1.4789	0.78405	1.88623	0.0592645	0.735651	RANBP10
ENSG00000177426	1837.64	1.91364	0.928999	2.05989	0.039409	0.565488	TGIF1		ENSG00000222009	384.656	2.13102	0.926666	2.29966	0.0214672	0.267473	BTBD19		ENSG00000198108	3199.71	1.48639	0.788089	1.88607	0.059286	0.735651	CHSY3
ENSG00000089163	131.888	2.13325	1.03604	2.05903	0.039491	0.565488	SIRT4		ENSG00000143867	298.762	2.42554	1.05585	2.29723	0.0216057	0.267812	OSR1		ENSG00000137145	4430.62	1.26205	0.669627	1.8847	0.0594699	0.73669	DENND4C
ENSG00000137814	397.896	1.77665	0.863025	2.05864	0.0395291	0.565488	HAUS2		ENSG00000185112	150.459	2.28519	0.996132	2.29406	0.0217869	0.268488	FAM43A		ENSG00000083097	3343.02	1.45269	0.77093	1.88433	0.0595204	0.73669	DOP1A
ENSG00000113282	5522.19	1.59812	0.776585	2.05789	0.039601	0.565488	CLINT1		ENSG00000147459	7791.15	1.51819	0.6618	2.29404	0.0217882	0.268488	DOCK5		ENSG00000135249	2863.43	1.67789	0.890607	1.88399	0.0595665	0.73669	RINT1
ENSG00000116096	133.323	2.87563	1.39749	2.05771	0.0396184	0.565488	SPR		ENSG00000259539	442.611	2.06043	0.898771	2.29249	0.0218773	0.269206	NA		ENSG00000139193	312.247	1.42348	0.755984	1.88295	0.0597073	0.736901	CD27
ENSG00000102125	1294.13	1.95205	0.948756	2.05748	0.0396401	0.565488	TAZ		ENSG00000164081	3243.02	1.88676	0.823641	2.29075	0.0219778	0.269923	TEX264		ENSG00000213973	1114.33	1.8108	0.96188	1.88256	0.0597594	0.736901	ZNF99
ENSG00000083828	2006.72	1.69474	0.82394	2.05688	0.039698	0.565488	ZNF586		ENSG00000160050	3145.93	2.09999	0.916729	2.29074	0.0219785	0.269923	CCDC28B		ENSG00000147789	2867.37	1.29859	0.689963	1.88211	0.0598213	0.736901	ZNF7
ENSG00000118707	1026.67	1.91007	0.928903	2.05626	0.0397572	0.565488	TGIF2		ENSG00000140905	2839.56	1.76859	0.772482	2.28949	0.0220509	0.270285	GCSH		ENSG00000184986	124.568	3.01309	1.60174	1.88114	0.0599527	0.737513	TMEM121
ENSG00000196357	3290.67	1.62775	0.791897	2.0555	0.0398304	0.565488	ZNF565		ENSG00000132906	662.33	1.86427	0.814375	2.2892	0.0220676	0.270314	CASP9		ENSG00000106080	1500.08	1.55374	0.82638	1.88018	0.0600839	0.737726	FKBP14
ENSG00000182606	4629.48	1.6546	0.805069	2.05523	0.0398565	0.565488	TRAK1		ENSG00000160209	902.262	1.94327	0.851066	2.28333	0.0224108	0.27306	PDXK		ENSG00000175018	949.108	1.50838	0.802556	1.87948	0.0601794	0.737726	TEX36
ENSG00000165359	810.808	1.76072	0.856706	2.05522	0.0398575	0.565488	INTS6L		ENSG00000121297	943.258	1.8315	0.802246	2.28297	0.022432	0.27306	TSHZ3		ENSG00000141446	1760.82	1.50365	0.800241	1.879	0.0602443	0.737726	ESCO1
ENSG00000162073	85.976	2.34706	1.14251	2.0543	0.0399469	0.565488	PAQR4		ENSG00000108829	960.575	2.10115	0.920388	2.2829	0.0224366	0.27306	LRRC59		ENSG00000105135	1310.12	1.69787	0.903891	1.87841	0.0603257	0.737754	ILVBL
ENSG00000116350	7507.97	1.86495	0.90801	2.05389	0.0399865	0.565488	SRSF4		ENSG00000176619	1153.16	1.83242	0.802983	2.28202	0.0224884	0.273306	LMNB2		ENSG00000101439	2860.46	1.44148	0.767576	1.87797	0.0603857	0.738003	CST3
ENSG00000114738	553.926	1.6426	0.800094	2.05301	0.040072	0.565488	MAPKAPK3		ENSG00000084072	4962.63	1.97638	0.866325	2.28134	0.0225282	0.273306	PPIE		ENSG00000160218	1679.28	1.11528	0.594112	1.87722	0.0604876	0.738712	TRAPPC10
ENSG00000147697	144.291	2.13139	1.03877	2.05184	0.0401856	0.56647	GSDMC		ENSG00000136463	459.382	2.35239	1.03115	2.28133	0.0225292	0.273306	TACO1		ENSG00000161048	1980.87	1.52799	0.814354	1.87633	0.0606105	0.738712	NAPEPLD
ENSG00000105464	316.891	1.84931	0.90149	2.05139	0.040229	0.566675	GRIN2D		ENSG00000213809	652.334	1.72444	0.756348	2.27996	0.02261	0.273687	KLRK1		ENSG00000168071	220.606	1.68199	0.896919	1.8753	0.0607516	0.738712	CCDC88B
ENSG00000188157	942.435	1.65058	0.804813	2.05089	0.0402778	0.566726	AGRN		ENSG00000149809	294.412	2.34529	1.02971	2.27763	0.0227489	0.274875	TM7SF2		ENSG00000214300	7493.62	1.5718	0.838584	1.87435	0.060882	0.738712	SPDYE3
ENSG00000100523	1661.69	1.70988	0.833798	2.05071	0.040295	0.566726	DDHD1		ENSG00000284779	24873.4	1.60271	0.704002	2.27657	0.0228118	0.274875	IGF2		ENSG00000126860	307.299	2.137	1.14047	1.8738	0.0609582	0.738712	EVI2A
ENSG00000262179	32.9541	4.59774	2.24229	2.05046	0.0403194	0.566726	MYMX		ENSG00000176024	821.271	1.87512	0.823801	2.27618	0.0228351	0.274896	ZNF613		ENSG00000147654	1300.84	1.85324	0.989091	1.87367	0.0609753	0.738712	EBAG9
ENSG00000106336	104.227	2.21207	1.07938	2.04939	0.0404241	0.567384	FBXO24		ENSG00000177971	1334.37	1.94094	0.853146	2.27503	0.0229039	0.275241	IMP3		ENSG00000078142	3954.35	1.03172	0.55084	1.87299	0.0610696	0.73872	PIK3C3
ENSG00000076944	640.378	1.6447	0.803819	2.04611	0.0407451	0.569529	STXBP2		ENSG00000198185	897.504	1.8871	0.829502	2.27497	0.0229075	0.275241	ZNF334		ENSG00000147475	615.938	1.6864	0.900437	1.87287	0.061086	0.73872	ERLIN2
ENSG00000198440	410.028	1.91132	0.934479	2.04533	0.0408221	0.569542	ZNF583		ENSG00000122952	2784.76	1.84021	0.809322	2.27377	0.0229801	0.275544	ZWINT		ENSG00000159259	1010.27	1.57595	0.841681	1.87238	0.0611541	0.73872	CHAF1B
ENSG00000145888	470.48	2.09432	1.02465	2.04394	0.0409596	0.569542	GLRA1		ENSG00000090006	1963.74	1.70654	0.750596	2.27358	0.0229912	0.275544	LTBP4		ENSG00000091428	3505.61	1.28572	0.68669	1.87234	0.0611593	0.73872	RAPGEF4
ENSG00000241962	8702.17	1.81195	0.886725	2.04342	0.0410111	0.569542	NA		ENSG00000164855	242.89	2.09171	0.920859	2.27147	0.0231183	0.276355	TMEM184A		ENSG00000119938	514.526	1.78245	0.952446	1.87144	0.0612836	0.739289	PPP1R3C
ENSG00000141696	469.143	1.82479	0.893017	2.04339	0.0410135	0.569542	P3H4		ENSG00000161217	1529.92	1.66364	0.732556	2.271	0.0231468	0.276355	PCYT1A		ENSG00000105048	210.673	1.24782	0.667032	1.8707	0.0613868	0.740054	TNNT1
ENSG00000176383	1054.12	2.09536	1.02572	2.04282	0.0410698	0.56992	B3GNT4		ENSG00000185008	182716	1.53059	0.674299	2.26989	0.0232142	0.276809	ROBO2		ENSG00000138448	3226.16	1.50331	0.804241	1.86923	0.0615904	0.740522	ITGAV
ENSG00000213809	166.438	2.36236	1.15683	2.0421	0.0411418	0.570516	KLRK1		ENSG00000137726	4621.58	1.67186	0.736812	2.26905	0.0232656	0.277085	FXYD6		ENSG00000116991	5183.75	1.42496	0.762397	1.86905	0.0616154	0.740522	SIPA1L2
ENSG00000067113	13499.4	2.17204	1.0645	2.04044	0.0413066	0.570879	PLPP1		ENSG00000181458	4034.33	1.64253	0.724448	2.26728	0.0233729	0.277823	TMEM45A		ENSG00000153208	1872.49	1.46897	0.786522	1.86768	0.0618066	0.740751	MERTK
ENSG00000064652	6231.07	1.85781	0.910529	2.04037	0.0413136	0.570879	SNX24		ENSG00000143157	678.798	1.93951	0.855745	2.26645	0.0234236	0.277901	POGK		ENSG00000179855	70.0059	2.14491	1.14867	1.86729	0.0618611	0.740751	GIPC3
ENSG00000121621	807.348	1.70418	0.835832	2.03891	0.0414593	0.571646	KIF18A		ENSG00000168569	4280.57	1.81122	0.799353	2.26586	0.0234602	0.277915	TMEM223		ENSG00000185033	926.65	1.4845	0.795056	1.86717	0.061878	0.740751	SEMA4B
ENSG00000182742	138.394	1.84604	0.905618	2.03843	0.0415068	0.571646	HOXB4		ENSG00000095485	713.494	1.80434	0.796366	2.26571	0.023469	0.277915	CWF19L1		ENSG00000070915	749.627	1.56598	0.838828	1.86687	0.0619198	0.740751	SLC12A3
ENSG00000196154	574.589	1.75914	0.863445	2.03735	0.0416151	0.572227	S100A4		ENSG00000196998	2404.62	1.73592	0.766635	2.26434	0.0235532	0.278214	WDR45		ENSG00000116574	725.978	1.70252	0.9126	1.86557	0.0621016	0.740751	RHOU
ENSG00000163840	320.122	1.66281	0.816423	2.0367	0.0416803	0.572227	DTX3L		ENSG00000166402	5014.69	1.78865	0.790077	2.26389	0.0235811	0.278369	TUB		ENSG00000110090	690.244	1.21469	0.651168	1.86541	0.0621241	0.740751	CPT1A
ENSG00000161526	2315.98	1.83072	0.89907	2.03624	0.0417266	0.572227	SAP30BP		ENSG00000152219	978.483	1.65918	0.73447	2.25901	0.0238825	0.280307	ARL14EP		ENSG00000165156	581.225	1.5142	0.811776	1.86529	0.0621411	0.740751	ZHX1
ENSG00000101474	4040.79	2.02708	0.995675	2.03589	0.0417616	0.572227	APMAP		ENSG00000074071	2694.54	2.09904	0.929601	2.25801	0.0239453	0.280638	MRPS34		ENSG00000188277	63.4552	1.72778	0.926865	1.86411	0.0623063	0.740912	C15orf62
ENSG00000023191	2383.67	1.68995	0.830274	2.03541	0.0418099	0.572227	RNH1		ENSG00000139546	1829.29	1.90415	0.843804	2.25662	0.0240317	0.281051	TARBP2		ENSG00000006468	2769.25	1.01846	0.546454	1.86377	0.0623544	0.740912	ETV1
ENSG00000144524	1368.63	1.80611	0.887542	2.03496	0.0418551	0.572227	COPS7B		ENSG00000257341	1446.78	1.92925	0.855735	2.2545	0.0241647	0.282255	NA		ENSG00000077063	2080.33	1.10003	0.590255	1.86364	0.0623717	0.740912	CTTNBP2
ENSG00000064419	2851.98	1.83487	0.902721	2.0326	0.0420934	0.573976	TNPO3		ENSG00000213145	1449.31	1.92854	0.855652	2.25389	0.0242033	0.282301	CRIP1		ENSG00000197119	764.613	1.53661	0.82476	1.8631	0.0624478	0.741344	SLC25A29
ENSG00000118972	60.7871	2.51023	1.23543	2.03188	0.0421663	0.574526	FGF23		ENSG00000105501	647.747	1.61303	0.716243	2.25207	0.0243179	0.283168	SIGLEC5		ENSG00000181616	19.6447	3.46839	1.86275	1.86197	0.0626076	NA	OR52H1
ENSG00000112182	5818.71	1.63551	0.80503	2.03161	0.0421928	0.574526	BACH2		ENSG00000177606	1356.4	1.58009	0.701928	2.25107	0.0243812	0.283556	JUN		ENSG00000006747	401.962	1.20441	0.647197	1.86097	0.062749	0.742774	SCIN
ENSG00000124562	4797.45	1.92422	0.948202	2.02933	0.0424242	0.576475	SNRPC		ENSG00000268500	660.663	1.59862	0.710471	2.25009	0.0244432	0.284102	NA		ENSG00000167562	589.141	1.30789	0.702986	1.86047	0.062819	0.742774	ZNF701
ENSG00000269755	1424.13	1.8523	0.912903	2.02902	0.042456	0.576475	NA		ENSG00000167384	333.487	1.80649	0.803515	2.24823	0.0245615	0.284774	ZNF180		ENSG00000184702	201.908	1.67465	0.900209	1.86029	0.0628443	0.742774	2005-09-01
ENSG00000119723	444.9	1.63978	0.808206	2.02892	0.0424665	0.576475	COQ6		ENSG00000174123	72.9099	2.82361	1.25627	2.24762	0.0246006	0.284774	TLR10		ENSG00000117525	904.98	1.19506	0.642602	1.85971	0.0629262	0.743239	F3
ENSG00000123815	385.334	1.81261	0.893465	2.02874	0.0424848	0.576475	COQ8B		ENSG00000237440	1272.85	1.82367	0.811395	2.24758	0.024603	0.284774	ZNF737		ENSG00000108469	1531.57	1.81049	0.974514	1.85783	0.0631926	0.743752	RECQL5
ENSG00000110848	86.036	2.52495	1.24535	2.0275	0.0426112	0.577416	CD69		ENSG00000173418	2379.63	1.79473	0.798535	2.24752	0.0246067	0.284774	NAA20		ENSG00000232653	455.675	1.24512	0.670476	1.85707	0.063301	0.743752	GOLGA8N
ENSG00000173535	227.47	1.87775	0.926622	2.02645	0.0427185	0.577984	TNFRSF10C		ENSG00000132680	2168.89	1.59809	0.711578	2.24584	0.0247143	0.285779	KHDC4		ENSG00000103184	434.317	1.31913	0.710564	1.85645	0.0633889	0.743752	SEC14L5
ENSG00000088882	4717.12	2.20457	1.08802	2.02623	0.0427416	0.577984	CPXM1		ENSG00000072135	281.845	1.70944	0.761293	2.24545	0.0247393	0.285779	PTPN18		ENSG00000141428	784.288	1.8021	0.970957	1.85601	0.0634524	0.743752	C18orf21
ENSG00000128016	765.637	1.57531	0.777681	2.02566	0.0428002	0.57837	ZFP36		ENSG00000129009	1195.28	2.27518	1.01328	2.24537	0.0247445	0.285779	ISLR		ENSG00000130119	612.794	1.67613	0.903119	1.85594	0.0634626	0.743752	GNL3L
ENSG00000181649	267.272	2.38183	1.176	2.02537	0.0428291	0.57837	PHLDA2		ENSG00000147535	1292.72	1.75061	0.779708	2.24522	0.0247542	0.285779	PLPP5		ENSG00000165271	330.486	1.6087	0.867016	1.85544	0.0635328	0.743752	NOL6
ENSG00000172208	24.4192	3.95171	1.95271	2.02371	0.043	0.578826	OR4X2		ENSG00000101825	1398.91	1.86988	0.833362	2.24377	0.024847	0.286325	MXRA5		ENSG00000197714	1051.23	1.89382	1.02089	1.85506	0.063587	0.743752	ZNF460
ENSG00000153132	206.791	2.04463	1.01041	2.02356	0.043015	0.578826	CLGN		ENSG00000105058	5707.4	1.71267	0.763508	2.24316	0.0248867	0.286429	FAM32A		ENSG00000185052	8017.04	1.24613	0.672018	1.85432	0.0636937	0.74429	SLC24A3
ENSG00000107938	605.568	1.76074	0.870162	2.02347	0.0430251	0.578826	EDRF1		ENSG00000149932	3483.56	1.96272	0.876195	2.24005	0.0250877	0.287834	TMEM219		ENSG00000157152	2117.93	1.40862	0.759923	1.85363	0.0637919	0.744414	SYN2
ENSG00000185222	7968.25	1.71736	0.84936	2.02195	0.0431817	0.579539	TCEAL9		ENSG00000164610	1855.68	1.91196	0.853551	2.24001	0.0250901	0.287834	RP9		ENSG00000240021	342.474	1.50656	0.813049	1.85298	0.0638851	0.744414	TEX35
ENSG00000111196	6192.48	2.30018	1.13992	2.01783	0.0436086	0.582121	MAGOHB		ENSG00000100319	2157.49	2.05444	0.917513	2.23914	0.0251468	0.287986	ZMAT5		ENSG00000129038	1019.99	1.08726	0.586952	1.85238	0.0639713	0.744414	LOXL1
ENSG00000173261	142.313	1.99632	0.989358	2.01779	0.0436132	0.582121	PLAC8L1		ENSG00000102804	14706.6	1.56667	0.699779	2.2388	0.0251687	0.287986	TSC22D1		ENSG00000138271	660.471	1.8516	0.999661	1.85223	0.0639931	0.744414	GPR87
ENSG00000164326	303.958	2.66276	1.32134	2.01519	0.0438847	0.584198	CARTPT		ENSG00000204394	751.702	1.63745	0.731666	2.23797	0.0252231	0.288369	VARS		ENSG00000197965	2990.32	1.34867	0.728856	1.8504	0.0642563	0.746654	MPZL1
ENSG00000141179	837.61	1.53451	0.761477	2.01517	0.0438863	0.584198	PCTP		ENSG00000168303	4366.53	1.87695	0.838838	2.23756	0.0252498	0.288499	MPLKIP		ENSG00000065615	1639.05	1.40404	0.759504	1.84863	0.0645109	0.746669	CYB5R4
ENSG00000171720	2169.73	1.9308	0.958344	2.01473	0.0439335	0.584296	HDAC3		ENSG00000010322	2429.99	1.75216	0.783189	2.23721	0.0252723	0.288582	NISCH		ENSG00000185483	16429.1	1.01925	0.551534	1.84803	0.0645983	0.746669	ROR1
ENSG00000198814	410.073	1.61132	0.799933	2.01432	0.0439762	0.584296	GK		ENSG00000170128	28.794	4.38868	1.96353	2.2351	0.0254108	0.288889	GPR25		ENSG00000179094	352.803	1.22882	0.665273	1.84709	0.0647334	0.74702	PER1
ENSG00000197619	325.744	1.93034	0.95843	2.01406	0.044003	0.584296	ZNF615		ENSG00000165168	2122.21	1.7912	0.801515	2.23477	0.0254326	0.288889	CYBB		ENSG00000092445	1355.11	1.78997	0.969403	1.84647	0.064824	0.74702	TYRO3
ENSG00000182199	1465.89	2.2423	1.1144	2.01212	0.0442073	0.584669	SHMT2		ENSG00000104756	1811.23	1.59863	0.715756	2.23348	0.0255172	0.288929	KCTD9		ENSG00000008513	1308.92	1.31918	0.714834	1.84543	0.064975	0.74702	ST3GAL1
ENSG00000205858	182.465	2.11984	1.05354	2.01212	0.0442076	0.584669	LRRC72		ENSG00000182107	25.1788	4.00001	1.79306	2.23082	0.0256928	0.290221	TMEM30B		ENSG00000269113	4323.25	1.12412	0.609742	1.84359	0.0652425	0.748322	TRABD2B
ENSG00000240143	32.4833	3.68361	1.83124	2.01154	0.0442689	0.584922	NA		ENSG00000237190	1233.84	1.71868	0.770519	2.23055	0.0257112	0.290255	CDKN2AIPNL		ENSG00000173992	1289.85	1.6527	0.897051	1.84236	0.0654218	0.749458	CCS
ENSG00000162989	653.854	1.69949	0.845528	2.00998	0.0444332	0.585434	KCNJ3		ENSG00000162300	636.637	1.82713	0.819783	2.2288	0.0258271	0.290816	ZFPL1		ENSG00000112655	2438.38	1.16309	0.631453	1.84193	0.0654856	0.749728	PTK7
ENSG00000174744	617.345	1.95784	0.974153	2.00978	0.0444541	0.585434	BRMS1		ENSG00000279020	198.358	2.56658	1.15223	2.22749	0.0259145	0.291202	C18orf15		ENSG00000108821	45124.2	0.987669	0.536456	1.8411	0.065607	0.750388	COL1A1
ENSG00000279665	13.7298	4.289	2.13504	2.00887	0.0445514	0.585891	NA		ENSG00000198822	1054.08	1.63449	0.734162	2.22634	0.0259915	0.29174	GRM3		ENSG00000180432	180.333	1.52483	0.828466	1.84055	0.0656876	0.750658	CYP8B1
ENSG00000279186	56.8906	2.60474	1.29737	2.00771	0.0446739	0.586018	NA		ENSG00000197479	731.441	1.90964	0.858656	2.22399	0.0261492	0.292446	PCDHB11		ENSG00000068394	654.066	1.72134	0.935459	1.8401	0.0657539	0.750791	GPKOW
ENSG00000187492	53.6789	2.97884	1.48402	2.00728	0.04472	0.586018	CDHR4		ENSG00000166183	235.411	2.31668	1.04254	2.22215	0.026273	0.293238	ASPG		ENSG00000180875	913.117	1.69119	0.919267	1.83971	0.0658102	0.750791	GREM2
ENSG00000183722	14234.2	1.46493	0.730266	2.00603	0.0448534	0.586018	LHFPL6		ENSG00000169683	226.612	2.32449	1.04607	2.22211	0.0262758	0.293238	LRRC45		ENSG00000267534	2237.24	1.39949	0.760984	1.83905	0.0659078	0.75092	S1PR2
ENSG00000165476	16967	2.00136	0.997829	2.00572	0.0448864	0.586018	REEP3		ENSG00000181817	1556.85	1.67307	0.752971	2.22196	0.0262863	0.293238	LSM10		ENSG00000204501	337.901	1.77063	0.963117	1.83844	0.0659981	0.75092	PRAMEF15
ENSG00000142552	357.108	1.97079	0.983236	2.00439	0.0450283	0.587045	RCN3		ENSG00000205302	4226.54	1.68243	0.758362	2.2185	0.0265208	0.294458	SNX2		ENSG00000172380	5765.42	1.09354	0.59485	1.83834	0.0660116	0.75092	GNG12
ENSG00000115271	6599.76	1.68086	0.838849	2.00377	0.0450947	0.58752	GCA		ENSG00000255245	4734.35	1.60829	0.724995	2.21835	0.0265313	0.294458	FXYD6-FXYD2		ENSG00000108091	2828.76	1.06299	0.578384	1.83787	0.0660821	0.75092	CCDC6
ENSG00000038358	1308.09	1.64813	0.824451	1.99906	0.0456014	0.59124	EDC4		ENSG00000103202	3622.02	1.84952	0.833856	2.21804	0.0265524	0.294458	NME4		ENSG00000026036	725.452	1.09607	0.596427	1.83773	0.0661029	0.75092	RTEL1-TNFRSF6B
ENSG00000132530	172.058	2.55837	1.27994	1.99882	0.0456282	0.59124	XAF1		ENSG00000075188	1295.87	1.51042	0.681109	2.21759	0.0265831	0.294458	NUP37		ENSG00000279500	21.2463	2.56202	1.39476	1.83689	0.0662254	NA	NA
ENSG00000103111	250.012	1.76582	0.883682	1.99825	0.0456896	0.59124	MON1B		ENSG00000243749	3129.44	1.964	0.886283	2.216	0.0266913	0.294901	TMEM35B		ENSG00000198925	991.922	1.08294	0.590005	1.83547	0.0664363	0.751387	ATG9A
ENSG00000146830	291.402	1.86292	0.932527	1.99771	0.0457483	0.59124	GIGYF1		ENSG00000182013	429.808	1.92267	0.867775	2.21563	0.0267168	0.294901	PNMA8A		ENSG00000134028	109.278	1.67625	0.9136	1.83478	0.0665387	0.751634	ADAMDEC1
ENSG00000161509	86.0397	2.53503	1.26929	1.99721	0.0458024	0.59124	GRIN2C		ENSG00000149743	1780.26	1.80597	0.817703	2.20859	0.027203	0.29781	TRPT1		ENSG00000213889	144.253	1.67657	0.915606	1.83111	0.0670846	0.754439	PPM1N
ENSG00000136754	21406	1.7516	0.877317	1.99654	0.0458751	0.591789	ABI1		ENSG00000100949	499.625	1.82734	0.827852	2.20732	0.0272914	0.29781	RABGGTA		ENSG00000164749	853.691	1.27919	0.698654	1.83093	0.0671107	0.754439	HNF4G
ENSG00000148384	256.088	1.84425	0.924263	1.99537	0.0460025	0.592264	INPP5E		ENSG00000279331	40.4861	3.0348	1.37492	2.20726	0.0272961	0.29781	RBM12B-AS1		ENSG00000177731	1258.35	1.28303	0.701634	1.82862	0.0674561	0.754763	FLII
ENSG00000136720	5328.97	1.52253	0.765481	1.98898	0.046703	0.59814	HS6ST1		ENSG00000185798	324.443	1.68722	0.764738	2.20627	0.027365	0.297869	WDR53		ENSG00000082516	1002.78	1.08806	0.595033	1.82858	0.0674632	0.754763	GEMIN5
ENSG00000113595	794.961	1.74678	0.878453	1.98847	0.0467599	0.598478	TRIM23		ENSG00000176907	1024.1	2.15896	0.978593	2.20618	0.0273711	0.297869	TCIM		ENSG00000243749	1271.78	1.36368	0.745872	1.8283	0.0675045	0.754771	TMEM35B
ENSG00000165684	212.294	2.14329	1.07827	1.9877	0.0468447	0.598805	SNAPC4		ENSG00000221995	690.702	1.95881	0.888055	2.20573	0.0274028	0.297869	TIAF1		ENSG00000064309	1275.64	1.14359	0.625941	1.82699	0.0677015	0.75652	CDON
ENSG00000109944	503.78	1.72069	0.865678	1.98768	0.0468466	0.598805	JHY		ENSG00000023318	4095.67	1.60983	0.730363	2.20415	0.0275138	0.298288	ERP44		ENSG00000011260	1242.91	1.57417	0.862097	1.82598	0.067853	0.757576	UTP18
ENSG00000278979	19.5869	3.97284	1.99944	1.98697	0.0469255	0.598961	NA		ENSG00000102401	2071.48	1.71959	0.780481	2.20324	0.0275776	0.298465	ARMCX3		ENSG00000169499	604.542	1.38137	0.756652	1.82564	0.0679048	0.757576	PLEKHA2
ENSG00000162688	1787.19	1.8217	0.917276	1.98598	0.047035	0.598961	AGL		ENSG00000128159	725.134	1.77282	0.805047	2.20214	0.0276556	0.299137	TUBGCP6		ENSG00000170289	2700.24	1.21851	0.668289	1.82332	0.0682543	0.757576	CNGB3
ENSG00000182544	592.702	2.20583	1.11077	1.98585	0.0470501	0.598961	MFSD5		ENSG00000102595	6798.99	1.56304	0.711665	2.19631	0.0280696	0.301849	UGGT2		ENSG00000164796	11901	0.997415	0.547131	1.82299	0.0683048	0.757576	CSMD3
ENSG00000080802	4183.74	1.73722	0.874971	1.98546	0.0470935	0.598961	CNOT4		ENSG00000278934	110.669	2.73468	1.24557	2.19553	0.0281258	0.301849	NA		ENSG00000117400	101.959	1.69449	0.92961	1.82279	0.0683346	0.757576	MPL
ENSG00000168495	731.578	2.00022	1.00748	1.98537	0.0471031	0.598961	POLR3D		ENSG00000132635	830.137	1.69002	0.769809	2.19538	0.0281365	0.301849	PCED1A		ENSG00000257207	1598.13	1.09162	0.598954	1.82254	0.0683734	0.757576	NA
ENSG00000106080	1103.76	1.62919	0.820777	1.98493	0.0471519	0.599193	FKBP14		ENSG00000004776	604.298	2.01061	0.915993	2.195	0.0281634	0.301849	HSPB6		ENSG00000164588	1847.39	1.21918	0.669146	1.822	0.0684556	0.757576	HCN1
ENSG00000127311	3342.27	1.8786	0.946696	1.98437	0.0472146	0.599213	HELB		ENSG00000162881	180.909	2.26445	1.03173	2.19479	0.0281784	0.301849	OXER1		ENSG00000165556	19.8269	2.67436	1.46837	1.82132	0.0685589	NA	CDX2
ENSG00000279337	205.08	2.02816	1.02262	1.9833	0.0473339	0.599563	NA		ENSG00000137106	3576.85	1.719	0.783658	2.19356	0.0282671	0.30241	GRHPR		ENSG00000164821	29.1946	2.464	1.35295	1.82121	0.0685751	0.757576	DEFA4
ENSG00000137502	4675.31	1.76101	0.889112	1.98064	0.0476313	0.601582	RAB30		ENSG00000184207	195.279	2.38211	1.08604	2.1934	0.0282788	0.30241	PGP		ENSG00000126062	877.323	1.22931	0.675062	1.82104	0.0686015	0.757576	TMEM115
ENSG00000167862	335.04	2.00786	1.0139	1.98033	0.0476662	0.601582	MRPL58		ENSG00000177106	1145.82	1.9448	0.887735	2.19074	0.0284704	0.303256	EPS8L2		ENSG00000174332	1421.77	1.2924	0.710168	1.81986	0.0687808	0.757576	GLIS1
ENSG00000138459	841.66	1.86637	0.94266	1.9799	0.0477146	0.601582	SLC35A5		ENSG00000167785	686.908	1.53291	0.700134	2.18945	0.0285639	0.303641	ZNF558		ENSG00000163221	42.3979	2.01569	1.10806	1.81912	0.0688932	0.757576	S100A12
ENSG00000198963	688.422	1.62189	0.819196	1.97985	0.0477201	0.601582	RORB		ENSG00000214265	11455.5	1.67497	0.765027	2.18943	0.0285654	0.303641	NA		ENSG00000033100	144.531	1.4425	0.793276	1.81841	0.0690011	0.757576	CHPF2
ENSG00000067992	970.762	1.73311	0.875445	1.97969	0.0477388	0.601582	PDK3		ENSG00000162086	968.349	1.87352	0.856298	2.18792	0.0286751	0.304267	ZNF75A		ENSG00000214456	152.608	1.70077	0.935771	1.81751	0.0691391	0.757576	PLIN5
ENSG00000117362	513.788	1.70904	0.864038	1.97797	0.047932	0.601857	APH1A		ENSG00000138780	2940.6	1.55478	0.711048	2.1866	0.0287714	0.304399	GSTCD		ENSG00000041982	1429.3	1.14097	0.627778	1.81748	0.0691437	0.757576	TNC
ENSG00000185559	1267.73	1.82329	0.921832	1.9779	0.0479399	0.601857	DLK1		ENSG00000164978	1458.79	1.73848	0.796006	2.184	0.028962	0.305218	NUDT2		ENSG00000168280	2346.01	1.42766	0.785659	1.81715	0.0691937	0.757576	KIF5C
ENSG00000112245	5077.97	1.86105	0.941072	1.97759	0.0479754	0.601857	PTP4A1		ENSG00000149922	222.374	2.47847	1.13555	2.18261	0.0290642	0.305501	TBX6		ENSG00000072840	1791.54	1.42508	0.784341	1.81691	0.0692307	0.757576	EVC
ENSG00000139910	5649.92	1.81871	0.920638	1.97548	0.0482131	0.601963	NOVA1		ENSG00000105223	4071.59	1.65984	0.760663	2.1821	0.0291021	0.305501	PLD3		ENSG00000149084	4119.42	1.10748	0.609688	1.81647	0.0692978	0.757576	HSD17B12
ENSG00000178028	531.378	1.66924	0.845399	1.9745	0.0483248	0.602003	DMAP1		ENSG00000154080	4024.85	1.44559	0.662901	2.18071	0.0292051	0.306069	CHST9		ENSG00000105650	241.401	1.32169	0.728287	1.81479	0.0695565	0.75847	PDE4C
ENSG00000205085	110.083	2.27544	1.15269	1.97402	0.048379	0.602296	FAM71F2		ENSG00000156222	501.142	2.19606	1.00798	2.17867	0.0293565	0.307145	SLC28A1		ENSG00000105810	10433.2	1.2187	0.671707	1.81433	0.0696273	0.75847	CDK6
ENSG00000173480	426.419	1.80827	0.91642	1.97319	0.0484737	0.602556	ZNF417		ENSG00000153832	2039.11	1.55154	0.71243	2.17781	0.0294202	0.307268	FBXO36		ENSG00000099864	874.669	1.39809	0.77061	1.81427	0.0696365	0.75847	PALM
ENSG00000232040	187.839	2.00297	1.01575	1.97191	0.0486199	0.603379	ZBED9		ENSG00000235169	405.755	1.73762	0.798019	2.17741	0.0294497	0.307268	SMIM1		ENSG00000244509	5981.02	1.01522	0.559631	1.81408	0.0696654	0.75847	APOBEC3C
ENSG00000116213	596.118	1.72697	0.87603	1.97136	0.0486831	0.6034	WRAP73		ENSG00000119414	1560.27	1.81187	0.83331	2.17431	0.029682	0.308937	PPP6C		ENSG00000085719	3581.46	1.17666	0.648759	1.81371	0.069723	0.758537	CPNE3
ENSG00000145757	580.516	1.72436	0.874869	1.97099	0.0487247	0.603533	SPATA9		ENSG00000135002	531.152	2.14238	0.985772	2.1733	0.0297578	0.309207	RFK		ENSG00000258366	740.848	1.07793	0.59544	1.81031	0.0702479	0.759177	RTEL1
ENSG00000172469	355.183	1.58901	0.806462	1.97035	0.0487984	0.604065	MANEA		ENSG00000136247	1402.61	1.66774	0.767454	2.17308	0.0297744	0.309207	ZDHHC4		ENSG00000101605	1579.12	1.14835	0.634348	1.81029	0.0702513	0.759177	MYOM1
ENSG00000022556	527.383	1.66688	0.846714	1.96864	0.0489943	0.605726	NLRP2		ENSG00000103591	1531.25	1.54517	0.711817	2.17074	0.0299506	0.309704	AAGAB		ENSG00000184735	20.1235	3.48861	1.92737	1.81003	0.0702908	NA	DDX53
ENSG00000102024	17087.7	1.75952	0.894555	1.96692	0.0491927	0.606884	PLS3		ENSG00000100314	874.809	2.03805	0.939104	2.17021	0.029991	0.309704	CABP7		ENSG00000103197	2521.46	1.2575	0.695351	1.80843	0.0705391	0.759177	TSC2
ENSG00000130734	536.295	1.61734	0.822455	1.96648	0.0492435	0.606892	ATG4D		ENSG00000184702	820.618	2.27622	1.04886	2.17019	0.0299921	0.309704	2005-09-01		ENSG00000159479	2214.8	1.5585	0.861922	1.80817	0.0705807	0.759177	MED8
ENSG00000092068	467.777	1.55678	0.793229	1.96258	0.049695	0.609774	SLC7A8		ENSG00000157005	359.943	7.89811	3.64153	2.1689	0.0300906	0.309994	SST		ENSG00000044446	1305.22	1.35276	0.748202	1.80801	0.0706045	0.759177	PHKA2
ENSG00000125841	478.826	1.84463	0.940339	1.96167	0.0498014	0.609935	NRSN2		ENSG00000172167	1367.37	1.63757	0.755095	2.1687	0.0301055	0.309994	MTBP		ENSG00000099203	1395.77	1.54444	0.854254	1.80794	0.0706158	0.759177	TMED1
ENSG00000152578	4319.93	1.69825	0.86632	1.9603	0.0499605	0.610654	GRIA4		ENSG00000148175	1554.41	1.65696	0.76432	2.16789	0.0301673	0.310461	STOM		ENSG00000006025	562.976	1.5344	0.84888	1.80756	0.0706751	0.759177	OSBPL7
ENSG00000261408	568.556	1.64598	0.839958	1.9596	0.050042	0.610654	TEN1-CDK3		ENSG00000142657	3439.84	1.74103	0.803343	2.16723	0.0302174	0.310696	PGD		ENSG00000121297	2209.5	1.14124	0.631449	1.80734	0.0707091	0.759177	TSHZ3
ENSG00000167220	4463.79	1.64921	0.841606	1.95959	0.0500432	0.610654	HDHD2		ENSG00000269313	71.1625	2.73114	1.26035	2.16696	0.0302379	0.310696	MAGIX		ENSG00000173230	4664.79	1.13364	0.627329	1.80709	0.070748	0.759177	GOLGB1
ENSG00000166033	9321.98	1.72411	0.879883	1.95948	0.0500571	0.610654	HTRA1		ENSG00000111752	2966.2	1.64968	0.761295	2.16694	0.0302395	0.310696	PHC1		ENSG00000180264	206.183	1.79188	0.992391	1.80562	0.070978	0.760349	ADGRD2
ENSG00000175471	4810.26	1.53918	0.786138	1.95789	0.0502424	0.610654	MCTP1		ENSG00000130309	4469.69	1.83519	0.847452	2.16554	0.0303466	0.311627	COLGALT1		ENSG00000099769	15.3198	3.47622	1.9257	1.80517	0.0710481	NA	IGFALS
ENSG00000163075	2346.75	1.61122	0.822998	1.95775	0.0502592	0.610654	CFAP221		ENSG00000169228	852.827	1.92257	0.890838	2.15816	0.0309155	0.314728	RAB24		ENSG00000142606	872.037	1.50956	0.836534	1.80455	0.0711456	0.760473	MMEL1
ENSG00000057757	810.929	1.80402	0.921499	1.9577	0.0502649	0.610654	PITHD1		ENSG00000138029	5508.86	1.64678	0.763197	2.15774	0.0309481	0.314801	HADHB		ENSG00000165966	9343.39	1.15903	0.642304	1.80449	0.071155	0.760473	PDZRN4
ENSG00000011132	346.38	1.855	0.947792	1.95718	0.0503268	0.611027	APBA3		ENSG00000204287	372.851	2.40994	1.11697	2.15756	0.0309618	0.314801	HLA-DRA		ENSG00000114030	3160.48	1.03769	0.575141	1.80423	0.0711949	0.760473	KPNA1
ENSG00000067221	301.094	1.94422	0.994476	1.95502	0.0505802	0.612586	STOML1		ENSG00000279692	22.0016	3.61562	1.67602	2.15727	0.0309845	0.314801	NA		ENSG00000120594	17394.9	1.00254	0.555854	1.80361	0.0712926	0.761081	PLXDC2
ENSG00000149489	147.662	1.9783	1.01543	1.94823	0.0513869	0.619393	ROM1		ENSG00000185985	1858.32	1.76245	0.817007	2.15721	0.0309895	0.314801	SLITRK2		ENSG00000197785	354.548	1.5106	0.837949	1.80273	0.0714302	0.761242	ATAD3A
ENSG00000285025	12.8569	4.71481	2.42229	1.94643	0.0516037	0.621459	NA		ENSG00000146063	319.16	1.72782	0.801181	2.1566	0.0310371	0.315115	TRIM41		ENSG00000129245	888.164	1.5222	0.844642	1.80219	0.0715157	0.761718	FXR2
ENSG00000136490	1345.72	1.76856	0.908759	1.94613	0.0516391	0.621459	LIMD2		ENSG00000278867	57.2272	2.15253	0.998883	2.15494	0.0311669	0.315767	NA		ENSG00000103269	12.705	4.17942	2.32026	1.80127	0.0716603	NA	RHBDL1
ENSG00000170264	356.991	1.55502	0.79912	1.94591	0.0516653	0.621459	FAM161A		ENSG00000160888	2311.4	1.89922	0.881604	2.15428	0.0312185	0.315767	IER2		ENSG00000184384	15796.7	1.03066	0.572189	1.80126	0.071662	0.762801	MAML2
ENSG00000139428	535.668	1.69502	0.871811	1.94425	0.0518657	0.621724	MMAB		ENSG00000179922	87.1491	3.5146	1.63217	2.15333	0.0312926	0.315883	ZNF784		ENSG00000151881	758.579	1.47196	0.818732	1.79786	0.0721996	0.765213	TMEM267
ENSG00000126391	2324.64	1.84282	0.947886	1.94413	0.0518792	0.621724	FRMD8		ENSG00000077312	703.152	1.54257	0.716613	2.15259	0.031351	0.315883	SNRPA		ENSG00000078328	23791.3	1.07796	0.599695	1.79751	0.0722541	0.765213	RBFOX1
ENSG00000104738	312.776	1.79081	0.921261	1.94387	0.0519116	0.621724	MCM4		ENSG00000104177	1227.15	1.58408	0.736597	2.15054	0.0315125	0.316535	MYEF2		ENSG00000284554	6067.12	0.997964	0.555383	1.79689	0.0723528	0.765388	NA
ENSG00000091039	18844	1.56016	0.803129	1.9426	0.052064	0.62237	OSBPL8		ENSG00000160310	3968.58	1.65696	0.770684	2.14999	0.0315561	0.316635	PRMT2		ENSG00000123411	1238.76	1.33769	0.744788	1.79607	0.0724828	0.766249	IKZF4
ENSG00000152558	8414.84	1.82823	0.941342	1.94216	0.0521181	0.62237	TMEM123		ENSG00000113811	6868.45	2.03635	0.947654	2.14884	0.0316473	0.316787	SELENOK		ENSG00000060656	1104.34	1.28431	0.715149	1.79586	0.0725163	0.766249	PTPRU
ENSG00000279405	71.2193	2.32569	1.19794	1.94141	0.0522084	0.62269	NA		ENSG00000203705	1257.47	1.6294	0.758538	2.14808	0.0317072	0.317066	TATDN3		ENSG00000205702	367.13	1.37453	0.766515	1.79322	0.072938	0.766545	CYP2D7
ENSG00000092439	4749.84	1.56725	0.80748	1.94092	0.0522684	0.623027	TRPM7		ENSG00000164068	1318.15	1.59967	0.744919	2.14744	0.0317586	0.317066	RNF123		ENSG00000104093	3505.5	0.993694	0.554684	1.79146	0.0732195	0.766545	DMXL2
ENSG00000132881	196.015	2.74049	1.41425	1.93776	0.052652	0.624562	CPLANE2		ENSG00000172037	5420.59	2.03629	0.948969	2.1458	0.0318893	0.318105	LAMB2		ENSG00000159640	112.861	1.46214	0.816183	1.79143	0.073224	0.766545	ACE
ENSG00000198455	110.69	2.89417	1.49551	1.93525	0.0529602	0.627458	ZXDB		ENSG00000196705	1335.92	1.62455	0.757771	2.14386	0.0320443	0.318989	ZNF431		ENSG00000172476	273.66	1.43269	0.799851	1.79119	0.0732623	0.766545	RAB40A
ENSG00000149308	1181.27	1.62756	0.842163	1.93259	0.0532868	0.629178	NPAT		ENSG00000204323	98.7048	2.47767	1.15586	2.14358	0.0320663	0.319039	SMIM5		ENSG00000196071	70.9479	1.54536	0.862853	1.79099	0.0732944	0.766545	OR2L13
ENSG00000159164	80.8941	2.94847	1.52687	1.93105	0.0534772	0.629359	SV2A		ENSG00000117143	1301.37	1.58272	0.738812	2.14224	0.0321738	0.319715	UAP1		ENSG00000090971	221.941	1.80952	1.01035	1.79098	0.0732971	0.766545	NAT14
ENSG00000143499	715.757	1.57824	0.817789	1.92989	0.0536211	0.629959	SMYD2		ENSG00000185475	3304.93	1.96338	0.916553	2.14214	0.0321823	0.319715	TMEM179B		ENSG00000166535	757.311	1.20831	0.674898	1.79037	0.0733951	0.766545	A2ML1
ENSG00000280152	47.5753	2.30021	1.19207	1.92959	0.0536578	0.630013	NA		ENSG00000177054	1241.9	1.59971	0.747291	2.14068	0.0323	0.320094	ZDHHC13		ENSG00000068784	4728.91	1.08416	0.605847	1.78949	0.0735363	0.766545	SRBD1
ENSG00000185070	9183.49	1.53844	0.797962	1.92796	0.0538601	0.631255	FLRT2		ENSG00000120860	1511.93	1.92503	0.89947	2.14018	0.0323404	0.320094	WASHC3		ENSG00000047578	2131.13	1.21143	0.677102	1.78914	0.0735915	0.766545	KIAA0556
ENSG00000280155	16.456	4.39407	2.27926	1.92785	0.0538743	0.631255	NA		ENSG00000055483	902.686	1.70584	0.797224	2.13973	0.0323767	0.320094	USP36		ENSG00000010244	8449.1	1.03872	0.580587	1.78908	0.0736018	0.766545	ZNF207
ENSG00000104490	15123.3	1.53029	0.794605	1.92585	0.0541229	0.632688	NCALD		ENSG00000174080	349.862	1.7026	0.796963	2.13637	0.0326496	0.32162	CTSF		ENSG00000104859	510.081	1.56579	0.875677	1.78809	0.0737617	0.766594	CLASRP
ENSG00000105053	975.066	1.81755	0.943845	1.92568	0.0541437	0.632688	VRK3		ENSG00000170043	3151.91	1.66	0.777228	2.1358	0.0326959	0.321908	TRAPPC1		ENSG00000154620	659.622	2.46919	1.38108	1.78787	0.0737966	0.766594	TMSB4Y
ENSG00000025434	490.24	1.57412	0.818142	1.92402	0.0543517	0.633744	NR1H3		ENSG00000196391	268.493	1.67332	0.78449	2.13301	0.032924	0.322947	ZNF774		ENSG00000166167	5578.27	1.24684	0.697541	1.78748	0.07386	0.766594	BTRC
ENSG00000081721	1530.35	2.02386	1.05194	1.92392	0.0543644	0.633744	DUSP12		ENSG00000166165	984.875	1.99384	0.934787	2.13294	0.0329297	0.322947	CKB		ENSG00000197535	2394.84	1.19822	0.670352	1.78745	0.0738643	0.766594	MYO5A
ENSG00000147130	1188.75	1.98717	1.03326	1.9232	0.0544548	0.633744	ZMYM3		ENSG00000131778	2207.82	1.50023	0.703533	2.13242	0.0329724	0.322947	CHD1L		ENSG00000146833	1252.84	1.65106	0.9241	1.78667	0.0739913	0.766859	TRIM4
ENSG00000157578	411.197	1.64351	0.854815	1.92265	0.0545238	0.633744	LCA5L		ENSG00000176171	4671.31	1.67382	0.784981	2.13231	0.0329812	0.322947	BNIP3		ENSG00000224982	525.61	1.29732	0.726147	1.78658	0.0740047	0.766859	TMEM233
ENSG00000162066	118.794	1.87131	0.973798	1.92167	0.0546477	0.633878	AMDHD2		ENSG00000110801	4212	1.63503	0.766921	2.13194	0.0330121	0.322998	PSMD9		ENSG00000184060	580.755	1.19496	0.66898	1.78625	0.0740593	0.766859	ADAP2
ENSG00000140983	558.43	1.81866	0.946416	1.92163	0.0546524	0.633878	RHOT2		ENSG00000196776	4793.06	1.85207	0.869488	2.13007	0.0331655	0.323659	CD47		ENSG00000111252	593.617	1.45094	0.812579	1.78559	0.0741652	0.766943	SH2B3
ENSG00000172817	4606.83	1.68058	0.874608	1.92152	0.0546658	0.633878	CYP7B1		ENSG00000136279	2974.8	1.61909	0.76063	2.12861	0.0332862	0.324334	DBNL		ENSG00000175267	678.183	1.27271	0.713111	1.78473	0.0743056	0.766943	VWA3A
ENSG00000167588	99.7933	1.91406	0.997033	1.91976	0.0548885	0.634765	GPD1		ENSG00000137814	662.506	1.76607	0.829934	2.12797	0.0333399	0.324566	HAUS2		ENSG00000153936	3352.84	0.990994	0.555349	1.78445	0.07435	0.766943	HS2ST1
ENSG00000174749	444.528	1.85509	0.966348	1.91969	0.0548964	0.634765	FAM241A		ENSG00000071246	1031.83	1.72957	0.81365	2.12569	0.0335291	0.325859	VASH1		ENSG00000233436	97.9814	1.53409	0.859698	1.78445	0.0743503	0.766943	BTBD18
ENSG00000037897	302.277	2.06335	1.07502	1.91937	0.054938	0.634765	METTL1		ENSG00000189306	2834.03	1.77647	0.83611	2.12469	0.0336124	0.326448	RRP7A		ENSG00000148356	783.542	1.39824	0.783895	1.7837	0.074472	0.767774	LRSAM1
ENSG00000065613	2192	1.62899	0.848829	1.9191	0.0549714	0.634765	SLK		ENSG00000140990	4624.74	1.83142	0.862028	2.12455	0.0336242	0.326448	NDUFB10		ENSG00000139146	3044.47	1.34046	0.751934	1.78269	0.0746375	0.768089	SINHCAF
ENSG00000112029	377.94	1.91385	0.997383	1.91887	0.0550013	0.634765	FBXO5		ENSG00000167315	4557.52	1.67351	0.78794	2.1239	0.0336784	0.326805	ACAA2		ENSG00000157703	1083.35	1.26723	0.711016	1.78228	0.0747036	0.768089	SVOPL
ENSG00000170955	2247.08	1.81655	0.947037	1.91814	0.0550934	0.634879	CAVIN3		ENSG00000166033	9799.53	1.48501	0.699452	2.1231	0.0337455	0.326814	HTRA1		ENSG00000152207	520.79	1.49042	0.836536	1.78166	0.0748053	0.768089	CYSLTR2
ENSG00000267426	964.361	1.59667	0.832916	1.91696	0.0552426	0.634879	NA		ENSG00000217930	1757.57	1.67667	0.79101	2.11966	0.0340349	0.328742	PAM16		ENSG00000100425	1038.24	1.29109	0.724811	1.78128	0.0748662	0.768089	BRD1
ENSG00000122674	4876.89	1.87011	0.975636	1.91681	0.0552616	0.634879	CCZ1		ENSG00000167601	19164.4	1.73608	0.819741	2.11784	0.0341887	0.329579	AXL		ENSG00000145632	1102.06	1.14444	0.64267	1.78076	0.0749514	0.768089	PLK2
ENSG00000009335	5840.48	1.68981	0.881801	1.91631	0.0553254	0.634879	UBE3C		ENSG00000169925	5690	1.72746	0.816523	2.11563	0.0343759	0.330843	BRD3		ENSG00000137809	745.351	1.19155	0.669324	1.78023	0.075038	0.768089	ITGA11
ENSG00000145217	276.76	1.82059	0.950495	1.91541	0.0554404	0.634879	SLC26A1		ENSG00000167615	1292.45	1.71459	0.81059	2.11523	0.0344102	0.330843	LENG8		ENSG00000069493	3917.15	1.14787	0.644997	1.77965	0.0751324	0.76824	CLEC2D
ENSG00000177606	1439.24	1.77824	0.928492	1.91519	0.0554684	0.634879	JUN		ENSG00000197020	936.752	1.57777	0.747309	2.11127	0.0347493	0.332498	ZNF100		ENSG00000185869	795.524	1.15717	0.650442	1.77905	0.0752323	0.76824	ZNF829
ENSG00000215421	5548.29	1.59314	0.831846	1.91519	0.0554684	0.634879	ZNF407		ENSG00000256950	4210.24	1.60783	0.761643	2.111	0.0347719	0.332498	NA		ENSG00000153147	5018.17	1.09577	0.615996	1.77886	0.0752634	0.76824	SMARCA5
ENSG00000281571	236.958	1.78397	0.932455	1.9132	0.0557225	0.636415	NA		ENSG00000106211	18306.4	1.49725	0.709344	2.11075	0.034794	0.332499	HSPB1		ENSG00000128655	3680.44	1.08814	0.611822	1.77852	0.0753189	0.76824	PDE11A
ENSG00000124564	374.995	1.67301	0.875513	1.91089	0.056019	0.63671	SLC17A3		ENSG00000092969	3733.86	1.68711	0.799818	2.10936	0.0349132	0.332851	TGFB2		ENSG00000261459	412.765	1.39783	0.786041	1.77831	0.0753523	0.76824	NA
ENSG00000196890	26.2231	3.22839	1.69189	1.90816	0.0563712	0.637861	HIST3H2BB		ENSG00000244274	475.114	2.29393	1.08757	2.10922	0.0349254	0.332851	DBNDD2		ENSG00000099957	380.192	1.81753	1.0227	1.77718	0.0755389	0.768996	P2RX6
ENSG00000238243	73.571	2.78108	1.4575	1.90812	0.0563756	0.637861	OR2W3		ENSG00000254997	13.2826	4.42376	2.09738	2.10918	0.0349292	NA	KRTAP5-9		ENSG00000188112	495.349	1.4414	0.81184	1.77548	0.0758194	0.769865	C6orf132
ENSG00000147437	137.778	2.28567	1.19944	1.90561	0.0567006	0.639324	GNRH1		ENSG00000017260	3759.29	1.45132	0.688125	2.1091	0.0349362	0.332851	ATP2C1		ENSG00000196730	8397.58	0.947663	0.533979	1.77472	0.0759445	0.769865	DAPK1
ENSG00000185220	296.65	2.04765	1.07471	1.90529	0.0567418	0.639421	PGBD2		ENSG00000144591	719.405	1.79843	0.852854	2.10872	0.0349688	0.332851	GMPPA		ENSG00000196139	859.245	1.57101	0.885597	1.77395	0.0760712	0.769865	AKR1C3
ENSG00000170322	481.035	1.56576	0.822617	1.90339	0.0569893	0.641473	NFRKB		ENSG00000167770	4354.01	1.55083	0.735583	2.1083	0.0350053	0.332851	OTUB1		ENSG00000155495	36.9274	2.8417	1.60241	1.77339	0.0761635	0.769865	MAGEC1
ENSG00000279400	52.9824	2.71464	1.42714	1.90216	0.0571509	0.641756	NA		ENSG00000168256	2216.99	1.84179	0.874318	2.10655	0.0351566	0.333319	NKIRAS2		ENSG00000285471	1981.08	1.12674	0.635814	1.77212	0.0763747	0.769865	NA
ENSG00000007255	5143.28	1.99459	1.04882	1.90175	0.0572034	0.641756	TRAPPC6A		ENSG00000110422	2213.82	1.45987	0.693193	2.10601	0.0352031	0.333319	HIPK3		ENSG00000163877	435.075	1.37395	0.775329	1.77208	0.0763814	0.769865	SNIP1
ENSG00000094841	460.463	1.92316	1.01183	1.90067	0.0573447	0.641756	UPRT		ENSG00000011600	462.386	1.98463	0.942401	2.10593	0.0352101	0.333319	TYROBP		ENSG00000145863	724.581	1.26027	0.71127	1.77186	0.0764171	0.769865	GABRA6
ENSG00000171792	1191.99	1.85724	0.977298	1.90039	0.0573824	0.641756	RHNO1		ENSG00000010017	5385.09	1.62844	0.773287	2.10587	0.0352155	0.333319	RANBP9		ENSG00000186222	447.703	1.6016	0.904374	1.77095	0.0765691	0.769865	BLOC1S4
ENSG00000117650	362.469	1.54727	0.814242	1.90026	0.0573988	0.641756	NEK2		ENSG00000100906	2746.25	2.14416	1.01925	2.10366	0.0354081	0.334471	NFKBIA		ENSG00000130522	1678.77	1.06106	0.599178	1.77086	0.0765834	0.769865	JUND
ENSG00000008283	271.907	1.86022	0.978931	1.90026	0.0573995	0.641756	CYB561		ENSG00000242114	1029.54	1.90668	0.906742	2.10279	0.0354845	0.33469	MTFP1		ENSG00000165071	1040.2	1.60091	0.904211	1.77051	0.0766429	0.769865	TMEM71
ENSG00000159884	814.211	1.84078	0.968778	1.9001	0.0574194	0.641756	CCDC107		ENSG00000205220	1279.8	1.87158	0.890818	2.10097	0.0356436	0.335398	PSMB10		ENSG00000167081	12601.8	1.15345	0.651764	1.76974	0.0767711	0.769865	PBX3
ENSG00000127191	676.727	1.73804	0.914903	1.8997	0.0574723	0.641756	TRAF2		ENSG00000169371	1408.04	1.67249	0.796198	2.1006	0.0356763	0.335398	SNUPN		ENSG00000256671	558.419	1.11396	0.629486	1.76964	0.076787	0.769865	LIMS4
ENSG00000168575	5920.22	1.75763	0.925406	1.89931	0.0575235	0.641756	SLC20A2		ENSG00000172346	696.253	1.96063	0.935465	2.09589	0.036092	0.337551	CSDC2		ENSG00000143851	235.969	1.9256	1.08881	1.76854	0.0769707	0.769865	PTPN7
ENSG00000174450	78.6667	2.62901	1.38434	1.89911	0.0575501	0.641756	GOLGA6L2		ENSG00000149136	1154.09	1.60854	0.76817	2.09399	0.0362608	0.338961	SSRP1		ENSG00000068878	3177.65	1.18361	0.669261	1.76853	0.0769719	0.769865	PSME4
ENSG00000065717	466.904	1.59774	0.841491	1.8987	0.0576035	0.641756	TLE2		ENSG00000170385	188.534	1.7471	0.834474	2.09365	0.0362909	0.339075	SLC30A1		ENSG00000073331	1093.52	1.27231	0.719459	1.76843	0.0769886	0.769865	ALPK1
ENSG00000160838	39.4056	2.78995	1.46983	1.89815	0.0576768	0.641843	LRRC71		ENSG00000129214	2036.43	1.64102	0.784016	2.0931	0.0363405	0.33937	SHBG		ENSG00000115705	1006.58	1.23641	0.699282	1.76812	0.0770412	0.769865	TPO
ENSG00000239839	6.35797	6.11091	3.21968	1.89799	0.0576974	NA	DEFA3		ENSG00000284862	1847.28	1.72178	0.823163	2.09167	0.0364682	0.340125	CCDC39		ENSG00000186603	324.123	2.24221	1.26826	1.76795	0.0770691	0.769865	HPDL
ENSG00000110768	841.126	1.55095	0.817613	1.89693	0.0578378	0.642244	GTF2H1		ENSG00000128590	1378.58	2.18632	1.04529	2.09159	0.0364754	0.340125	DNAJB9		ENSG00000188483	214.598	1.28761	0.728439	1.76763	0.0771229	0.76999	IER5L
ENSG00000106299	2522.34	1.58023	0.83328	1.89639	0.0579082	0.642594	WASL		ENSG00000099942	1935.4	1.60804	0.768991	2.09111	0.0365183	0.340356	CRKL		ENSG00000084764	553.798	1.21859	0.690366	1.76514	0.0775405	0.772919	MAPRE3
ENSG00000115239	3756.38	1.56534	0.825815	1.8955	0.0580257	0.643104	ASB3		ENSG00000198959	3314.19	1.46858	0.702736	2.08981	0.036635	0.340856	TGM2		ENSG00000151364	1156.18	1.78221	1.01014	1.76432	0.0776775	0.773698	KCTD14
ENSG00000172789	118.343	2.58289	1.36361	1.89416	0.0582037	0.643231	HOXC5		ENSG00000114316	3242.52	1.52332	0.729433	2.08837	0.0367648	0.341102	USP4		ENSG00000188338	283.103	1.32482	0.750952	1.76418	0.0777017	0.773698	SLC38A3
ENSG00000104835	543.097	1.60226	0.845942	1.89406	0.0582177	0.643231	SARS2		ENSG00000215021	5806.47	1.53236	0.733963	2.08779	0.0368169	0.341102	PHB2		ENSG00000087087	1488.99	1.00981	0.57271	1.76321	0.0778646	0.774493	SRRT
ENSG00000007392	2736.78	1.52645	0.806288	1.89318	0.0583334	0.643329	LUC7L		ENSG00000086619	822.596	1.65188	0.791277	2.08761	0.0368334	0.341102	ERO1B		ENSG00000108018	6937.07	0.991908	0.562768	1.76255	0.0779763	0.775191	SORCS1
ENSG00000158315	478.817	1.59671	0.843515	1.89292	0.0583681	0.643329	RHBDL2		ENSG00000182154	4064.83	1.5496	0.742532	2.08691	0.0368962	0.341364	MRPL41		ENSG00000104808	394.282	1.49989	0.8515	1.76146	0.0781598	0.77577	DHDH
ENSG00000197563	2172.72	1.48205	0.783329	1.89198	0.0584931	0.643767	PIGN		ENSG00000109062	1510.61	1.98686	0.952082	2.08686	0.0369008	0.341364	SLC9A3R1		ENSG00000086712	794.21	1.4085	0.799848	1.76095	0.0782462	0.77577	TXLNG
ENSG00000164221	425.771	1.8694	0.988456	1.89123	0.0585931	0.643767	CCDC112		ENSG00000213760	209.408	2.03835	0.976943	2.08646	0.0369369	0.34139	ATP6V1G2		ENSG00000072315	1328.82	1.27218	0.72258	1.7606	0.0783058	0.77577	TRPC5
ENSG00000183111	405.354	1.64144	0.868839	1.88923	0.0588611	0.64543	ARHGEF37		ENSG00000119446	2384.3	1.69168	0.811363	2.08499	0.0370703	0.341946	RBM18		ENSG00000126254	1089.74	1.20282	0.683464	1.75988	0.0784277	0.77577	RBM42
ENSG00000156642	5706.45	1.68568	0.892331	1.88907	0.0588822	0.64543	NPTN		ENSG00000127804	1965.53	1.50633	0.723081	2.0832	0.0372327	0.341946	METTL16		ENSG00000114166	2945.3	1.0265	0.583378	1.75958	0.0784783	0.77577	KAT2B
ENSG00000150337	55.3725	2.57493	1.36333	1.8887	0.0589318	0.64555	FCGR1A		ENSG00000110675	953.186	2.26984	1.09014	2.08215	0.0373292	0.342059	ELMOD1		ENSG00000160695	1041.05	1.06834	0.607185	1.7595	0.0784922	0.77577	VPS11
ENSG00000086991	4753.59	1.71562	0.908995	1.88738	0.0591087	0.646273	NOX4		ENSG00000141736	2735.78	1.48495	0.714167	2.07928	0.0375919	0.342743	ERBB2		ENSG00000170396	10378.3	1.13592	0.646249	1.75771	0.0787967	0.776384	ZNF804A
ENSG00000115514	8987.26	1.86421	0.988189	1.88649	0.0592285	0.646273	TXNDC9		ENSG00000124067	689.154	1.8485	0.88941	2.07835	0.0376775	0.343047	SLC12A4		ENSG00000103249	317.802	1.10375	0.627996	1.75757	0.0788206	0.776384	CLCN7
ENSG00000117262	1169.26	1.41601	0.75095	1.88563	0.0593449	0.646509	GPR89B		ENSG00000167747	5019.93	1.79127	0.861886	2.07832	0.0376799	0.343047	C19orf48		ENSG00000008710	1310.75	0.977161	0.55612	1.7571	0.0789002	0.776384	PKD1
ENSG00000132205	318.72	1.62827	0.863676	1.88528	0.0593914	0.646509	EMILIN2		ENSG00000280416	35.11	2.44662	1.17835	2.07632	0.0378647	0.343834	NA		ENSG00000240682	1552.42	1.25732	0.716285	1.75533	0.0792029	0.776384	ISY1
ENSG00000143578	356.26	1.68043	0.891395	1.88517	0.059407	0.646509	CREB3L4		ENSG00000073578	1684.96	1.47743	0.712042	2.07492	0.0379935	0.343834	SDHA		ENSG00000053702	192.442	1.34072	0.763803	1.75533	0.0792032	0.776384	NRIP2
ENSG00000128578	323.648	1.84522	0.979025	1.88475	0.0594631	0.646509	STRIP2		ENSG00000180543	1363.52	1.71482	0.82651	2.07478	0.0380071	0.343834	TSPYL5		ENSG00000128908	3585.26	1.05478	0.601111	1.75471	0.0793082	0.776384	INO80
ENSG00000167642	6572.49	1.87103	0.992729	1.88474	0.0594655	0.646509	SPINT2		ENSG00000161888	3638.22	1.73445	0.836768	2.07279	0.0381918	0.344331	SPC24		ENSG00000139436	1966.08	1.03098	0.587788	1.75399	0.0794316	0.776384	GIT2
ENSG00000099866	343.475	1.86156	0.989459	1.8814	0.0599182	0.646509	MADCAM1		ENSG00000213297	1277.53	1.78869	0.863164	2.07225	0.0382426	0.344331	ZNF625-ZNF20		ENSG00000125740	390.281	1.30962	0.746674	1.75394	0.0794404	0.776384	FOSB
ENSG00000102804	19412.1	1.81591	0.965722	1.88036	0.0600589	0.646509	TSC22D1		ENSG00000092929	220.531	2.11815	1.02299	2.07055	0.0384009	0.344774	UNC13D		ENSG00000175048	3465.61	1.47013	0.838282	1.75374	0.0794754	0.776384	ZDHHC14
ENSG00000111490	446.304	1.58788	0.844486	1.88029	0.0600681	0.646509	TBC1D30		ENSG00000278615	4544.96	2.10052	1.01473	2.07003	0.0384494	0.344893	C11orf98		ENSG00000164078	99.8115	1.48861	0.848855	1.75367	0.0794866	0.776384	MST1R
ENSG00000164047	56.6209	2.72718	1.45065	1.87997	0.0601119	0.646509	CAMP		ENSG00000082641	2176.7	1.64823	0.796423	2.06954	0.0384953	0.344976	NFE2L1		ENSG00000184588	5886.25	1.17611	0.670874	1.75309	0.0795857	0.776384	PDE4B
ENSG00000244617	12.3355	4.5995	2.44694	1.8797	0.0601495	0.646509	ASPRV1		ENSG00000177932	1244.16	1.74747	0.844828	2.06843	0.0385996	0.345747	ZNF354C		ENSG00000279759	63.6555	1.63588	0.933278	1.75283	0.0796307	0.776384	NA
ENSG00000256206	5734.68	1.74403	0.927915	1.87951	0.0601742	0.646509	NA		ENSG00000130363	437.206	1.79751	0.86927	2.06784	0.0386548	0.345748	RSPH3		ENSG00000197969	4033.87	1.04971	0.59907	1.75223	0.0797337	0.776384	VPS13A
ENSG00000141434	130.329	2.45944	1.30919	1.87859	0.0603005	0.646812	MEP1B		ENSG00000072958	1419.02	1.68428	0.81464	2.06751	0.038686	0.345849	AP1M1		ENSG00000147465	1552.28	1.85554	1.06005	1.75043	0.0800449	0.777694	STAR
ENSG00000175322	823.668	1.6447	0.875795	1.87795	0.0603884	0.64693	ZNF519		ENSG00000068745	5864.85	1.58101	0.764901	2.06694	0.0387394	0.345849	IP6K2		ENSG00000089012	190.784	1.33972	0.765412	1.75032	0.0800629	0.777694	SIRPG
ENSG00000101109	3219.74	1.62168	0.864105	1.87671	0.0605575	0.64693	STK4		ENSG00000279592	162.276	1.88144	0.910806	2.06568	0.0388584	0.346504	NA		ENSG00000086506	1161.62	1.97278	1.12773	1.74933	0.0802332	0.778538	HBQ1
ENSG00000154263	229.942	1.76461	0.94042	1.87641	0.0605996	0.64693	ABCA10		ENSG00000130772	275.24	2.21956	1.07475	2.06518	0.0389062	0.346504	MED18		ENSG00000183784	24.9304	2.93485	1.67872	1.74826	0.0804187	NA	C9orf66
ENSG00000279885	32.6641	2.64841	1.41332	1.87389	0.0609453	0.649665	NA		ENSG00000197774	1707.1	1.6868	0.816994	2.06463	0.0389576	0.346649	EME2		ENSG00000239642	725.563	1.16021	0.664615	1.74569	0.0808642	0.782082	MEIKIN
ENSG00000139629	220.059	2.25587	1.20479	1.87243	0.0611478	0.649665	GALNT6		ENSG00000188483	613.227	1.76993	0.857551	2.06393	0.0390243	0.347004	IER5L		ENSG00000176083	72.7456	2.07819	1.19101	1.7449	0.0810022	0.782082	ZNF683
ENSG00000279891	63.85	2.80855	1.50056	1.87166	0.0612535	0.650275	FLJ42393		ENSG00000180596	919.179	1.71942	0.833123	2.06383	0.0390343	0.347004	HIST1H2BC		ENSG00000019582	1793.87	1.15273	0.660819	1.74439	0.0810903	0.782082	CD74
ENSG00000010256	10547.3	1.83552	0.981303	1.8705	0.0614149	0.651119	UQCRC1		ENSG00000165457	303.385	2.12859	1.03205	2.06248	0.0391622	0.347872	FOLR2		ENSG00000241356	12.797	3.67788	2.10966	1.74335	0.081273	NA	NA
ENSG00000128271	1472.28	1.64546	0.880062	1.86971	0.0615241	0.651119	ADORA2A		ENSG00000091656	9230.84	1.42378	0.690347	2.06241	0.0391688	0.347872	ZFHX4		ENSG00000105767	385.3	1.34938	0.774068	1.74323	0.0812934	0.782082	CADM4
ENSG00000137876	2820.9	1.6586	0.887119	1.86965	0.0615323	0.651119	RSL24D1		ENSG00000136628	2522.23	1.49416	0.724826	2.0614	0.0392646	0.348395	EPRS		ENSG00000279821	55.3331	1.67568	0.961408	1.74295	0.0813429	0.782082	NA
ENSG00000178913	4580.41	1.8646	0.99793	1.86847	0.0616964	0.652153	TAF7		ENSG00000167565	985.899	1.85532	0.9003	2.06078	0.0393242	0.348602	SERTAD3		ENSG00000138785	4815.7	1.18266	0.678673	1.74261	0.0814025	0.782082	INTS12
ENSG00000268465	224.933	1.76823	0.946862	1.86746	0.0618371	0.652935	NA		ENSG00000161920	972.809	2.06967	1.00462	2.06015	0.0393842	0.348964	MED11		ENSG00000163703	879.968	1.80934	1.03837	1.74248	0.0814247	0.782082	CRELD1
ENSG00000050405	5417.4	1.55114	0.830738	1.86719	0.0618756	0.652991	LIMA1		ENSG00000169313	458.741	1.58701	0.771821	2.05619	0.0397641	0.351175	P2RY12		ENSG00000164944	2772.24	1.15995	0.666094	1.74143	0.0816091	0.782082	VIRMA
ENSG00000119714	102.394	1.98341	1.06306	1.86576	0.0620752	0.653937	GPR68		ENSG00000187954	1391.54	1.63851	0.796965	2.05593	0.039789	0.35123	CYHR1		ENSG00000126247	1984.05	1.1527	0.662015	1.74119	0.0816498	0.782082	CAPNS1
ENSG00000162775	425.483	1.49993	0.8041	1.86535	0.062132	0.653937	RBM15		ENSG00000135046	28867.6	1.35648	0.660136	2.05484	0.0398942	0.35183	ANXA1		ENSG00000074356	1680.71	1.55307	0.892404	1.74032	0.081802	0.782082	NCBP3
ENSG00000101452	3468.28	1.58227	0.849356	1.8629	0.0624756	0.655753	DHX35		ENSG00000262730	602.465	1.58769	0.772798	2.05447	0.0399305	0.351886	NA		ENSG00000234776	7.23871	4.23041	2.43293	1.73881	0.0820682	NA	C11orf94
ENSG00000128917	4444.68	1.6315	0.876128	1.86217	0.0625789	0.655753	DLL4		ENSG00000204370	8785.67	1.52841	0.744872	2.05191	0.0401783	0.353028	SDHD		ENSG00000132824	3517.43	1.42181	0.817748	1.73869	0.0820888	0.782082	SERINC3
ENSG00000114742	7117.2	2.02088	1.08573	1.86131	0.0626998	0.655893	WDR48		ENSG00000114626	245.369	1.87336	0.912991	2.0519	0.0401798	0.353028	ABTB1		ENSG00000119715	1267.6	1.07346	0.617609	1.73809	0.0821957	0.782082	ESRRB
ENSG00000102145	251.026	2.23234	1.19938	1.86125	0.0627095	0.655893	GATA1		ENSG00000062194	4301.61	1.52111	0.741493	2.05142	0.0402265	0.353274	GPBP1		ENSG00000075651	2327.4	1.25118	0.719868	1.73806	0.0821995	0.782082	PLD1
ENSG00000077684	570.146	1.59733	0.858453	1.86071	0.062785	0.655893	JADE1		ENSG00000185130	24.0545	3.18673	1.55387	2.05083	0.0402832	0.353481	HIST1H2BL		ENSG00000185053	6242.11	1.19861	0.690006	1.7371	0.0823703	0.782082	SGCZ
ENSG00000172901	187.192	2.21409	1.19075	1.8594	0.0629699	0.657143	LVRN		ENSG00000168811	105.464	2.40624	1.17334	2.05075	0.040291	0.353481	IL12A		ENSG00000100219	1915.66	1.15024	0.66245	1.73635	0.0825028	0.782082	XBP1
ENSG00000121577	83.1862	2.11386	1.13686	1.85938	0.0629729	0.657143	POPDC2		ENSG00000142945	1827.94	1.44372	0.704048	2.0506	0.0403062	0.353481	KIF2C		ENSG00000049449	3039.58	1.46768	0.845793	1.73527	0.0826925	0.782082	RCN1
ENSG00000002587	812.737	1.55062	0.834622	1.85787	0.0631881	0.658421	HS3ST1		ENSG00000157778	4031.22	1.94015	0.947092	2.04853	0.0405081	0.354252	PSMG3		ENSG00000274049	973.563	1.62358	0.935753	1.73506	0.0827307	0.782082	INO80B-WBP1
ENSG00000132792	3936.87	1.60965	0.866638	1.85735	0.0632612	0.658421	CTNNBL1		ENSG00000174109	1389.72	1.91839	0.937337	2.04663	0.040694	0.354573	C16orf91		ENSG00000089116	25.6556	2.91412	1.6796	1.73501	0.0827396	NA	LHX5
ENSG00000279161	33.0389	3.10698	1.67335	1.85674	0.0633475	0.658421	NA		ENSG00000138785	4366.03	1.42377	0.695845	2.0461	0.0407468	0.35465	INTS12		ENSG00000178343	3727.82	1.14666	0.660926	1.73493	0.0827539	0.782082	SHISA3
ENSG00000180758	81.0508	2.50406	1.34882	1.85649	0.0633844	0.658421	GPR157		ENSG00000111144	3254.8	1.53455	0.750036	2.04597	0.0407591	0.35465	LTA4H		ENSG00000116198	926.689	1.16505	0.671849	1.73409	0.0829027	0.782082	CEP104
ENSG00000102760	336.884	1.81351	0.976874	1.85644	0.0633912	0.658421	RGCC		ENSG00000183808	1073.31	1.40916	0.688833	2.04572	0.040784	0.354702	RBM12B		ENSG00000160191	3970.95	1.08063	0.623273	1.7338	0.0829537	0.782082	PDE9A
ENSG00000154025	560.106	1.45582	0.784445	1.85587	0.0634728	0.658421	SLC5A10		ENSG00000144895	4108.01	1.57113	0.768483	2.04445	0.0409087	0.355459	EIF2A		ENSG00000136451	1151.76	1.30878	0.755163	1.73311	0.0830763	0.782082	VEZF1
ENSG00000152443	335.884	1.82494	0.983457	1.85563	0.0635057	0.658421	ZNF776		ENSG00000178896	1174.34	1.71533	0.839864	2.0424	0.0411123	0.355864	EXOSC4		ENSG00000179399	7368.16	1.12013	0.646818	1.73175	0.0833183	0.782082	GPC5
ENSG00000133317	110.187	2.12095	1.14327	1.85516	0.0635738	0.658421	LGALS12		ENSG00000134452	1516.23	1.78762	0.87531	2.04227	0.0411246	0.355864	FBH1		ENSG00000179348	329.801	1.82254	1.05262	1.73142	0.0833761	0.782082	GATA2
ENSG00000256825	4216.61	1.51757	0.81821	1.85474	0.0636336	0.658421	NA		ENSG00000126368	341.005	1.8876	0.924783	2.04113	0.0412379	0.356336	NR1D1		ENSG00000174744	819.878	1.84302	1.06466	1.73109	0.0834353	0.782082	BRMS1
ENSG00000116663	74.4822	2.29779	1.23917	1.85429	0.0636972	0.658421	FBXO6		ENSG00000198585	1133.54	1.84183	0.902603	2.04058	0.041293	0.356336	NUDT16		ENSG00000100228	507.51	1.80657	1.04389	1.73061	0.0835222	0.782082	RAB36
ENSG00000162735	1267.29	1.79808	0.969941	1.85381	0.0637669	0.658421	PEX19		ENSG00000024048	3898.86	1.55651	0.763127	2.03965	0.0413854	0.356389	UBR2		ENSG00000139714	627.157	1.21397	0.701541	1.73043	0.0835537	0.782082	MORN3
ENSG00000167173	460.298	1.47123	0.794083	1.85274	0.06392	0.659307	C15orf39		ENSG00000117151	578.982	1.56698	0.768661	2.03859	0.041491	0.356902	CTBS		ENSG00000144619	18094.4	0.999595	0.577716	1.73025	0.0835851	0.782082	CNTN4
ENSG00000010610	367.1	1.47736	0.797711	1.852	0.0640263	0.659984	CD4		ENSG00000153993	797.282	1.7666	0.867052	2.03748	0.0416019	0.357204	SEMA3D		ENSG00000178538	440.509	1.08713	0.628369	1.73009	0.0836145	0.782082	CA8
ENSG00000284690	101.636	2.8308	1.52878	1.85167	0.0640731	0.659984	CD300H		ENSG00000165501	1218.56	1.6768	0.823373	2.0365	0.0416998	0.357395	LRR1		ENSG00000102935	7391.62	1.19313	0.690084	1.72896	0.0838154	0.782082	ZNF423
ENSG00000124257	52.4505	2.60199	1.40542	1.8514	0.0641122	0.659984	NEURL2		ENSG00000101574	1084.8	1.50405	0.738987	2.03528	0.0418228	0.357798	METTL4		ENSG00000111341	1030.69	1.28238	0.741738	1.72889	0.0838289	0.782082	MGP
ENSG00000133612	4895.41	1.81243	0.979308	1.85072	0.0642097	0.660411	AGAP3		ENSG00000006625	1413.1	1.67148	0.821501	2.03467	0.0418841	0.35816	GGCT		ENSG00000185811	723.374	1.16662	0.67481	1.72881	0.0838423	0.782082	IKZF1
ENSG00000071189	4899.53	1.71585	0.927727	1.84952	0.0643833	0.660991	SNX13		ENSG00000176971	2179.42	1.7902	0.880451	2.03327	0.0420249	0.35847	FIBIN		ENSG00000137713	975.782	1.09318	0.632506	1.72834	0.0839275	0.782082	PPP2R1B
ENSG00000066654	10044.1	1.41001	0.762474	1.84926	0.0644203	0.660991	THUMPD1		ENSG00000113108	421.275	1.7204	0.846398	2.03262	0.0420913	0.35847	APBB3		ENSG00000130150	881.611	1.63159	0.944093	1.72821	0.0839501	0.782082	MOSPD2
ENSG00000113580	5501.57	1.55813	0.843335	1.84758	0.0646637	0.662102	NR3C1		ENSG00000162645	283.924	2.13992	1.05451	2.02931	0.0424268	0.360675	GBP2		ENSG00000155719	1354.2	1.1751	0.680006	1.72808	0.0839744	0.782082	OTOA
ENSG00000120129	10706.4	1.46648	0.794263	1.84634	0.0648434	0.66225	DUSP1		ENSG00000114738	993.848	1.54802	0.763257	2.02818	0.0425421	0.36133	MAPKAPK3		ENSG00000153707	28832.2	0.957253	0.554063	1.7277	0.0840424	0.782082	PTPRD
ENSG00000279840	35.8642	2.9885	1.61916	1.84571	0.0649344	0.662452	NA		ENSG00000111897	5082.77	1.39714	0.689003	2.02776	0.0425843	0.361525	SERINC1		ENSG00000232859	394.773	1.27702	0.739237	1.72748	0.0840817	0.782082	LYRM9
ENSG00000204571	1761.69	1.93936	1.05099	1.84527	0.0649977	0.662598	KRTAP5-11		ENSG00000124641	814.424	1.38539	0.683477	2.02697	0.0426651	0.361723	MED20		ENSG00000197043	3380.29	1.25857	0.728592	1.7274	0.0840963	0.782082	ANXA6
ENSG00000106624	689.325	1.96445	1.06473	1.84503	0.0650338	0.662598	AEBP1		ENSG00000108176	563.235	1.84852	0.912827	2.02505	0.0428621	0.362742	DNAJC12		ENSG00000170385	209.045	1.7052	0.987158	1.72739	0.0840982	0.782082	SLC30A1
ENSG00000076770	576.979	1.56179	0.846733	1.84449	0.0651117	0.662882	MBNL3		ENSG00000272333	669.324	1.70156	0.840398	2.02471	0.0428969	0.362874	KMT2B		ENSG00000125885	1341.74	0.983873	0.569598	1.72731	0.0841117	0.782082	MCM8
ENSG00000227051	1967.49	1.5932	0.863932	1.84413	0.0651649	0.663079	C14orf132		ENSG00000118762	5721.08	1.47292	0.728058	2.02308	0.0430653	0.363646	PKD2		ENSG00000160229	1083.03	1.0222	0.591804	1.72727	0.0841195	0.782082	ZNF66
ENSG00000072736	5950.18	1.7964	0.974755	1.84292	0.06534	0.664498	NFATC3		ENSG00000275004	1018.48	1.7641	0.872171	2.02265	0.0431087	0.363849	ZNF280B		ENSG00000204403	52.5489	1.78571	1.0343	1.72649	0.0842591	0.782082	CASP12
ENSG00000112511	166.971	1.7888	0.970939	1.84234	0.065425	0.664498	PHF1		ENSG00000111249	3632.81	1.45674	0.720383	2.02217	0.0431588	0.363953	CUX2		ENSG00000112530	3200.96	1.00886	0.584345	1.72647	0.0842622	0.782082	PACRG
ENSG00000143320	3471.77	1.70853	0.927728	1.84163	0.0655291	0.664498	CRABP2		ENSG00000178927	1339.13	1.88468	0.932325	2.02149	0.0432293	0.364106	CYBC1		ENSG00000260097	3621.63	0.961569	0.557003	1.72633	0.0842888	0.782082	SPDYE6
ENSG00000064199	199.07	1.83463	0.996204	1.84162	0.0655302	0.664498	SPA17		ENSG00000115421	1740.47	1.68975	0.836383	2.0203	0.0433522	0.364925	PAPOLG		ENSG00000182255	113.681	1.57716	0.913839	1.72586	0.0843724	0.782469	KCNA4
ENSG00000166106	386.592	1.72121	0.935562	1.83976	0.0658032	0.665716	ADAMTS15		ENSG00000166333	5440.82	1.7283	0.856082	2.01885	0.0435033	0.36587	ILK		ENSG00000162616	3879.63	1.19527	0.693689	1.72307	0.0848765	0.785577	DNAJB4
ENSG00000139624	2192.92	1.47212	0.8009	1.83808	0.06605	0.665716	CERS5		ENSG00000261052	762.515	1.96856	0.975279	2.01846	0.0435433	0.366043	SULT1A3		ENSG00000185823	71.9584	2.14267	1.24411	1.72225	0.0850244	0.785577	NPAP1
ENSG00000115844	26.5263	3.54737	1.93167	1.83643	0.0662948	0.665716	DLX2		ENSG00000152443	555.055	1.83895	0.911517	2.01746	0.0436471	0.366148	ZNF776		ENSG00000091592	2023.47	1.08164	0.62815	1.72195	0.0850786	0.785577	NLRP1
ENSG00000163637	12512.5	1.69746	0.92437	1.83634	0.0663068	0.665716	PRICKLE2		ENSG00000167525	249.751	2.01224	0.998454	2.01535	0.0438678	0.367023	PROCA1		ENSG00000279502	9.96537	3.46409	2.01251	1.72128	0.0852006	NA	NA
ENSG00000174579	1703.17	1.69606	0.923983	1.8356	0.0664174	0.666096	MSL2		ENSG00000150455	256.205	1.65426	0.820851	2.01529	0.0438739	0.367023	TIRAP		ENSG00000186635	2473.19	1.10661	0.642909	1.72126	0.0852043	0.785885	ARAP1
ENSG00000167447	150.167	1.8251	0.99435	1.83547	0.0664359	0.666096	SMG8		ENSG00000115548	3187.26	1.58696	0.787999	2.01391	0.0440194	0.367425	KDM3A		ENSG00000065882	3268.75	1.13158	0.65763	1.7207	0.0853059	0.786433	TBC1D1
ENSG00000004534	8758.75	1.59396	0.868632	1.83502	0.066502	0.666137	RBM6		ENSG00000100417	1137.45	2.03495	1.01131	2.01219	0.0441997	0.368042	PMM1		ENSG00000197343	1130.6	1.18758	0.690451	1.72001	0.0854302	0.787077	ZNF655
ENSG00000133710	367.497	1.72902	0.942472	1.83456	0.0665709	0.666137	SPINK5		ENSG00000162231	1439.54	1.68147	0.835835	2.01172	0.0442494	0.368042	NXF1		ENSG00000123572	5607.99	1.05505	0.613539	1.71962	0.0855023	0.787077	NRK
ENSG00000060642	225.415	1.69619	0.925711	1.83231	0.0669055	0.668305	PIGV		ENSG00000179091	5054.06	1.60777	0.799862	2.01006	0.0444251	0.369016	CYC1		ENSG00000256977	554.526	1.05395	0.613039	1.71922	0.0855747	0.787113	LIMS3
ENSG00000146555	20437.7	1.50134	0.819773	1.83141	0.0670395	0.669259	SDK1		ENSG00000132768	386.635	1.88981	0.94126	2.00774	0.0446709	0.370043	DPH2		ENSG00000126767	592.603	1.44681	0.841979	1.71835	0.0857327	0.787255	ELK1
ENSG00000029153	253.897	1.59573	0.871486	1.83105	0.0670932	0.669259	ARNTL2		ENSG00000257591	1070.39	1.65822	0.826009	2.00751	0.0446955	0.370043	ZNF625		ENSG00000164008	647.273	1.6854	0.981227	1.71765	0.0858604	0.78804	C1orf50
ENSG00000185615	164.63	2.05304	1.12166	1.83036	0.0671955	0.669259	PDIA2		ENSG00000100483	438.095	1.7754	0.884746	2.00668	0.0447842	0.370043	VCPKMT		ENSG00000115274	87.764	1.63459	0.952182	1.71668	0.0860382	0.78843	INO80B
ENSG00000186998	263.953	1.68046	0.9182	1.83017	0.067225	0.669259	EMID1		ENSG00000255150	224.744	1.86474	0.929616	2.00592	0.0448645	0.370297	EID3		ENSG00000197992	163.595	1.5003	0.874143	1.71631	0.086105	0.78843	CLEC9A
ENSG00000230797	202.65	2.1821	1.19304	1.82902	0.0673968	0.669259	YY2		ENSG00000170779	1725.95	1.46947	0.733072	2.00454	0.0450126	0.370956	CDCA4		ENSG00000165246	2870.27	0.95882	0.558823	1.71578	0.0862015	0.788841	NLGN4Y
ENSG00000149054	325.585	1.49664	0.818316	1.82893	0.0674106	0.669259	ZNF215		ENSG00000068400	621.104	1.68489	0.840649	2.00428	0.0450404	0.370987	GRIPAP1		ENSG00000283355	13.6913	2.81123	1.63915	1.71505	0.0863355	NA	NA
ENSG00000101665	2375.18	1.49212	0.8164	1.82769	0.0675968	0.670728	SMAD7		ENSG00000167380	1555.16	1.61305	0.804966	2.00388	0.0450834	0.371005	ZNF226		ENSG00000175329	112.483	1.64465	0.959258	1.71451	0.0864356	0.789824	ISX
ENSG00000121957	785.358	1.57942	0.864701	1.82655	0.0677674	0.670728	GPSM2		ENSG00000188428	1293.35	1.48122	0.739406	2.00325	0.0451505	0.371119	BLOC1S5		ENSG00000196597	1297.6	1.02541	0.598712	1.71269	0.0867693	0.789824	ZNF782
ENSG00000279769	12.1325	4.01471	2.19807	1.82647	0.0677793	0.670728	NA		ENSG00000279073	253.481	1.99743	0.997575	2.00228	0.0452541	0.371492	NA		ENSG00000145882	1057.89	1.11909	0.653461	1.71255	0.0867952	0.789824	PCYOX1L
ENSG00000258466	4866.82	1.65642	0.907368	1.82552	0.0679225	0.670728	NA		ENSG00000262919	572.973	1.89293	0.945477	2.00209	0.0452746	0.371492	CCNQ		ENSG00000236699	2810.73	1.44323	0.842759	1.71251	0.0868027	0.789824	ARHGEF38
ENSG00000160055	433.538	2.05667	1.12678	1.82527	0.0679607	0.670728	TMEM234		ENSG00000204186	818.284	1.3882	0.69376	2.00098	0.045394	0.371987	ZDBF2		ENSG00000131779	1519.07	1.38196	0.807016	1.71244	0.0868162	0.789824	PEX11B
ENSG00000097007	3291.82	1.40488	0.769685	1.82527	0.0679607	0.670728	ABL1		ENSG00000265972	2641.4	1.84711	0.923937	1.99918	0.0455891	0.373099	TXNIP		ENSG00000123810	677.1	1.72878	1.00979	1.71202	0.0868936	0.789824	B9D2
ENSG00000172568	64.5836	2.42905	1.33111	1.82482	0.0680276	0.670728	FNDC9		ENSG00000145241	2194.68	1.38519	0.692956	1.99895	0.0456136	0.373137	CENPC		ENSG00000162571	130.382	1.61219	0.941785	1.71184	0.0869254	0.789824	TTLL10
ENSG00000108679	221.316	1.85695	1.01799	1.82414	0.0681317	0.671274	LGALS3BP		ENSG00000128652	5807.6	1.33243	0.667363	1.99656	0.0458733	0.374288	HOXD3		ENSG00000178235	119.706	1.5591	0.910941	1.71152	0.0869848	0.789824	SLITRK1
ENSG00000143740	1029.79	1.51354	0.829821	1.82394	0.0681612	0.671274	SNAP47		ENSG00000115297	216.896	1.87821	0.940986	1.99601	0.0459332	0.374615	TLX2		ENSG00000215187	45.6898	1.99098	1.16334	1.71143	0.087001	0.789824	FAM166B
ENSG00000186792	291.001	1.95333	1.07128	1.82337	0.0682471	0.671536	HYAL3		ENSG00000100600	2167.07	1.67789	0.840866	1.99543	0.0459955	0.374837	LGMN		ENSG00000168785	5106.45	0.923269	0.539559	1.71115	0.0870526	0.789824	TSPAN5
ENSG00000285133	165.024	1.9215	1.05405	1.82296	0.0683091	0.671536	NA		ENSG00000105677	6266.12	1.63736	0.820655	1.99518	0.0460229	0.374837	TMEM147		ENSG00000155463	4034.37	1.21987	0.714091	1.70828	0.0875842	0.789824	OXA1L
ENSG00000165030	602.589	2.00404	1.09962	1.82249	0.0683801	0.671536	NFIL3		ENSG00000244682	215.555	1.70241	0.853327	1.99503	0.0460399	0.374837	FCGR2C		ENSG00000279095	109.778	2.02841	1.18768	1.70788	0.0876593	0.789824	NA
ENSG00000133895	172.118	1.67804	0.920974	1.82203	0.0684504	0.671536	MEN1		ENSG00000182149	7510.74	1.48711	0.746313	1.99261	0.0463038	0.37585	IST1		ENSG00000187266	225.61	1.13449	0.664307	1.70778	0.0876774	0.789824	EPOR
ENSG00000279312	37.189	3.25697	1.78807	1.8215	0.0685304	0.671536	NA		ENSG00000279665	38.1909	2.6365	1.3237	1.99176	0.0463974	0.376074	NA		ENSG00000181982	1399.46	1.08163	0.633788	1.7066	0.0878956	0.789824	CCDC149
ENSG00000151657	705.37	1.6268	0.893266	1.82118	0.0685792	0.671679	KIN		ENSG00000144224	3722.69	1.48366	0.744998	1.9915	0.0464263	0.376074	UBXN4		ENSG00000204704	6.65699	3.78551	2.21822	1.70656	0.0879043	NA	OR2W1
ENSG00000212907	17013.5	1.4425	0.79238	1.82047	0.0686875	0.671776	ND4L		ENSG00000160049	1393.57	1.75303	0.880959	1.98992	0.0466002	0.376122	DFFA		ENSG00000100439	1819.67	1.64904	0.966356	1.70645	0.0879248	0.789824	ABHD4
ENSG00000106028	8388.15	1.84098	1.01129	1.82043	0.068694	0.671776	SSBP1		ENSG00000272636	314.257	1.56602	0.787152	1.98947	0.046649	0.376122	DOC2B		ENSG00000178409	1487.59	1.55686	0.913024	1.70517	0.0881629	0.789824	BEND3
ENSG00000146067	667.1	1.50575	0.827489	1.81966	0.0688115	0.671776	FAM193B		ENSG00000145020	842.957	1.62354	0.816113	1.98936	0.0466611	0.376122	AMT		ENSG00000272674	248.489	1.76744	1.03654	1.70514	0.0881675	0.789824	PCDHB16
ENSG00000234616	216.95	1.66203	0.913437	1.81954	0.0688298	0.671776	JRK		ENSG00000172663	5220.66	1.50239	0.75541	1.98884	0.0467192	0.376122	TMEM134		ENSG00000182890	57.9415	1.79723	1.05498	1.70358	0.0884604	0.789824	GLUD2
ENSG00000137802	747.34	1.52762	0.839764	1.8191	0.0688955	0.671776	MAPKBP1		ENSG00000007968	362.518	1.97813	0.994876	1.98831	0.0467771	0.376122	E2F2		ENSG00000182362	594.003	1.24292	0.729695	1.70334	0.0885054	0.789824	YBEY
ENSG00000121851	2509.5	1.91406	1.05234	1.81887	0.0689317	0.671776	POLR3GL		ENSG00000153896	497.454	1.55253	0.78107	1.9877	0.0468446	0.376122	ZNF599		ENSG00000130684	976.063	1.71803	1.0092	1.70236	0.0886875	0.789824	ZNF337
ENSG00000172572	41751.6	1.38379	0.76184	1.81638	0.0693126	0.672813	PDE3A		ENSG00000101928	864.128	1.54494	0.777355	1.98743	0.0468745	0.376122	MOSPD1		ENSG00000159251	3407.02	1.26884	0.745429	1.70217	0.0887239	0.789824	ACTC1
ENSG00000089351	852.439	1.6859	0.928589	1.81555	0.0694388	0.672916	GRAMD1A		ENSG00000100505	931.403	1.56537	0.787962	1.98661	0.0469658	0.376122	TRIM9		ENSG00000141564	4708.45	1.0843	0.637264	1.70149	0.0888518	0.789824	RPTOR
ENSG00000182324	75.9059	1.90994	1.05211	1.81535	0.0694705	0.672916	KCNJ14		ENSG00000188976	2022.95	1.33539	0.672228	1.98651	0.0469769	0.376122	NOC2L		ENSG00000108829	1108.8	1.70977	1.00489	1.70145	0.0888578	0.789824	LRRC59
ENSG00000111674	557.505	1.66054	0.914913	1.81497	0.0695292	0.672916	ENO2		ENSG00000267174	1286.25	1.83079	0.92163	1.98647	0.0469813	0.376122	NA		ENSG00000253649	528.413	1.1764	0.691457	1.70134	0.0888795	0.789824	NA
ENSG00000148985	486.642	1.42796	0.787139	1.81412	0.0696592	0.673509	PGAP2		ENSG00000180182	4640.7	1.35625	0.682847	1.98616	0.0470152	0.376122	MED14		ENSG00000214717	876.23	1.18825	0.69847	1.70121	0.0889034	0.789824	ZBED1
ENSG00000006025	130.841	1.78026	0.981802	1.81326	0.0697921	0.67413	OSBPL7		ENSG00000118985	4128.17	1.42682	0.718461	1.98593	0.0470407	0.376166	ELL2		ENSG00000234068	27.6278	2.85286	1.6784	1.69975	0.0891778	0.789824	PAGE2
ENSG00000130758	162.125	1.71091	0.944157	1.81211	0.0699694	0.675177	MAP3K10		ENSG00000145740	1128.76	1.47279	0.742009	1.98486	0.0471595	0.376956	SLC30A5		ENSG00000095752	32.1566	1.84798	1.08761	1.69912	0.0892957	0.789824	IL11
ENSG00000104774	408.927	1.49041	0.822964	1.81103	0.0701366	0.675531	MAN2B1		ENSG00000182793	126.725	2.51066	1.26545	1.98401	0.0472544	0.37699	GSTA5		ENSG00000203690	192.644	1.87258	1.10225	1.69887	0.0893436	0.789824	TCP10
ENSG00000255819	210.72	2.00197	1.10588	1.81029	0.0702507	0.675531	NA		ENSG00000170468	507.131	1.52909	0.771041	1.98315	0.0473504	0.377051	RIOX1		ENSG00000091704	41.7515	1.85793	1.0938	1.69861	0.0893932	0.789824	CPA1
ENSG00000111271	1254.13	1.43426	0.792457	1.80989	0.0703136	0.675531	ACAD10		ENSG00000177045	208.782	1.60879	0.81127	1.98305	0.0473617	0.377051	SIX5		ENSG00000077585	1431.62	1.35788	0.799455	1.69851	0.0894111	0.789824	GPR137B
ENSG00000175048	4189.37	1.36769	0.755681	1.80987	0.0703154	0.675531	ZDHHC14		ENSG00000117410	4662.57	1.63355	0.82395	1.98259	0.0474134	0.37717	ATP6V0B		ENSG00000215717	440.687	1.61918	0.953918	1.6974	0.0896215	0.789824	TMEM167B
ENSG00000248643	9997.46	1.6172	0.893857	1.80924	0.0704133	0.675531	RBM14-RBM4		ENSG00000127564	435.781	1.72838	0.872413	1.98115	0.0475741	0.377868	PKMYT1		ENSG00000185860	216.427	1.64932	0.971805	1.69717	0.0896639	0.789824	CCDC190
ENSG00000214753	721.264	1.71373	0.947225	1.80921	0.0704187	0.675531	HNRNPUL2		ENSG00000141030	2984.3	1.49746	0.75605	1.98063	0.0476325	0.378014	COPS3		ENSG00000168234	4023.05	0.982284	0.578787	1.69714	0.0896697	0.789824	TTC39C
ENSG00000100815	3595.8	1.48131	0.819163	1.80832	0.0705567	0.676166	TRIP11		ENSG00000138399	1078.48	1.71637	0.866783	1.98016	0.0476857	0.378118	FASTKD1		ENSG00000197961	2166.93	0.966486	0.569962	1.6957	0.0899423	0.789824	ZNF121
ENSG00000139496	4179.82	1.85817	1.02794	1.80766	0.0706587	0.676264	NUP58		ENSG00000136098	1028.92	1.40898	0.711691	1.97977	0.0477296	0.378183	NEK3		ENSG00000206077	515.103	1.39901	0.825095	1.69558	0.0899659	0.789824	ZDHHC11B
ENSG00000068305	5586.87	1.65572	0.915974	1.8076	0.0706684	0.676264	MEF2A		ENSG00000198353	1945.67	1.35452	0.684616	1.97852	0.0478704	0.378898	HOXC4		ENSG00000117362	2232.54	2.02525	1.19496	1.69483	0.0901075	0.789824	APH1A
ENSG00000067798	4157.24	1.34181	0.742625	1.80685	0.0707855	0.676725	NAV3		ENSG00000187066	510.132	1.59306	0.805349	1.9781	0.0479175	0.378898	TMEM262		ENSG00000067715	6325.33	0.938774	0.553932	1.69475	0.0901236	0.789824	SYT1
ENSG00000167034	8678.27	1.41013	0.780878	1.80582	0.0709464	0.677584	NKX3-1		ENSG00000068438	1524.77	1.97268	0.997266	1.97808	0.0479194	0.378898	FTSJ1		ENSG00000126822	1142.84	1.09284	0.64489	1.69462	0.0901478	0.789824	PLEKHG3
ENSG00000279700	43.2577	2.27118	1.25822	1.80507	0.071064	0.678065	NA		ENSG00000158286	1067.3	2.00559	1.0142	1.97751	0.0479841	0.379209	RNF207		ENSG00000181291	432.637	1.44683	0.853912	1.69436	0.0901977	0.789824	TMEM132E
ENSG00000251184	800.486	1.5555	0.862141	1.80423	0.0711956	0.678115	NA		ENSG00000163069	4282.38	1.56763	0.792803	1.97733	0.0480042	0.379209	SGCB		ENSG00000036530	447.997	1.13441	0.669532	1.69433	0.090203	0.789824	CYP46A1
ENSG00000135801	152.862	1.69572	0.94017	1.80363	0.0712887	0.678115	TAF5L		ENSG00000271741	4485.01	1.33118	0.673781	1.97569	0.0481904	0.380256	NA		ENSG00000171234	513.554	1.54515	0.912154	1.69396	0.0902736	0.789824	UGT2B7
ENSG00000185340	66.1584	2.19864	1.21921	1.80333	0.0713368	0.678115	GAS2L1		ENSG00000120896	879.663	1.38906	0.703659	1.97406	0.0483748	0.380256	SORBS3		ENSG00000205683	2743.53	1.21995	0.720554	1.69307	0.0904422	0.789824	DPF3
ENSG00000250741	280.171	1.92461	1.06729	1.80327	0.0713453	0.678115	NT5C1B-RDH14		ENSG00000109618	445.922	1.84295	0.933592	1.97404	0.0483768	0.380256	SEPSECS		ENSG00000168890	231.325	1.71641	1.01387	1.69294	0.0904673	0.789824	TMEM150A
ENSG00000027847	490.268	1.74254	0.966368	1.80318	0.0713597	0.678115	B4GALT7		ENSG00000255432	4561.31	1.65887	0.840359	1.974	0.0483812	0.380256	NA		ENSG00000111321	1132.14	1.33926	0.791646	1.69174	0.0906961	0.789824	LTBR
ENSG00000124226	3722.92	1.79775	0.997466	1.80232	0.0714949	0.678115	RNF114		ENSG00000183751	298.922	1.56384	0.793014	1.97202	0.0486074	0.38126	TBL3		ENSG00000065427	3609.61	1.13254	0.66968	1.69117	0.0908039	0.789824	KARS
ENSG00000135018	4830.72	1.43814	0.79853	1.80099	0.0717045	0.678115	UBQLN1		ENSG00000010270	4905.7	1.40457	0.712752	1.97063	0.0487663	0.38203	STARD3NL		ENSG00000261884	1614.11	1.23847	0.732343	1.69111	0.0908165	0.789824	NA
ENSG00000134313	5258.63	1.66133	0.922659	1.80059	0.0717681	0.678115	KIDINS220		ENSG00000167799	91.7658	2.06727	1.04963	1.96953	0.0488928	0.382156	NUDT8		ENSG00000240303	1406.85	0.925753	0.547687	1.6903	0.0909712	0.789824	ACAD11
ENSG00000083454	125.075	1.83698	1.0203	1.80043	0.0717921	0.678115	P2RX5		ENSG00000105254	9626.81	1.45155	0.737077	1.96933	0.0489156	0.382156	TBCB		ENSG00000142303	859.294	1.4217	0.841166	1.69016	0.0909974	0.789824	ADAMTS10
ENSG00000111241	210.851	2.11811	1.17685	1.79982	0.0718894	0.678115	FGF6		ENSG00000157916	3699.53	1.54873	0.78653	1.96906	0.0489461	0.382156	RER1		ENSG00000248905	2897.93	1.01399	0.599988	1.69002	0.0910247	0.789824	FMN1
ENSG00000140632	891.118	1.56142	0.86755	1.7998	0.0718917	0.678115	GLYR1		ENSG00000284917	791.571	1.64596	0.835982	1.9689	0.0489648	0.382156	ECE2		ENSG00000239779	882.012	1.62158	0.959729	1.68963	0.0910995	0.789824	WBP1
ENSG00000162086	356.02	1.49236	0.829289	1.79957	0.0719286	0.678115	ZNF75A		ENSG00000168575	3185.51	1.50202	0.763203	1.96806	0.0490617	0.382596	SLC20A2		ENSG00000128918	10340.6	1.16032	0.686952	1.68909	0.0912021	0.789824	ALDH1A2
ENSG00000138642	320.73	1.54958	0.861185	1.79936	0.0719621	0.678115	HERC6		ENSG00000267157	82.8794	2.26833	1.15331	1.9668	0.0492067	0.383	NA		ENSG00000101158	3562.97	1.48937	0.88178	1.68905	0.0912108	0.789824	NELFCD
ENSG00000171357	108.22	2.05097	1.1401	1.79893	0.0720302	0.678115	LURAP1		ENSG00000148154	3515.14	1.44022	0.732543	1.96605	0.0492925	0.383287	UGCG		ENSG00000171208	948.716	1.07956	0.639333	1.68857	0.0913018	0.789824	NETO2
ENSG00000170962	1798.16	1.53702	0.854473	1.7988	0.072051	0.678115	PDGFD		ENSG00000154767	1038.67	1.39314	0.709608	1.96325	0.0496167	0.384863	XPC		ENSG00000011132	197.665	1.49134	0.883369	1.68825	0.0913642	0.789824	APBA3
ENSG00000140262	21498.2	1.64576	0.914989	1.79866	0.0720722	0.678115	TCF12		ENSG00000113211	135.379	1.93964	0.988412	1.96238	0.0497182	0.385321	PCDHB6		ENSG00000189184	5259.51	0.920097	0.545023	1.68818	0.0913762	0.789824	PCDH18
ENSG00000146834	144.79	1.7304	0.963117	1.79667	0.0723887	0.679054	MEPCE		ENSG00000089693	7625.61	1.6902	0.861417	1.96212	0.0497486	0.385321	MLF2		ENSG00000162594	735.33	1.33834	0.793105	1.68746	0.0915143	0.789824	IL23R
ENSG00000111341	13586.4	1.33927	0.745434	1.79664	0.0723933	0.679054	MGP		ENSG00000047634	1302.03	1.58226	0.806654	1.96151	0.0498197	0.385321	SCML1		ENSG00000133106	1361.75	1.31183	0.777538	1.68716	0.0915732	0.789824	EPSTI1
ENSG00000176386	5804.69	1.90912	1.06269	1.7965	0.0724144	0.679054	CDC26		ENSG00000271810	6984.63	1.89065	0.964256	1.96074	0.0499099	0.385703	NA		ENSG00000157837	3671.16	1.18203	0.700773	1.68675	0.091652	0.789824	SPPL3
ENSG00000106025	1947.74	1.54066	0.85817	1.79529	0.0726079	0.679893	TSPAN12		ENSG00000162910	3932.72	1.71732	0.876471	1.95936	0.050071	0.385993	MRPL55		ENSG00000204702	41.6345	3.07879	1.82573	1.68634	0.0917305	0.789824	OR2J1
ENSG00000010244	6531.43	1.47137	0.819905	1.79456	0.0727244	0.680615	ZNF207		ENSG00000169760	31204.4	1.36605	0.697284	1.9591	0.0501011	0.385993	NLGN1		ENSG00000180884	110.455	1.33062	0.789178	1.68608	0.0917802	0.789824	ZNF792
ENSG00000074935	863.506	1.83722	1.0245	1.79328	0.0729275	0.681614	TUBE1		ENSG00000169851	15537.1	1.3311	0.679592	1.95868	0.0501503	0.386137	PCDH7		ENSG00000100441	2981.48	1.12837	0.669362	1.68573	0.091847	0.789824	KHNYN
ENSG00000189091	1705.53	1.48621	0.830364	1.78983	0.0734817	0.681627	SF3B3		ENSG00000028839	2247.08	1.43603	0.733458	1.95789	0.0502426	0.386216	TBPL1		ENSG00000267179	2250.25	0.9368	0.555965	1.685	0.0919893	0.789824	NA
ENSG00000143839	3538.77	2.29146	1.28039	1.78966	0.0735088	0.681627	REN		ENSG00000285641	4029.06	1.50689	0.769855	1.95737	0.0503036	0.386371	NA		ENSG00000211455	1486.63	1.3653	0.810311	1.68491	0.0920065	0.789824	STK38L
ENSG00000184967	1176.96	2.07831	1.16138	1.78953	0.0735298	0.681627	NOC4L		ENSG00000284773	3310.41	1.63851	0.83752	1.95639	0.0504194	0.386788	NA		ENSG00000182359	1074.87	1.35319	0.803332	1.68448	0.0920892	0.789824	KBTBD3
ENSG00000278129	685.854	1.44283	0.806585	1.78881	0.0736453	0.681627	ZNF8		ENSG00000221914	3423.09	1.54199	0.788311	1.95607	0.0504572	0.38692	PPP2R2A		ENSG00000248672	1248.25	1.30647	0.776126	1.68332	0.0923136	0.789824	LY75-CD302
ENSG00000129474	771.592	1.70257	0.952903	1.78672	0.073983	0.682607	AJUBA		ENSG00000166471	3300.29	1.45201	0.742411	1.95581	0.050488	0.386993	TMEM41B		ENSG00000145191	901.718	0.980225	0.582822	1.68186	0.092596	0.789824	EIF2B5
ENSG00000164983	3921.95	1.74001	0.97412	1.78624	0.0740603	0.682607	TMEM65		ENSG00000124523	868.919	1.52062	0.77769	1.9553	0.0505474	0.386993	SIRT5		ENSG00000151572	3204.93	0.985297	0.585932	1.68159	0.0926484	0.789824	ANO4
ENSG00000244242	66.2792	2.42329	1.35673	1.78612	0.0740791	0.682607	IFITM10		ENSG00000150764	1823.44	1.31296	0.671492	1.95529	0.0505484	0.386993	DIXDC1		ENSG00000051009	566.47	1.33587	0.794613	1.68116	0.0927316	0.789824	FAM160A2
ENSG00000105467	117.106	2.04969	1.14791	1.78558	0.0741665	0.682607	SYNGR4		ENSG00000213901	114.117	2.59995	1.3297	1.95529	0.0505486	0.386993	SLC23A3		ENSG00000178971	443.638	1.00327	0.596774	1.68115	0.0927337	0.789824	CTC1
ENSG00000027869	74.3946	2.43311	1.36289	1.78525	0.0742205	0.682607	SH2D2A		ENSG00000268041	67.604	2.16959	1.11015	1.95431	0.0506642	0.387091	LOC390937		ENSG00000172081	465.227	1.30956	0.779145	1.68076	0.0928095	0.789824	MOB3A
ENSG00000127528	184.796	1.83743	1.02949	1.7848	0.074293	0.682607	KLF2		ENSG00000151239	1118.69	1.49888	0.767031	1.95413	0.0506854	0.387091	TWF1		ENSG00000279407	283.128	1.79315	1.06728	1.68011	0.0929356	0.789824	NA
ENSG00000086758	11580.2	1.51531	0.849024	1.78476	0.0742999	0.682607	HUWE1		ENSG00000136710	1004.65	1.87645	0.96147	1.95165	0.0509803	0.388563	CCDC115		ENSG00000102145	74.3433	1.77931	1.05905	1.6801	0.0929382	0.789824	GATA1
ENSG00000092758	75.4256	2.04813	1.14823	1.78372	0.074469	0.683608	COL9A3		ENSG00000117152	474.939	1.90112	0.974229	1.95141	0.051008	0.388617	RGS4		ENSG00000080802	3759.34	0.922641	0.549228	1.67989	0.0929795	0.789824	CNOT4
ENSG00000103490	361.452	1.7307	0.970616	1.7831	0.0745702	0.684218	PYCARD		ENSG00000110092	1997.06	1.35877	0.696509	1.95083	0.0510777	0.388793	CCND1		ENSG00000177479	3229.85	1.0371	0.617535	1.67943	0.093069	0.789824	ARIH2
ENSG00000110719	682.651	1.61415	0.90576	1.7821	0.0747332	0.68532	TCIRG1		ENSG00000167791	65.311	2.12277	1.08824	1.95065	0.051099	0.388793	CABP2		ENSG00000169314	841.058	1.51588	0.902728	1.67922	0.0931092	0.789824	C22orf15
ENSG00000171827	232.951	1.67928	0.942581	1.78158	0.0748184	0.685358	ZNF570		ENSG00000196866	157.236	2.44677	1.25519	1.94932	0.0512568	0.389496	HIST1H2AD		ENSG00000134115	3402.89	1.07285	0.639049	1.67883	0.0931855	0.789824	CNTN6
ENSG00000158887	14.6832	3.58667	2.01398	1.78089	0.0749302	0.685915	MPZ		ENSG00000132718	1337.36	1.34955	0.692373	1.94917	0.0512751	0.389496	SYT11		ENSG00000173083	307.565	1.08036	0.643655	1.67847	0.0932551	0.789824	HPSE
ENSG00000149289	569.443	1.44715	0.812944	1.78013	0.0750547	0.686621	ZC3H12C		ENSG00000136630	224.397	2.26844	1.16407	1.94871	0.0513299	0.389496	HLX		ENSG00000184599	295.811	1.65254	0.984808	1.67803	0.0933408	0.789824	FAM19A3
ENSG00000091157	2022.61	1.37575	0.772897	1.77999	0.0750773	0.686621	WDR7		ENSG00000183783	3395.26	1.45824	0.748684	1.94773	0.0514469	0.39007	KCTD8		ENSG00000205413	129.752	1.43357	0.854651	1.67738	0.0934684	0.789824	SAMD9
ENSG00000138604	2349.1	1.53681	0.864407	1.77788	0.0754234	0.687654	GLCE		ENSG00000143153	1948.23	1.48128	0.761193	1.946	0.0516542	0.390857	ATP1B1		ENSG00000196865	4643.91	0.924741	0.551313	1.67734	0.0934757	0.789824	NHLRC2
ENSG00000204315	69.2464	1.89481	1.06642	1.7768	0.0756007	0.687654	FKBPL		ENSG00000140332	3148.25	1.41265	0.726179	1.94532	0.0517361	0.391162	TLE3		ENSG00000153283	1968.71	1.19018	0.709872	1.67661	0.0936196	0.789824	CD96
ENSG00000198276	914.481	1.68171	0.946493	1.77678	0.0756041	0.687654	UCKL1		ENSG00000070814	633.927	1.46098	0.75144	1.94424	0.0518661	0.391988	TCOF1		ENSG00000178796	562.495	1.82341	1.08767	1.67644	0.0936523	0.789824	RIIAD1
ENSG00000197361	71.4673	2.05058	1.15422	1.77659	0.0756361	0.687654	FBXL22		ENSG00000063322	1485.25	1.6322	0.839634	1.94395	0.0519019	0.392064	MED29		ENSG00000115415	1377.73	1.05463	0.629236	1.67605	0.0937291	0.789824	STAT1
ENSG00000116497	1958.48	1.60609	0.905597	1.77352	0.0761434	0.688515	S100PBP		ENSG00000168438	2532.74	1.36546	0.702886	1.94264	0.0520592	0.392534	CDC40		ENSG00000243414	214.242	1.7185	1.02593	1.67507	0.0939202	0.789824	TICAM2
ENSG00000109618	605.746	1.68448	0.94994	1.77324	0.0761883	0.688515	SEPSECS		ENSG00000153707	34352.2	1.29782	0.668739	1.94069	0.0522957	0.393586	PTPRD		ENSG00000243073	132.803	1.52548	0.910729	1.67501	0.0939314	0.789824	PRAMEF4
ENSG00000181191	418.193	1.90664	1.07525	1.7732	0.0761951	0.688515	PJA1		ENSG00000129355	249.414	1.53613	0.791757	1.94015	0.0523614	0.393586	CDKN2D		ENSG00000100092	596.868	1.63745	0.977574	1.67501	0.0939319	0.789824	SH3BP1
ENSG00000153898	521.125	2.18164	1.2304	1.77312	0.0762091	0.688515	MCOLN2		ENSG00000010310	640.436	1.99699	1.02933	1.94008	0.0523696	0.393586	GIPR		ENSG00000181085	366.172	2.02352	1.20853	1.67437	0.0940581	0.790529	MAPK15
ENSG00000144476	558.866	1.65185	0.93168	1.77298	0.0762324	0.688515	ACKR3		ENSG00000145908	2239.26	1.52784	0.789386	1.93547	0.0529322	0.395764	ZNF300		ENSG00000182985	48392	0.901748	0.538674	1.67401	0.094128	0.790698	CADM1
ENSG00000166997	427.297	1.53442	0.865735	1.77239	0.0763297	0.688986	CNPY4		ENSG00000186908	2142.81	1.40858	0.728025	1.9348	0.0530146	0.396066	ZDHHC17		ENSG00000112282	2170.78	0.957677	0.572293	1.6734	0.0942478	0.790698	MED23
ENSG00000104524	184.299	2.1036	1.18711	1.77203	0.07639	0.688986	PYCR3		ENSG00000143363	1633.72	1.41317	0.730577	1.93432	0.0530742	0.396198	PRUNE1		ENSG00000109738	985.623	1.34206	0.802135	1.6731	0.0943067	0.790836	GLRB
ENSG00000171643	384.56	1.95116	1.10175	1.77097	0.076565	0.689453	S100Z		ENSG00000187601	1673.07	1.54537	0.799456	1.93302	0.0532334	0.396915	MAGEH1		ENSG00000260482	131.562	1.58872	0.950661	1.67117	0.0946873	0.790972	NA
ENSG00000161835	190.704	1.64594	0.929581	1.77062	0.0766238	0.689453	GRASP		ENSG00000120594	18577.9	1.29159	0.668367	1.93245	0.0533038	0.397283	PLXDC2		ENSG00000155974	29893.2	0.99779	0.597213	1.67074	0.0947722	0.790972	GRIP1
ENSG00000100228	71.065	2.15545	1.21737	1.77058	0.0766302	0.689453	RAB36		ENSG00000165915	1091.18	1.61102	0.834356	1.93085	0.0535015	0.39797	SLC39A13		ENSG00000173698	1626.08	1.38135	0.826889	1.67054	0.0948123	0.790972	ADGRG2
ENSG00000111247	341.104	1.65296	0.933912	1.76993	0.0767393	0.689598	RAD51AP1		ENSG00000171497	1622.98	1.36168	0.706055	1.92857	0.0537838	0.398862	PPID		ENSG00000154269	1895.02	1.50176	0.899015	1.67045	0.0948301	0.790972	ENPP3
ENSG00000163468	12948.8	1.71583	0.96966	1.76952	0.0768075	0.689598	CCT3		ENSG00000167851	317.591	2.05955	1.06838	1.92773	0.0538884	0.399117	CD300A		ENSG00000279044	9.39827	3.12355	1.87014	1.67023	0.0948741	NA	NA
ENSG00000178802	2024.12	1.5999	0.904773	1.76829	0.0770133	0.689598	MPI		ENSG00000116922	520.43	1.61723	0.839993	1.92529	0.0541934	0.40049	C1orf109		ENSG00000154589	454.631	1.36285	0.816147	1.66986	0.0949472	0.790972	LY96
ENSG00000149136	1589.93	1.78765	1.01107	1.76808	0.0770474	0.689598	SSRP1		ENSG00000269711	2760.22	1.63221	0.848293	1.92411	0.0543408	0.40051	NA		ENSG00000075785	5053.51	0.990137	0.593228	1.66907	0.0951041	0.790972	RAB7A
ENSG00000013561	1060.27	1.42073	0.804413	1.76617	0.0773665	0.69095	RNF14		ENSG00000169715	909.476	1.81465	0.94316	1.92401	0.0543528	0.40051	MT1E		ENSG00000126775	2040.77	1.24444	0.745724	1.66877	0.0951624	0.790972	ATG14
ENSG00000122435	513.476	1.8086	1.02519	1.76417	0.0777032	0.692233	TRMT13		ENSG00000274286	37.569	2.98597	1.55202	1.92393	0.0543636	0.40051	ADRA2B		ENSG00000112343	987.476	1.05642	0.633121	1.66859	0.0951991	0.790972	TRIM38
ENSG00000102181	1452.55	1.44322	0.818388	1.7635	0.0778168	0.692342	CD99L2		ENSG00000143374	684.13	1.70815	0.889387	1.92059	0.054783	0.400982	TARS2		ENSG00000066933	6721.26	1.04658	0.627237	1.66856	0.0952055	0.790972	MYO9A
ENSG00000166526	864.075	1.48966	0.844739	1.76346	0.077823	0.692342	ZNF3		ENSG00000279679	10.8189	4.35353	2.2675	1.91997	0.0548615	NA	NA		ENSG00000115041	564.421	1.23351	0.740185	1.66649	0.0956156	0.790972	KCNIP3
ENSG00000168234	7026.33	1.47031	0.834072	1.76281	0.0779322	0.692386	TTC39C		ENSG00000142669	18557.1	1.41356	0.736697	1.91878	0.0550123	0.401763	SH3BGRL3		ENSG00000082014	1083.5	1.55466	0.932915	1.66646	0.0956225	0.790972	SMARCD3
ENSG00000129055	6161.94	1.71005	0.970224	1.76253	0.0779793	0.69249	ANAPC13		ENSG00000162630	1100.62	1.36239	0.710139	1.91848	0.0550499	0.401763	B3GALT2		ENSG00000085552	227.813	1.37648	0.826072	1.6663	0.0956533	0.790972	IGSF9
ENSG00000050344	553.317	1.42374	0.807897	1.76228	0.0780226	0.692561	NFE2L3		ENSG00000160214	805.246	2.06842	1.07818	1.91844	0.055055	0.401763	RRP1		ENSG00000114638	208.973	1.29905	0.779607	1.66629	0.0956549	0.790972	UPK1B
ENSG00000182362	223.778	1.7185	0.975553	1.76156	0.0781435	0.69299	YBEY		ENSG00000179104	7373.66	1.37657	0.717789	1.91779	0.055138	0.401773	TMTC2		ENSG00000005812	1964.56	1.35101	0.811069	1.66572	0.0957693	0.790972	FBXL3
ENSG00000170917	841.486	1.66298	0.9452	1.75939	0.0785105	0.694462	NUDT6		ENSG00000178172	63.8426	2.57072	1.34153	1.91625	0.0553328	0.402433	SPINK6		ENSG00000106638	913.502	1.42516	0.855799	1.6653	0.0958536	0.790972	TBL2
ENSG00000162545	326.545	2.72298	1.54773	1.75934	0.0785201	0.694462	CAMK2N1		ENSG00000280160	1814.82	1.656	0.864799	1.91489	0.0555062	0.403029	NA		ENSG00000155833	44.7882	2.33568	1.40275	1.66507	0.0958984	0.790972	CYLC2
ENSG00000257355	6010.42	1.85063	1.05254	1.75824	0.0787061	0.69548	NA		ENSG00000280239	42.0115	2.85561	1.49215	1.91376	0.0556511	0.403692	NA		ENSG00000138378	647.348	1.13958	0.684451	1.66496	0.0959202	0.790972	STAT4
ENSG00000165716	1382.79	1.39172	0.792121	1.75696	0.0789249	0.696472	DIPK1B		ENSG00000128944	2315.01	1.58279	0.82748	1.91278	0.0557759	0.403692	KNSTRN		ENSG00000175879	1121.51	1.56866	0.942236	1.66483	0.0959467	0.790972	HOXD8
ENSG00000189283	23185.5	1.3402	0.763265	1.75588	0.0791089	0.696786	FHIT		ENSG00000144057	4042.77	1.53976	0.805025	1.91269	0.0557879	0.403692	ST6GAL2		ENSG00000090661	1266.64	1.39517	0.838139	1.6646	0.0959924	0.790972	CERS4
ENSG00000182973	5577.86	1.66507	0.948621	1.75525	0.079216	0.696786	CNOT10		ENSG00000255292	9286.45	1.33647	0.698757	1.91264	0.0557938	0.403692	NA		ENSG00000145649	109.698	1.69924	1.02099	1.6643	0.0960526	0.790972	GZMA
ENSG00000136110	241.464	1.56078	0.889256	1.75516	0.0792325	0.696786	CNMD		ENSG00000226763	929.92	1.38054	0.72191	1.91235	0.0558318	0.403692	SRRM5		ENSG00000170677	770.291	1.48195	0.890443	1.66428	0.0960567	0.790972	SOCS6
ENSG00000167941	166.445	2.04212	1.16352	1.75513	0.0792376	0.696786	SOST		ENSG00000213462	1742.44	1.5473	0.809186	1.91217	0.0558544	0.403692	ERV3-1		ENSG00000174165	773.324	1.41471	0.85028	1.66382	0.096148	0.790972	ZDHHC24
ENSG00000198081	373.544	1.56562	0.8921	1.75498	0.0792621	0.696786	ZBTB14		ENSG00000149196	6586.5	1.61336	0.843974	1.91163	0.055924	0.404041	HIKESHI		ENSG00000156030	5539.34	1.2469	0.749506	1.66363	0.0961861	0.790972	ELMSAN1
ENSG00000177054	4094.97	1.36832	0.779959	1.75435	0.0793709	0.696786	ZDHHC13		ENSG00000141965	1166.29	1.43178	0.749217	1.91104	0.0559998	0.404139	FEM1A		ENSG00000108448	1034.8	1.46971	0.883587	1.66335	0.0962425	0.791064	TRIM16L
ENSG00000136937	1588.35	1.46136	0.833007	1.75432	0.0793755	0.696786	NCBP1		ENSG00000273703	53.3318	2.07573	1.08624	1.91092	0.0560144	0.404139	HIST1H2BM		ENSG00000107130	1786.59	1.07659	0.647347	1.66308	0.0962962	0.791156	NCS1
ENSG00000154451	112.865	2.27939	1.29974	1.75372	0.0794779	0.696786	GBP5		ENSG00000115641	3715.3	1.34171	0.702272	1.91052	0.0560661	0.404139	FHL2		ENSG00000180425	1114.76	1.66848	1.0037	1.66233	0.0964469	0.791995	C11orf71
ENSG00000092010	3012.08	1.78263	1.01673	1.75329	0.0795517	0.696984	PSME1		ENSG00000121690	560.924	1.7632	0.924264	1.90768	0.0564328	0.405734	DEPDC7		ENSG00000204099	38.5206	1.70713	1.02743	1.66155	0.0966034	0.791995	NEU4
ENSG00000171817	526.903	1.51068	0.862013	1.7525	0.0796879	0.697243	ZNF540		ENSG00000180304	7323.4	1.40374	0.735967	1.90735	0.0564756	0.405734	OAZ2		ENSG00000276076	72.1471	1.8794	1.13127	1.66131	0.0966509	0.791995	CRYAA
ENSG00000149243	58.0767	2.4351	1.39031	1.75148	0.0798626	0.697987	KLHL35		ENSG00000105854	8935.59	1.3892	0.728461	1.90703	0.0565169	0.405734	PON2		ENSG00000166847	3047.01	1.11668	0.672174	1.6613	0.0966531	0.791995	DCTN5
ENSG00000261587	21.6214	3.1613	1.80508	1.75134	0.0798874	0.697987	TMEM249		ENSG00000011478	125.419	2.33859	1.22635	1.90695	0.0565268	0.405734	QPCTL		ENSG00000150764	2513.24	1.22468	0.737433	1.66073	0.0967677	0.792585	DIXDC1
ENSG00000158863	582.667	1.37018	0.782713	1.75055	0.0800237	0.698224	FAM160B2		ENSG00000100591	3154.05	1.49277	0.782976	1.90653	0.0565814	0.405734	AHSA1		ENSG00000148082	1274.06	1.17012	0.704683	1.66049	0.0968164	0.792637	SHC3
ENSG00000214534	30.9579	2.70784	1.54747	1.74985	0.0801436	0.698224	ZNF705E		ENSG00000142694	541.442	1.62625	0.853015	1.90648	0.0565885	0.405734	EVA1B		ENSG00000171680	473.537	1.31221	0.790623	1.65971	0.0969721	0.792997	PLEKHG5
ENSG00000086300	614.18	1.41982	0.8115	1.74962	0.0801838	0.698224	SNX10		ENSG00000166024	1357.88	1.50004	0.787221	1.90549	0.056716	0.405764	R3HCC1L		ENSG00000279722	32.1592	2.11558	1.27499	1.65929	0.0970578	0.792997	NA
ENSG00000127334	914.087	1.39651	0.798349	1.74924	0.0802491	0.698224	DYRK2		ENSG00000170092	2484.45	1.43151	0.75153	1.9048	0.0568061	0.405764	SPDYE5		ENSG00000165841	653.938	1.21453	0.732093	1.65898	0.0971195	0.792997	CYP2C19
ENSG00000168772	7767.64	1.3597	0.778666	1.7462	0.0807767	0.700217	CXXC4		ENSG00000088833	3159.59	1.61952	0.850299	1.90465	0.0568253	0.405764	NSFL1C		ENSG00000005381	104.351	1.57817	0.951619	1.65841	0.0972356	0.792997	MPO
ENSG00000186827	66.2268	2.14349	1.22874	1.74447	0.0810777	0.701824	TNFRSF4		ENSG00000174842	1516.9	1.55099	0.814372	1.90453	0.0568417	0.405764	GLMN		ENSG00000113389	6197.11	0.925353	0.55799	1.65837	0.0972431	0.792997	NPR3
ENSG00000196526	5371.93	1.59065	0.911913	1.7443	0.0811063	0.701824	AFAP1		ENSG00000156860	278.384	1.67614	0.880201	1.90427	0.0568752	0.405764	FBRS		ENSG00000189056	2533.75	1.20376	0.72625	1.6575	0.0974188	0.793151	RELN
ENSG00000198113	111.09	1.88731	1.08213	1.74407	0.0811464	0.701861	TOR4A		ENSG00000185414	694.641	1.5098	0.793115	1.90363	0.0569584	0.405764	MRPL30		ENSG00000064490	1804.6	1.2666	0.765231	1.65519	0.0978859	0.794447	RFXANK
ENSG00000105392	192.475	1.54245	0.884869	1.74313	0.0813101	0.702657	CRX		ENSG00000147256	362.924	1.92899	1.01393	1.90249	0.0571069	0.406362	ARHGAP36		ENSG00000069869	2205.95	0.900116	0.544481	1.65316	0.0982975	0.795462	NEDD4
ENSG00000136932	253.877	1.76953	1.0162	1.74132	0.0816269	0.703025	TRMO		ENSG00000076984	160.383	1.86321	0.979527	1.90216	0.0571506	0.40652	MAP2K7		ENSG00000156509	741.403	1.82176	1.102	1.65314	0.0983026	0.795462	FBXO43
ENSG00000204540	96.5528	2.26546	1.30106	1.74124	0.0816415	0.703025	PSORS1C1		ENSG00000162711	328.929	1.61472	0.849074	1.90175	0.0572043	0.406748	NLRP3		ENSG00000284393	527.807	1.57802	0.954587	1.65309	0.0983131	0.795462	NA
ENSG00000166046	493.64	1.49754	0.860209	1.7409	0.0817005	0.703025	TCP11L2		ENSG00000145817	4107.94	1.43878	0.756781	1.90118	0.0572783	0.40712	YIPF5		ENSG00000117155	386.856	1.37122	0.829626	1.65282	0.0983684	0.795462	SSX2IP
ENSG00000100345	15597.6	1.49976	0.861821	1.74022	0.0818208	0.703292	MYH9		ENSG00000147394	901.162	1.77053	0.931487	1.90076	0.0573337	0.407274	ZNF185		ENSG00000175591	69.4512	1.80379	1.09155	1.6525	0.0984318	0.795462	P2RY2
ENSG00000131115	621.604	1.44173	0.829349	1.73839	0.0821419	0.703789	ZNF227		ENSG00000186395	1989.16	1.31435	0.691934	1.89952	0.0574955	0.407487	KRT10		ENSG00000198695	3127.66	1.01893	0.616637	1.65239	0.0984545	0.795462	ND6
ENSG00000171227	281.397	1.67431	0.963606	1.73754	0.0822916	0.703789	TMEM37		ENSG00000155366	15764.5	1.81081	0.953496	1.89912	0.0575483	0.407487	RHOC		ENSG00000005884	178.025	1.34732	0.815398	1.65234	0.0984651	0.795462	ITGA3
ENSG00000148335	7419.46	1.47075	0.846583	1.73728	0.0823385	0.703789	NTMT1		ENSG00000086848	2261.88	1.43536	0.755823	1.89907	0.0575552	0.407487	ALG9		ENSG00000166923	249.865	1.23065	0.744836	1.65225	0.0984837	0.795462	GREM1
ENSG00000169714	9501.72	1.73387	0.998367	1.73671	0.0824389	0.704	CNBP		ENSG00000042753	4533.68	1.35133	0.712051	1.89779	0.0577234	0.407709	AP2S1		ENSG00000104886	3958.99	1.21723	0.737037	1.65151	0.0986336	0.79558	PLEKHJ1
ENSG00000188779	66.3848	2.53777	1.46154	1.73636	0.0824997	0.704	SKOR1		ENSG00000133574	676.247	1.62727	0.857486	1.89772	0.0577329	0.407709	GIMAP4		ENSG00000118596	1176.84	1.11661	0.676238	1.6512	0.0986975	0.79558	SLC16A7
ENSG00000184988	150.916	1.59854	0.920668	1.73628	0.0825148	0.704	TMEM106A		ENSG00000116815	1373.08	1.38019	0.727456	1.89728	0.0577904	0.407709	CD58		ENSG00000120471	33.3597	2.10299	1.27396	1.65075	0.098789	0.79558	TP53AIP1
ENSG00000105617	200.848	1.90947	1.10043	1.73521	0.0827045	0.704479	LENG1		ENSG00000130731	2163.3	1.55385	0.819207	1.89677	0.0578582	0.407709	METTL26		ENSG00000079950	3253.56	1.01115	0.612885	1.64982	0.0989788	0.79558	STX7
ENSG00000124251	138.519	1.60436	0.925069	1.73432	0.0828619	0.704635	TP53TG5		ENSG00000164649	780.449	1.67688	0.884867	1.89506	0.0580839	0.408994	CDCA7L		ENSG00000215845	489.244	1.76167	1.06798	1.64953	0.0990386	0.79558	TSTD1
ENSG00000123200	6858.84	1.64762	0.950556	1.73332	0.0830391	0.705138	ZC3H13		ENSG00000279019	43.9641	2.57988	1.36195	1.89426	0.0581906	0.409287	NA		ENSG00000177951	2013.54	1.04501	0.633581	1.64937	0.0990715	0.79558	BET1L
ENSG00000126249	522.767	1.44835	0.835604	1.73329	0.0830435	0.705138	PDCD2L		ENSG00000143761	16153.2	1.37709	0.727397	1.89318	0.0583339	0.409684	ARF1		ENSG00000180921	93.3326	1.66834	1.01173	1.649	0.0991478	0.79558	FAM83H
ENSG00000103495	669.897	1.45005	0.836823	1.73281	0.0831302	0.70533	MAZ		ENSG00000126457	3078.53	1.6209	0.857113	1.89111	0.0586097	0.410703	PRMT1		ENSG00000165568	778.632	1.49088	0.904273	1.64871	0.0992078	0.79558	AKR1E2
ENSG00000112167	569.971	1.3384	0.773137	1.73113	0.0834291	0.706643	SAYSD1		ENSG00000205517	232.344	1.55897	0.825244	1.8891	0.0588786	0.411823	RGL3		ENSG00000147394	811.923	1.57826	0.957669	1.64802	0.0993486	0.79558	ZNF185
ENSG00000077935	379.224	1.46887	0.849033	1.73005	0.0836214	0.707355	SMC1B		ENSG00000139974	3504.55	1.40705	0.745459	1.8875	0.0590933	0.412712	SLC38A6		ENSG00000079974	1208.95	1.14515	0.69512	1.64742	0.0994721	0.79558	RABL2B
ENSG00000180772	566.2	1.69632	0.981033	1.72912	0.0837879	0.707495	AGTR2		ENSG00000123836	3491.43	1.35341	0.717258	1.88692	0.0591707	0.412947	PFKFB2		ENSG00000167664	314.498	1.62345	0.985456	1.64741	0.0994745	0.79558	TMIGD2
ENSG00000242852	1284.53	1.48138	0.857302	1.72795	0.0839969	0.707931	ZNF709		ENSG00000128045	2413.54	1.26805	0.672092	1.88672	0.0591976	0.412982	RASL11B		ENSG00000103227	3527.83	0.908302	0.5514	1.64727	0.0995034	0.79558	LMF1
ENSG00000133265	455.761	1.67657	0.970407	1.72769	0.0840433	0.707931	HSPBP1		ENSG00000261884	1282.26	1.55625	0.825161	1.88599	0.059296	0.413024	NA		ENSG00000144591	836.882	1.92042	1.16625	1.64666	0.0996284	0.79558	GMPPA
ENSG00000274641	26.5831	2.73064	1.58113	1.72702	0.0841636	0.707931	HIST1H2BO		ENSG00000124374	729.115	1.49008	0.790497	1.88499	0.059431	0.41354	PAIP2B		ENSG00000152223	2770.05	1.00896	0.612757	1.64658	0.0996436	0.79558	EPG5
ENSG00000104435	229.017	1.70495	0.988019	1.72562	0.0844149	0.707931	STMN2		ENSG00000178026	266.589	1.77422	0.941952	1.88356	0.0596243	0.414579	LRRC75B		ENSG00000136718	936.932	1.60189	0.973228	1.64595	0.0997738	0.79558	IMP4
ENSG00000015479	12897.1	1.76682	1.02391	1.72557	0.0844251	0.707931	MATR3		ENSG00000050393	1246.6	1.56017	0.828441	1.88326	0.0596649	0.414709	MCUR1		ENSG00000136052	1037.33	1.03801	0.630784	1.64558	0.0998499	0.79558	SLC41A2
ENSG00000135862	6832.59	1.50295	0.871025	1.7255	0.0844383	0.707931	LAMC1		ENSG00000164062	1465.48	1.51832	0.80649	1.88262	0.0597515	0.414879	APEH		ENSG00000198400	565.875	1.44991	0.881106	1.64556	0.0998543	0.79558	NTRK1
ENSG00000137364	485.032	1.4193	0.822561	1.72546	0.0844437	0.707931	TPMT		ENSG00000197951	827.936	1.364	0.724752	1.88203	0.0598326	0.414879	ZNF71		ENSG00000152495	4115.35	1.06183	0.645603	1.64471	0.100029	0.79558	CAMK4
ENSG00000153140	2450.32	1.6798	0.97356	1.72542	0.0844521	0.707931	CETN3		ENSG00000116852	866.401	1.38395	0.735744	1.88102	0.059969	0.415444	KIF21B		ENSG00000120910	1497.9	0.981601	0.596992	1.64424	0.100126	0.79558	PPP3CC
ENSG00000122035	111.801	2.00474	1.16257	1.7244	0.0846353	0.708366	RASL11A		ENSG00000165476	7312.13	1.55319	0.826584	1.87905	0.0602377	0.415953	REEP3		ENSG00000107859	51.6584	1.487	0.905031	1.64304	0.100376	0.79558	PITX3
ENSG00000133398	1925.05	1.53029	0.887458	1.72435	0.0846441	0.708366	MED10		ENSG00000160695	439.482	1.57317	0.837301	1.87886	0.060263	0.415953	VPS11		ENSG00000105698	693.494	1.21671	0.740532	1.64302	0.100378	0.79558	USF2
ENSG00000134326	191.089	2.14331	1.24334	1.72384	0.0847371	0.708544	CMPK2		ENSG00000173914	2697.57	1.53374	0.816693	1.87799	0.0603828	0.416568	RBM4B		ENSG00000165443	1612.73	1.14614	0.69819	1.64158	0.100677	0.79558	PHYHIPL
ENSG00000171450	39.9169	3.03362	1.75981	1.72384	0.0847376	0.708544	CDK5R2		ENSG00000104763	3906.85	1.28532	0.684753	1.87705	0.0605108	0.416656	ASAH1		ENSG00000153339	2500.72	0.98403	0.599445	1.64157	0.100679	0.79558	TRAPPC8
ENSG00000146842	6212.81	1.56736	0.909578	1.72317	0.0848569	0.708686	TMEM209		ENSG00000117748	3904.96	1.55312	0.827493	1.8769	0.0605316	0.416656	RPA2		ENSG00000203785	134.339	1.48949	0.907387	1.64151	0.100691	0.79558	SPRR2E
ENSG00000283900	2543.09	1.38523	0.803888	1.72316	0.0848591	0.708686	TPTEP2-CSNK1E		ENSG00000116857	5185.39	1.34105	0.714715	1.87635	0.0606078	0.416656	TMEM9		ENSG00000114423	10744.1	0.936914	0.570918	1.64107	0.100784	0.79558	CBLB
ENSG00000255398	35.3687	2.61612	1.52055	1.72051	0.0853401	0.710094	HCAR3		ENSG00000124743	745.35	1.64088	0.875115	1.87505	0.0607859	0.417241	KLHL31		ENSG00000278879	100.397	2.26996	1.38354	1.64069	0.100862	0.79558	NA
ENSG00000138735	1835.05	1.38001	0.802099	1.7205	0.0853409	0.710094	PDE5A		ENSG00000174808	277.248	2.03064	1.08308	1.87487	0.0608103	0.417241	BTC		ENSG00000173575	12497.8	0.927976	0.565849	1.63997	0.101011	0.79558	CHD2
ENSG00000132024	658.221	1.67053	0.970965	1.72049	0.085344	0.710094	CC2D1A		ENSG00000175573	152.422	1.61174	0.859839	1.87447	0.0608658	0.417366	C11orf68		ENSG00000163666	405.864	1.51336	0.923141	1.63936	0.101138	0.79558	HESX1
ENSG00000172766	2291.85	1.3834	0.804108	1.72041	0.0853576	0.710094	NAA16		ENSG00000158292	278.725	2.09243	1.11645	1.87418	0.0609055	0.417486	GPR153		ENSG00000113240	2443.71	1.62424	0.990982	1.63902	0.101209	0.79558	CLK4
ENSG00000135341	6942.36	1.561	0.907983	1.7192	0.0855787	0.71018	MAP3K7		ENSG00000070761	3094.4	1.49384	0.797893	1.87223	0.061175	0.418269	CFAP20		ENSG00000011590	105.963	1.36457	0.832612	1.6389	0.101235	0.79558	ZBTB32
ENSG00000169660	223.98	1.57612	0.916905	1.71896	0.0856215	0.71018	HEXD		ENSG00000090776	1002.02	1.59283	0.850876	1.87199	0.0612083	0.418345	EFNB1		ENSG00000149311	4511.06	1.02258	0.624021	1.6387	0.101276	0.79558	ATM
ENSG00000129244	4914.69	1.39662	0.812661	1.71858	0.0856917	0.710462	ATP1B2		ENSG00000184735	11.9662	4.23657	2.26339	1.87178	0.0612374	NA	DDX53		ENSG00000163812	2011.97	1.10218	0.672675	1.63851	0.101316	0.79558	ZDHHC3
ENSG00000129009	309.719	1.95575	1.13844	1.71792	0.0858104	0.710845	ISLR		ENSG00000108515	15953.2	1.41688	0.759077	1.86658	0.0619608	0.421584	ENO3		ENSG00000185324	873.976	1.11753	0.682125	1.63831	0.101356	0.79558	CDK10
ENSG00000182613	54.2565	2.37024	1.38012	1.71742	0.0859029	0.711011	OR2V2		ENSG00000049541	2119.55	1.44	0.771769	1.86585	0.0620626	0.421584	RFC2		ENSG00000175084	77.7371	1.41306	0.863045	1.6373	0.101569	0.79595	DES
ENSG00000277196	122.187	1.91837	1.11778	1.71623	0.0861192	0.7122	LOC102724788		ENSG00000169508	592.769	1.91164	1.02457	1.8658	0.0620689	0.421584	GPR183		ENSG00000130589	99.8901	1.40833	0.860168	1.63727	0.101574	0.79595	HELZ2
ENSG00000108759	53.1614	2.34308	1.36548	1.71594	0.0861728	0.712343	KRT32		ENSG00000067182	1831.24	1.34368	0.720983	1.86367	0.0623676	0.422595	TNFRSF1A		ENSG00000111801	191.397	1.65853	1.01334	1.63669	0.101695	0.796223	BTN3A3
ENSG00000280987	13037.8	1.7155	0.999889	1.71569	0.0862194	0.712427	MATR3		ENSG00000114383	1381.31	1.66709	0.895248	1.86216	0.0625811	0.423432	TUSC2		ENSG00000188848	345.354	1.33182	0.814039	1.63607	0.101826	0.796915	BEND4
ENSG00000254673	1266.07	1.54122	0.898642	1.71506	0.0863347	0.712628	NA		ENSG00000106615	6859.99	1.47973	0.794795	1.86178	0.0626348	0.423601	RHEB		ENSG00000172548	113.423	1.33366	0.81531	1.63577	0.101889	0.796967	NIPAL4
ENSG00000154134	329.121	1.4188	0.827307	1.71496	0.0863527	0.712628	ROBO3		ENSG00000174165	768.286	1.39718	0.750568	1.8615	0.0626731	0.423601	ZDHHC24		ENSG00000172215	57.0136	2.31326	1.41483	1.63502	0.102046	0.797127	CXCR6
ENSG00000111860	6245.43	1.32103	0.770768	1.71391	0.0865446	0.713611	CEP85L		ENSG00000130224	1913.98	1.31535	0.706608	1.8615	0.0626734	0.423601	LRCH2		ENSG00000145675	1884.18	1.00609	0.615376	1.63492	0.102066	0.797127	PIK3R1
ENSG00000115827	770.448	1.56256	0.911831	1.71365	0.0865928	0.713708	DCAF17		ENSG00000147471	887.33	1.66828	0.89698	1.85989	0.0629014	0.424037	PLPBP		ENSG00000105939	1221.08	1.21441	0.743269	1.63387	0.102286	0.797968	ZC3HAV1
ENSG00000197019	296.506	1.97367	1.15242	1.71263	0.0867806	0.713899	SERTAD1		ENSG00000139746	6586.69	1.37396	0.73876	1.85982	0.0629104	0.424037	RBM26		ENSG00000163618	3990.69	1.0364	0.634502	1.6334	0.102385	0.797968	CADPS
ENSG00000278500	1020.17	1.28864	0.752533	1.71241	0.0868217	0.713899	HOXD4		ENSG00000177370	3573	1.46077	0.785735	1.85911	0.063012	0.424218	TIMM22		ENSG00000103326	327.234	1.07378	0.6576	1.63288	0.102494	0.797968	CAPN15
ENSG00000004776	114.025	2.04067	1.19175	1.71234	0.0868344	0.713899	HSPB6		ENSG00000228594	16.5003	3.80734	2.04808	1.85898	0.06303	NA	FNDC10		ENSG00000160593	227.645	1.27523	0.781352	1.63209	0.102662	0.797968	JAML
ENSG00000156232	547.565	1.4553	0.850012	1.71209	0.0868797	0.713972	WHAMM		ENSG00000088451	688.875	1.63678	0.880926	1.85803	0.0631654	0.424948	TGDS		ENSG00000179593	111.419	2.22324	1.36231	1.63196	0.102687	0.797968	ALOX15B
ENSG00000128039	736.512	1.56102	0.912397	1.7109	0.0871001	0.714884	SRD5A3		ENSG00000152455	798.343	1.85566	0.99889	1.85772	0.0632084	0.424948	SUV39H2		ENSG00000154227	754.243	1.1964	0.733283	1.63157	0.10277	0.797968	CERS3
ENSG00000160408	461.625	1.56281	0.913952	1.70995	0.087275	0.714983	ST6GALNAC6		ENSG00000007866	1786.6	1.53752	0.827764	1.85744	0.0632485	0.424948	TEAD3		ENSG00000141505	354.214	1.31315	0.805139	1.63096	0.102899	0.798073	ASGR1
ENSG00000167644	36.5214	2.49325	1.45818	1.70983	0.0872964	0.714983	C19orf33		ENSG00000136738	2640.81	1.43577	0.773911	1.85521	0.0635658	0.426387	STAM		ENSG00000196670	781.594	1.59688	0.979151	1.63089	0.102914	0.798073	ZFP62
ENSG00000148411	1018.32	1.54681	0.90535	1.70852	0.0875396	0.714983	NACC2		ENSG00000068001	1681.6	1.83654	0.990329	1.85447	0.0636714	0.426387	HYAL2		ENSG00000160712	561.576	1.18197	0.724744	1.63088	0.102915	0.798073	IL6R
ENSG00000145824	79.8848	1.86296	1.0906	1.7082	0.0875991	0.714983	CXCL14		ENSG00000100652	194.606	1.85336	0.999411	1.85445	0.0636747	0.426387	SLC10A1		ENSG00000132254	800.237	1.19792	0.734775	1.63032	0.103033	0.798076	ARFIP2
ENSG00000113742	4671.1	1.81206	1.06147	1.70713	0.0877987	0.714983	CPEB4		ENSG00000059915	272.756	1.68611	0.909385	1.85412	0.0637221	0.426412	PSD		ENSG00000110934	378.625	1.18502	0.727358	1.62921	0.103268	0.798661	BIN2
ENSG00000104043	1040.6	1.82908	1.07201	1.70622	0.087968	0.714983	ATP8B4		ENSG00000125813	1192.6	2.14829	1.15924	1.85319	0.0638546	0.426721	PAX1		ENSG00000150471	25369	1.05322	0.64653	1.62904	0.103305	0.798661	ADGRL3
ENSG00000151552	1156.62	1.66982	0.978813	1.70596	0.0880146	0.714983	QDPR		ENSG00000055950	3179.65	1.49182	0.805025	1.85314	0.0638623	0.426721	MRPL43		ENSG00000278861	87.6614	2.27307	1.39659	1.62759	0.103612	0.798661	NA
[truncated: 20,002 more rows]

## Sheet: LCMSeq2 GSEA V vs D
Inner								Mid							Outer
Ventral	NES	FDR	Dorsal	NES	FDR			Ventral	NES	FDR	Dorsal	NES	FDR		Ventral	NES	FDR	Dorsal	NES	FDR
[truncated: 343 more rows]

## Sheet: LCMSeq2 GSEA Inner vs Outer
Inner_V vs Outer_V							Inner_D vs Outer_D
[truncated: 537 more rows]

[truncated: 2 more sheets: LCMSeq2 GSEA Mid vs Outer, LCMSeq2 GSEA Inner vs Mid]
