# Supplementary material for: Multi-layered Spatial Transcriptomics Identify Secretory Factors Promoting Human Hematopoietic Stem Cell Development
Source: Cell Stem Cell. 2020 Nov 5;27(5):822–839.e8. doi: 10.1016/j.stem.2020.08.004 (PMC7671940; doi:10.1016/j.stem.2020.08.004)
Supplement: Data S2. Differentially Expressed Genes between Ventral Populations, a List of Genes Making up the HSPC Signature, and a Full Table of Predicted CellPhoneDB Interactions between Sorted Populations and LCM-Seq2 Subdomains, Related to Figure 3 [file mmc3.xlsx]

## Sheet: V_Endo vs D_Endo
	baseMean	log2FoldChange	lfcSE	stat	pvalue	padj	symbol
ENSG00000136574	822.454	5.34307	0.597735	8.93886	3.93215e-19	2.21865e-15	GATA4
ENSG00000118972	1050.37	4.11733	0.535815	7.68423	1.53922e-14	5.21087e-11	FGF23
ENSG00000136011	6618.26	1.91722	0.250399	7.65665	1.90843e-14	5.38399e-11	STAB2
ENSG00000089225	233.719	10.9961	1.81068	6.07289	1.25627e-09	2.36277e-06	TBX5
ENSG00000167941	1052.28	2.73444	0.505771	5.40648	6.42752e-08	8.36912e-05	SOST
ENSG00000179059	237.531	7.99824	1.48685	5.37932	7.47668e-08	9.03984e-05	ZFP42
ENSG00000259207	1317.79	2.45279	0.460629	5.32488	1.01018e-07	0.000113996	ITGB3
ENSG00000188848	473.213	5.23468	1.01105	5.17748	2.24907e-07	0.000223942	BEND4
ENSG00000179088	160.983	7.11585	1.41316	5.03542	4.76795e-07	0.000425292	C12orf42
ENSG00000185985	185.72	5.98273	1.23564	4.84182	1.28656e-06	0.000989889	SLITRK2
ENSG00000221866	5471.3	1.26768	0.266135	4.76328	1.90473e-06	0.00134339	PLXNA4
ENSG00000171643	156.823	7.38527	1.56805	4.70984	2.47905e-06	0.00167852	S100Z
ENSG00000169894	292.371	6.18715	1.32131	4.68259	2.83269e-06	0.00184419	MUC3A
ENSG00000078401	3905.57	1.50098	0.332083	4.51991	6.18671e-06	0.00361112	EDN1
ENSG00000171794	121.599	8.23207	1.84259	4.46767	7.90778e-06	0.00446184	UTF1
ENSG00000178445	396.597	3.95419	0.886666	4.45962	8.21066e-06	0.00448328	GLDC
ENSG00000130054	96.9435	9.8953	2.23304	4.43131	9.36632e-06	0.00495449	FAM155B
ENSG00000277196	552.993	3.75323	0.875328	4.2878	1.8045e-05	0.00803812	LOC102724788
ENSG00000133816	2059.3	1.95367	0.462336	4.22565	2.38254e-05	0.00937888	MICAL2
ENSG00000162545	358.049	3.57678	0.850648	4.20477	2.61344e-05	0.010054	CAMK2N1
ENSG00000100033	517.117	3.63398	0.87565	4.15003	3.32431e-05	0.0114838	PRODH
ENSG00000179046	86.5352	9.58924	2.3152	4.14187	3.44488e-05	0.0116623	TRIML2
ENSG00000158458	254.107	5.78933	1.41778	4.08338	4.43845e-05	0.0146692	NRG2
ENSG00000261456	79.3418	9.64079	2.36302	4.07985	4.5064e-05	0.0146692	TUBB8
ENSG00000132170	575.38	2.73877	0.6762	4.05023	5.11667e-05	0.0149327	PPARG
ENSG00000259753	1812.62	1.62725	0.407194	3.99626	6.43505e-05	0.0167639	NA
ENSG00000137310	1467.9	1.78081	0.446457	3.98877	6.64179e-05	0.0170342	TCF19
ENSG00000279957	101.148	7.12577	1.8509	3.84991	0.000118164	0.0285737	NA
ENSG00000145708	673.285	2.84195	0.743929	3.82018	0.000133353	0.0309215	CRHBP
ENSG00000133392	591.922	3.43197	0.902225	3.80389	0.00014244	0.0321477	MYH11
ENSG00000204531	1051.45	3.61564	0.952006	3.79792	0.000145918	0.0324994	POU5F1
ENSG00000065618	189.288	5.23961	1.4026	3.73564	0.000187239	0.0386946	COL17A1
ENSG00000150551	130.629	6.18352	1.6593	3.72657	0.0001941	0.0388089	LYPD1
ENSG00000138311	155.462	4.71097	1.27641	3.69079	0.000223559	0.0415844	ZNF365
ENSG00000167588	78.2621	7.78328	2.11805	3.67474	0.000238094	0.0435084	GPD1
ENSG00000043143	141.626	5.72695	1.57507	3.636	0.000276905	0.0498636	JADE2
ENSG00000138315	1624.43	1.52924	0.426989	3.58144	0.000341702	0.057846	OIT3
ENSG00000147596	59.7638	9.29792	2.59616	3.58142	0.000341738	0.057846	PRDM14
ENSG00000167216	1749.85	1.92443	0.53812	3.57621	0.000348605	0.0584242	KATNAL2
ENSG00000075891	100.29	6.51713	1.83137	3.55862	0.000372815	0.0618689	PAX2
ENSG00000162728	61.3072	9.16056	2.58127	3.54886	0.000386903	0.0635836	KCNJ9
ENSG00000178860	82.8126	7.05931	2.00033	3.52908	0.000417006	0.0655677	MSC
ENSG00000124785	310.833	4.92542	1.39711	3.52542	0.000422808	0.0655677	NRN1
ENSG00000197016	399.064	4.37405	1.24991	3.49948	0.00046616	0.0698292	ZNF470
ENSG00000183527	425.776	3.84387	1.10006	3.49425	0.000475402	0.069975	PSMG1
ENSG00000170549	61.4293	8.99631	2.58817	3.47593	0.000509084	0.0714429	IRX1
ENSG00000100721	253.588	5.56291	1.60292	3.47048	0.000519527	0.0720823	TCL1A
ENSG00000273079	320.412	3.19666	0.925589	3.45365	0.000553057	0.0754967	GRIN2B
ENSG00000078114	195.257	5.16025	1.49901	3.44244	0.000576502	0.0765712	NEBL
ENSG00000091129	372.989	2.81743	0.818838	3.44077	0.000580062	0.0765712	NRCAM
ENSG00000166145	88.8305	7.40749	2.16221	3.42588	0.000612806	0.0785831	SPINT1
ENSG00000183840	197.363	5.09959	1.50918	3.37904	0.000727386	0.0895889	GPR39
ENSG00000178573	3285.41	1.07801	0.31987	3.37015	0.000751279	0.0895889	MAF
ENSG00000154040	289.652	3.29906	0.995741	3.31317	0.00092244	0.102178	CABYR
ENSG00000113430	133.24	5.39685	1.62907	3.31283	0.000923564	0.102178	IRX4
ENSG00000065717	472.471	2.41741	0.732049	3.30225	0.000959133	0.105424	TLE2
ENSG00000066248	135.581	4.7162	1.43553	3.28533	0.00101862	0.108441	NGEF
ENSG00000184979	337.54	2.94388	0.89771	3.27932	0.00104058	0.108728	USP18
ENSG00000086205	283.445	3.19631	0.976621	3.27282	0.00106479	0.110165	FOLH1
ENSG00000133980	90.1641	5.63689	1.72304	3.27147	0.00106989	0.110165	VRTN
ENSG00000146147	233.821	4.86644	1.49191	3.2619	0.00110669	0.112768	MLIP
ENSG00000168907	50.0313	8.99607	2.75919	3.2604	0.00111256	0.112768	PLA2G4F
ENSG00000007402	940.256	1.77744	0.54553	3.25819	0.00112125	0.112973	CACNA2D2
ENSG00000162493	789.651	2.26666	0.69875	3.24388	0.00117915	0.116723	PDPN
ENSG00000073849	7270.87	0.79686	0.245888	3.24074	0.00119219	0.117125	ST6GAL1
ENSG00000017427	223.014	4.25501	1.31344	3.23958	0.00119706	0.117125	IGF1
ENSG00000151650	63.6689	7.3846	2.29001	3.22471	0.00126101	0.121279	VENTX
ENSG00000081041	1341.25	1.48976	0.463654	3.21308	0.00131322	0.124881	CXCL2
ENSG00000242114	309.934	4.29935	1.34879	3.18756	0.0014348	0.133444	MTFP1
ENSG00000150625	162.409	5.18135	1.63762	3.16396	0.0015564	0.141641	GPM6A
ENSG00000168959	220.098	3.78399	1.19745	3.16004	0.00157747	0.142791	GRM5
ENSG00000119844	783.878	3.18654	1.00969	3.15596	0.00159969	0.144032	AFTPH
ENSG00000204389	256089	0.573242	0.184331	3.10986	0.00187179	0.163318	HSPA1A
ENSG00000168016	1254.96	1.94157	0.626622	3.09847	0.00194521	0.167992	TRANK1
ENSG00000140474	299.73	3.663	1.18417	3.09331	0.0019794	0.168368	ULK3
ENSG00000119938	115.794	5.36541	1.7471	3.07104	0.00213317	0.178753	PPP1R3C
ENSG00000160712	291.091	2.82465	0.92077	3.06771	0.00215709	0.178985	IL6R
ENSG00000138080	2496.47	1.09297	0.357432	3.05784	0.00222941	0.184084	EMILIN1
ENSG00000087510	194.169	3.75376	1.2284	3.05581	0.00224455	0.184435	TFAP2C
ENSG00000204388	253587	0.561078	0.184058	3.04838	0.00230082	0.185457	HSPA1B
ENSG00000174796	334.839	4.12528	1.35483	3.04486	0.00232787	0.186748	THAP6
ENSG00000132002	29621.3	0.59326	0.195106	3.04071	0.00236025	0.188452	DNAJB1
ENSG00000179163	188.555	4.08249	1.34423	3.03706	0.00238898	0.189851	FUCA1
ENSG00000185559	205.03	3.72696	1.22916	3.03212	0.00242844	0.191487	DLK1
ENSG00000038295	1919.04	1.19369	0.393924	3.03025	0.00244351	0.191487	TLL1
ENSG00000139629	87.1556	5.85471	1.93745	3.02186	0.00251223	0.193353	GALNT6
ENSG00000101347	1147.87	1.47481	0.488204	3.0209	0.00252027	0.193353	SAMHD1
ENSG00000003987	164.774	4.91672	1.62783	3.0204	0.00252439	0.193353	MTMR7
ENSG00000213231	43.3091	8.78825	2.91398	3.01589	0.00256227	0.195367	TCL1B
ENSG00000099994	198.172	3.68653	1.22889	2.99989	0.00270077	0.201493	SUSD2
ENSG00000067533	1002.99	2.03827	0.680376	2.9958	0.00273722	0.201493	RRP15
ENSG00000151247	2305.52	1.48842	0.497358	2.99265	0.00276567	0.201493	EIF4E
ENSG00000167637	245.515	4.02699	1.34598	2.99186	0.0027728	0.201493	ZNF283
ENSG00000091947	594.12	3.0885	1.03323	2.98917	0.00279736	0.201493	TMEM101
ENSG00000143199	158.526	4.82424	1.61706	2.98333	0.00285129	0.203644	ADCY10
ENSG00000254706	153.334	4.84355	1.62763	2.97582	0.00292206	0.207822	NA
ENSG00000076554	586.253	2.42893	0.820514	2.96026	0.00307381	0.211506	TPD52
ENSG00000103528	187.216	4.54815	1.54169	2.95011	0.0031766	0.217182	SYT17
ENSG00000215883	327.856	4.16146	1.41264	2.94587	0.00322046	0.217182	CYB5RL
ENSG00000197362	357.488	3.35378	1.13964	2.94285	0.00325205	0.217816	ZNF786
ENSG00000174307	214.317	4.27209	1.4542	2.93777	0.00330585	0.217816	PHLDA3
ENSG00000197385	72.2592	6.16944	2.10148	2.93575	0.00332738	0.218304	ZNF860
ENSG00000132109	327.71	3.93488	1.34117	2.93392	0.0033471	0.21875	TRIM21
ENSG00000104938	49.8345	7.68954	2.625	2.92935	0.00339672	0.22114	CLEC4M
ENSG00000131914	359.918	2.71564	0.929156	2.9227	0.00347011	0.22483	LIN28A
ENSG00000239887	219.641	4.38201	1.50914	2.90364	0.00368851	0.234414	C1orf226
ENSG00000105989	56.3913	6.73063	2.31861	2.90287	0.00369755	0.234414	WNT2
ENSG00000174332	89.7893	5.58878	1.92747	2.89955	0.00373704	0.236033	GLIS1
ENSG00000152932	606.535	1.9826	0.686004	2.89007	0.0038516	0.239691	RAB3C
ENSG00000170412	164.131	4.31852	1.49514	2.88837	0.00387243	0.240105	GPRC5C
ENSG00000104413	185.249	4.75866	1.64832	2.88697	0.00388975	0.240299	ESRP1
ENSG00000240563	1367.28	1.79802	0.625918	2.87262	0.00407083	0.249663	L1TD1
ENSG00000162949	220.289	4.26606	1.48668	2.86952	0.00411091	0.250235	CAPN13
ENSG00000172469	319.127	4.0169	1.40036	2.86848	0.00412452	0.250235	MANEA
ENSG00000186665	227.502	4.17628	1.45772	2.86494	0.00417086	0.251246	C17orf58
ENSG00000089157	51265.3	0.572983	0.200366	2.85968	0.00424064	0.254544	RPLP0
ENSG00000163219	330.976	3.96084	1.3864	2.85693	0.00427765	0.254978	ARHGAP25
ENSG00000205363	101.303	5.32613	1.86503	2.85578	0.00429306	0.254978	INSYN1
ENSG00000161513	264.047	4.21686	1.47805	2.85298	0.00433116	0.256341	FDXR
ENSG00000008283	328.943	3.57063	1.25219	2.8515	0.00435134	0.256638	CYB561
ENSG00000108506	775.923	2.36341	0.830485	2.84582	0.00442965	0.259492	INTS2
ENSG00000177238	56.081	6.90447	2.42834	2.84329	0.00446504	0.260619	TRIM72
ENSG00000110917	3016.08	0.966704	0.3403	2.84074	0.00450095	0.261179	MLEC
ENSG00000116675	320.448	2.75325	0.972233	2.83189	0.00462739	0.263757	DNAJC6
ENSG00000182168	1691.9	1.16038	0.409862	2.83115	0.00463805	0.263757	UNC5C
ENSG00000283809	1475.93	1.85067	0.654895	2.82591	0.00471471	0.26602	NA
ENSG00000175906	295.968	3.87551	1.37379	2.82104	0.00478688	0.269195	ARL4D
ENSG00000026950	308.268	3.45163	1.22645	2.81433	0.00488789	0.271982	BTN3A1
ENSG00000161921	161.95	4.59891	1.64076	2.80292	0.00506428	0.278454	CXCL16
ENSG00000136943	114.174	5.05766	1.80567	2.80099	0.00509464	0.278454	CTSV
ENSG00000107438	1206.46	1.42869	0.511037	2.79567	0.00517924	0.28099	PDLIM1
ENSG00000168502	954.774	1.87052	0.670251	2.79078	0.00525806	0.283203	MTCL1
ENSG00000166689	12383.4	0.640914	0.229896	2.78785	0.0053059	0.283203	PLEKHA7
ENSG00000132182	175.7	4.36317	1.56643	2.78543	0.00534574	0.283203	NUP210
ENSG00000169733	211.859	4.33546	1.55677	2.78491	0.00535434	0.283203	RFNG
ENSG00000180318	78.71	5.72665	2.05867	2.78172	0.0054071	0.283362	ALX1
ENSG00000196932	145.735	4.34603	1.56515	2.77675	0.00549051	0.283965	TMEM26
ENSG00000115602	81.1183	4.96784	1.79196	2.77229	0.00556642	0.283965	IL1RL1
ENSG00000048544	624.551	2.36335	0.853489	2.76904	0.00562215	0.285784	MRPS10
ENSG00000074966	36.1813	8.57918	3.11274	2.75615	0.0058486	0.291174	TXK
ENSG00000121797	131.372	4.7235	1.71467	2.75476	0.00587359	0.291257	CCRL2
ENSG00000105948	276.433	4.09099	1.4854	2.75414	0.00588468	0.291257	TTC26
ENSG00000171223	9771.67	0.677318	0.246195	2.75115	0.00593866	0.293072	JUNB
ENSG00000257446	210.329	4.23795	1.54237	2.7477	0.00600157	0.295061	ZNF878
ENSG00000152778	266.157	3.32423	1.21054	2.74608	0.00603127	0.295061	IFIT5
ENSG00000129167	88.2948	5.42522	1.97772	2.74316	0.00608503	0.29653	TPH1
ENSG00000116147	265.846	4.05098	1.48221	2.73306	0.0062748	0.302603	TNR
ENSG00000140955	37.5793	8.36193	3.06772	2.72578	0.00641499	0.306815	ADAD2
ENSG00000115604	694.96	1.67648	0.616116	2.72104	0.00650763	0.309097	IL18R1
ENSG00000152578	193.185	3.02763	1.11283	2.72066	0.00651526	0.309097	GRIA4
ENSG00000105894	793.56	1.55297	0.570847	2.72046	0.00651902	0.309097	PTN
ENSG00000136274	474.774	2.11002	0.777809	2.71277	0.00667232	0.31389	NACAD
ENSG00000143847	193.539	4.16728	1.53627	2.7126	0.00667575	0.31389	PPFIA4
ENSG00000196368	514.016	2.21211	0.816384	2.70964	0.00673563	0.315828	NUDT11
ENSG00000184557	14345.7	0.567853	0.209769	2.70704	0.00678852	0.316555	SOCS3
ENSG00000168936	273.736	3.69797	1.36726	2.70465	0.00683772	0.317973	TMEM129
ENSG00000173614	371.36	2.88589	1.0681	2.7019	0.00689447	0.318772	NMNAT1
ENSG00000173110	10810.1	0.595069	0.221297	2.689	0.00716656	0.32786	HSPA6
ENSG00000005100	1460.82	1.29779	0.482859	2.68772	0.00719424	0.32824	DHX33
ENSG00000250722	2368.45	0.978499	0.365416	2.67777	0.00741144	0.335437	SELENOP
ENSG00000165186	333.777	3.53499	1.32092	2.67616	0.00744715	0.336154	PTCHD1
ENSG00000166840	471.594	2.09863	0.785366	2.67217	0.00753619	0.337474	GLYATL1
ENSG00000160703	287.38	3.67104	1.37537	2.66913	0.00760482	0.339649	NLRX1
ENSG00000165566	35.2508	8.3833	3.14373	2.66668	0.00766055	0.341083	AMER2
ENSG00000198865	1760.83	1.12239	0.42115	2.66506	0.00769738	0.341083	CCDC152
ENSG00000188060	38.61	7.40765	2.78749	2.65746	0.00787316	0.346437	RAB42
ENSG00000274180	564.741	2.1242	0.799717	2.65619	0.00790294	0.346437	NATD1
ENSG00000183655	917.191	1.50954	0.568603	2.65483	0.00793485	0.346437	KLHL25
ENSG00000126860	68.1907	5.12769	1.93402	2.65131	0.00801793	0.346437	EVI2A
ENSG00000166535	54.8841	5.57881	2.10438	2.65105	0.00802411	0.346437	A2ML1
ENSG00000178235	35.2357	8.36555	3.15566	2.65097	0.00802608	0.346437	SLITRK1
ENSG00000187860	630.065	2.21156	0.834691	2.64955	0.00805981	0.346437	CCDC157
ENSG00000070526	102.476	4.30436	1.62722	2.64523	0.00816353	0.3478	ST6GALNAC1
ENSG00000070159	160.178	3.28503	1.24259	2.6437	0.00820051	0.3478	PTPN3
ENSG00000163879	327.525	3.63934	1.37749	2.64201	0.00824161	0.3478	DNALI1
ENSG00000188883	124.469	5.06619	1.91782	2.64164	0.00825068	0.3478	KLRG2
ENSG00000119138	176.94	3.55058	1.34496	2.63991	0.00829283	0.3478	KLF9
ENSG00000167377	465.187	2.28377	0.865248	2.63944	0.00830427	0.3478	ZNF23
ENSG00000084073	1108.43	1.49913	0.568955	2.63488	0.00841679	0.348104	ZMPSTE24
ENSG00000104267	420.82	2.89638	1.09931	2.63473	0.00842036	0.348104	CA2
ENSG00000132359	232.539	2.81736	1.07337	2.62478	0.00867062	0.350376	RAP1GAP2
ENSG00000102043	271.622	3.21065	1.22445	2.62212	0.00873843	0.350376	MTMR8
ENSG00000169689	303.71	3.39256	1.2946	2.62055	0.00877889	0.350376	CENPX
ENSG00000178896	259.329	3.15489	1.20535	2.61741	0.00886001	0.350376	EXOSC4
ENSG00000155897	81.8449	5.32772	2.03563	2.61724	0.00886452	0.350376	ADCY8
ENSG00000226792	318.823	2.97415	1.13677	2.61632	0.00888833	0.350376	C13orf42
ENSG00000183421	89.1378	5.24403	2.0044	2.61625	0.00889007	0.350376	RIPK4
ENSG00000138496	223.131	4.01711	1.53554	2.61609	0.00889433	0.350376	PARP9
ENSG00000100906	5901.67	0.72576	0.277429	2.61602	0.0088962	0.350376	NFKBIA
ENSG00000089847	38.6706	7.33913	2.80572	2.61578	0.00890241	0.350376	ANKRD24
ENSG00000137948	77.1036	5.2842	2.02062	2.61514	0.00891921	0.350376	BRDT
ENSG00000132164	72.3982	5.46692	2.09123	2.61421	0.00894341	0.350376	SLC6A11
ENSG00000183578	418.027	2.40537	0.920373	2.61347	0.00896278	0.350376	TNFAIP8L3
ENSG00000145832	173.356	3.07291	1.17654	2.61182	0.00900629	0.351266	SLC25A48
ENSG00000052850	153.75	4.20097	1.61577	2.59998	0.00932289	0.360293	ALX4
ENSG00000124570	3260.79	0.832092	0.320356	2.5974	0.00939327	0.361664	SERPINB6
ENSG00000179862	285.522	3.17991	1.22767	2.59021	0.00959178	0.362462	CITED4
ENSG00000139988	47.0616	6.73797	2.60161	2.58993	0.00959959	0.362462	RDH12
ENSG00000123572	781.622	1.85681	0.717278	2.58869	0.00963424	0.362462	NRK
ENSG00000153093	154.891	3.66772	1.41686	2.58863	0.00963597	0.362462	ACOXL
ENSG00000158483	188.32	2.92856	1.13231	2.58636	0.00969962	0.364048	FAM86C1
ENSG00000162188	73.4058	5.43556	2.10299	2.58468	0.00974701	0.365017	GNG3
ENSG00000166825	1010.45	1.66996	0.648271	2.57602	0.0099944	0.371665	ANPEP
ENSG00000167600	360.457	2.26568	0.881149	2.57128	0.0101324	0.372605	CYP2S1
ENSG00000197106	180.306	4.29536	1.6707	2.571	0.0101406	0.372605	SLC6A17
ENSG00000197616	153.144	4.32985	1.68473	2.57006	0.0101681	0.372605	MYH6
ENSG00000250479	261.542	3.83202	1.49149	2.56925	0.0101918	0.372605	CHCHD10
ENSG00000185792	325.066	2.95091	1.14999	2.56602	0.0102872	0.374476	NLRP9
ENSG00000018625	100.099	4.75889	1.85655	2.56329	0.0103684	0.376181	ATP1A2
ENSG00000102760	1549.56	1.50662	0.588642	2.55948	0.0104828	0.378342	RGCC
ENSG00000160685	281.1	3.00748	1.17595	2.55749	0.0105432	0.378906	ZBTB7B
ENSG00000115112	405.917	2.3305	0.914516	2.54834	0.0108237	0.383259	TFCP2L1
ENSG00000124279	174.691	4.15624	1.63193	2.54683	0.0108707	0.383259	FASTKD3
ENSG00000169116	117.687	4.51802	1.774	2.54679	0.0108718	0.383259	PARM1
ENSG00000157778	397.942	2.44906	0.962129	2.54546	0.0109134	0.383259	PSMG3
ENSG00000164105	541.655	1.93177	0.759399	2.54381	0.010965	0.384275	SAP30
ENSG00000124641	433.926	2.90451	1.14248	2.54228	0.0110131	0.385164	MED20
ENSG00000164542	259.366	3.69296	1.45405	2.53976	0.0110927	0.386123	KIAA0895
ENSG00000260916	2913.18	1.03647	0.408293	2.53854	0.0111317	0.386123	CCPG1
ENSG00000272047	169.744	4.02665	1.58799	2.53569	0.0112226	0.386123	GTF2H5
ENSG00000279865	47.8183	6.54002	2.57951	2.53537	0.0112327	0.386123	NA
ENSG00000185414	1023	2.03344	0.80215	2.53499	0.011245	0.386123	MRPL30
ENSG00000177058	472.358	2.81295	1.11191	2.52984	0.0114115	0.389518	SLC38A9
ENSG00000159784	127.903	4.54044	1.79488	2.52967	0.0114171	0.389518	FAM131B
ENSG00000077232	3803.96	0.835795	0.330589	2.5282	0.011465	0.389518	DNAJC10
ENSG00000284773	236.446	3.82076	1.51138	2.528	0.0114714	0.389518	NA
ENSG00000101442	382.13	2.27103	0.898474	2.52765	0.0114828	0.389518	ACTR5
ENSG00000164823	257.131	2.48546	0.984221	2.52531	0.0115597	0.390897	OSGIN2
ENSG00000162981	270.941	3.45492	1.36866	2.5243	0.0115927	0.390897	FAM84A
ENSG00000172215	85.1127	5.04498	2.00171	2.52033	0.0117245	0.392042	CXCR6
ENSG00000140968	433.908	2.24395	0.890375	2.52023	0.011728	0.392042	IRF8
ENSG00000119705	4793.21	0.726613	0.288989	2.51433	0.0119258	0.396938	SLIRP
ENSG00000180592	271.886	3.47424	1.38328	2.51159	0.0120187	0.396938	SKIDA1
ENSG00000135605	121.303	3.64977	1.45398	2.51019	0.0120667	0.396938	TEC
ENSG00000064012	230.692	3.37371	1.34466	2.50897	0.0121085	0.396938	CASP8
ENSG00000115290	176.741	3.97193	1.58356	2.50822	0.012134	0.396938	GRB14
ENSG00000279428	141.593	4.20686	1.67794	2.50716	0.0121705	0.396938	NA
ENSG00000144802	6733	0.668341	0.267179	2.50147	0.0123678	0.398883	NFKBIZ
ENSG00000173838	89.8651	4.83464	1.93273	2.50145	0.0123685	0.398883	2010-03-01
ENSG00000124767	1810.31	0.999132	0.399435	2.50137	0.0123716	0.398883	GLO1
ENSG00000244607	96.189	4.91086	1.96619	2.49765	0.0125019	0.399283	CCDC13
ENSG00000184500	3332.57	0.848335	0.339927	2.49564	0.0125731	0.400046	PROS1
ENSG00000204642	90.7842	4.78928	1.92463	2.48842	0.0128312	0.404649	HLA-F
ENSG00000177951	675.762	1.83057	0.735989	2.48722	0.0128745	0.404649	BET1L
ENSG00000007062	1800.07	1.00535	0.404228	2.48708	0.0128796	0.404649	PROM1
ENSG00000159387	117.366	4.21779	1.69611	2.48674	0.0128919	0.404649	IRX6
ENSG00000138678	209.099	3.76839	1.51568	2.48627	0.012909	0.404649	GPAT3
ENSG00000087074	31793.4	0.49494	0.19978	2.47743	0.0132334	0.407054	PPP1R15A
ENSG00000129151	121.815	3.48462	1.40848	2.47403	0.0133597	0.409534	BBOX1
ENSG00000162174	274.719	2.34776	0.95034	2.47044	0.0134946	0.411573	ASRGL1
ENSG00000164941	1514.19	1.37899	0.559443	2.46492	0.0137042	0.417215	INTS8
ENSG00000136546	34.9874	7.77659	3.1577	2.46274	0.0137881	0.419015	SCN7A
ENSG00000176393	1203.34	1.30979	0.532646	2.45903	0.0139312	0.422604	RNPEP
ENSG00000268089	148.699	4.21744	1.71699	2.4563	0.0140376	0.424313	GABRQ
ENSG00000123560	409.32	2.47833	1.00998	2.45385	0.0141335	0.425691	PLP1
ENSG00000215454	30.9847	8.09645	3.30639	2.44873	0.0143362	0.429346	KRTAP10-4
ENSG00000171060	49.1243	5.46014	2.23021	2.44827	0.0143546	0.429346	C8orf74
ENSG00000184956	183.35	2.90044	1.18471	2.44822	0.0143563	0.429346	MUC6
ENSG00000133083	173.272	2.85473	1.1671	2.44601	0.0144447	0.430467	DCLK1
ENSG00000249471	156.119	4.06171	1.66118	2.44507	0.0144823	0.430659	ZNF324B
ENSG00000148204	122.447	4.42318	1.8102	2.44348	0.0145465	0.430659	CRB2
ENSG00000069966	149.451	4.03325	1.65119	2.44262	0.0145809	0.430659	GNB5
ENSG00000164458	54.1203	5.69558	2.33222	2.44213	0.0146009	0.430659	TBXT
ENSG00000187210	2667.55	0.871601	0.357004	2.44143	0.0146292	0.430659	GCNT1
ENSG00000183888	47.5791	5.58504	2.28892	2.44004	0.0146857	0.431571	SRARP
ENSG00000160602	126.124	3.41555	1.40092	2.43808	0.0147655	0.432416	NEK8
ENSG00000055332	2601.58	1.07425	0.440748	2.43732	0.0147965	0.43243	EIF2AK2
ENSG00000260482	940.166	1.80956	0.743408	2.43414	0.0149273	0.43243	NA
ENSG00000196730	4879.48	0.822855	0.338177	2.43321	0.0149658	0.43243	DAPK1
ENSG00000135441	632.495	1.79216	0.736576	2.43309	0.0149704	0.43243	BLOC1S1
ENSG00000128285	78.601	5.10523	2.09975	2.43136	0.0150425	0.433033	MCHR1
ENSG00000113722	38.7782	6.74885	2.7777	2.42966	0.0151131	0.434327	CDX1
ENSG00000108561	2631.35	0.901053	0.371203	2.42739	0.015208	0.435577	C1QBP
ENSG00000279453	97.7166	4.28912	1.77065	2.42234	0.0154209	0.438537	NA
ENSG00000080561	538.798	2.30465	0.95257	2.41941	0.0155459	0.440692	MID2
ENSG00000064115	828.187	1.88056	0.777454	2.41887	0.0155689	0.440692	TM7SF3
ENSG00000100564	309.314	2.4494	1.01433	2.41479	0.0157441	0.443429	PIGH
ENSG00000011677	447.902	2.37391	0.983474	2.4138	0.0157872	0.443904	GABRA3
ENSG00000211460	1893.18	1.07272	0.44535	2.40871	0.016009	0.448651	TSN
ENSG00000177679	277.784	3.29102	1.36821	2.40534	0.0161573	0.451312	SRRM3
ENSG00000283663	28.2779	8.24005	3.42792	2.4038	0.0162255	0.452471	NA
ENSG00000147592	190.74	3.47029	1.44546	2.40082	0.0163583	0.454432	LACTB2
ENSG00000242950	87.2047	4.72366	1.96912	2.39887	0.016446	0.45487	ERVW-1
ENSG00000143869	113.864	4.37962	1.82759	2.39639	0.0165573	0.455715	GDF7
ENSG00000204822	274.743	3.21159	1.34116	2.39463	0.016637	0.456331	MRPL53
ENSG00000204195	29.6632	8.05492	3.3639	2.39452	0.0166422	0.456331	AWAT1
ENSG00000128045	97.8842	4.5085	1.88698	2.38926	0.0168823	0.458694	RASL11B
ENSG00000174358	57.4625	5.94633	2.49254	2.38566	0.0170487	0.461733	SLC6A19
ENSG00000153002	72.5889	5.10198	2.13913	2.38507	0.017076	0.461733	CPB1
ENSG00000165879	131.315	4.08095	1.713	2.38234	0.0172031	0.462951	FRAT1
ENSG00000156675	1379.49	1.07259	0.450339	2.38174	0.0172309	0.462965	RAB11FIP1
ENSG00000092068	1047.07	1.60022	0.672093	2.38095	0.0172679	0.463223	SLC7A8
ENSG00000177427	82.8726	4.9248	2.06987	2.37928	0.0173465	0.463323	MIEF2
ENSG00000111669	9325.51	0.691574	0.290684	2.37913	0.0173537	0.463323	TPI1
ENSG00000138400	58.9007	5.42069	2.28367	2.37368	0.017612	0.463989	MDH1B
ENSG00000182170	27.6108	8.21504	3.46123	2.37345	0.017623	0.463989	MRGPRG
ENSG00000140749	373.453	2.9001	1.22205	2.37314	0.0176377	0.463989	IGSF6
ENSG00000127831	197.097	3.22025	1.35714	2.37282	0.0176528	0.463989	VIL1
ENSG00000138308	27.4472	8.20603	3.46919	2.3654	0.0180104	0.469019	PLA2G12B
ENSG00000181019	414.392	1.86497	0.789007	2.3637	0.0180936	0.46902	NQO1
ENSG00000198856	1175.9	1.26421	0.534974	2.36312	0.0181217	0.469029	OSTC
ENSG00000182952	335.159	2.5775	1.09135	2.36175	0.018189	0.46967	HMGN4
ENSG00000221963	125.323	4.13111	1.74969	2.36106	0.018223	0.46967	APOL6
ENSG00000009724	117.13	4.36326	1.8491	2.35967	0.0182913	0.46967	MASP2
ENSG00000177432	175.65	3.7179	1.57578	2.35941	0.0183041	0.46967	NAP1L5
ENSG00000285447	316.726	2.48316	1.05318	2.35778	0.0183848	0.47009	ZNF883
ENSG00000173013	124.088	4.24448	1.80548	2.35089	0.0187287	0.476007	CCDC96
ENSG00000163749	52.3811	5.67526	2.41794	2.34715	0.0189178	0.477172	CCDC158
ENSG00000130477	138.262	3.9721	1.69305	2.34612	0.0189698	0.477172	UNC13A
ENSG00000125731	72.6558	4.89529	2.09659	2.33489	0.0195494	0.483751	SH2D3A
ENSG00000150054	418.819	2.30444	0.987192	2.33434	0.0195781	0.483751	MPP7
ENSG00000134333	7165.68	0.603122	0.258383	2.33422	0.0195841	0.483751	LDHA
ENSG00000100380	12076.3	0.617544	0.264566	2.33417	0.0195866	0.483751	ST13
ENSG00000171722	31.9579	6.93573	2.97169	2.33393	0.0195992	0.483751	SPATA46
ENSG00000132825	94.3667	4.58456	1.96465	2.33352	0.0196207	0.483751	PPP1R3D
ENSG00000267508	134.856	4.06289	1.7418	2.33257	0.0196705	0.483751	ZNF285
ENSG00000141096	37.4918	6.49727	2.78547	2.33255	0.0196716	0.483751	DPEP3
ENSG00000111834	273.233	2.31636	0.993139	2.33237	0.0196815	0.483751	RSPH4A
ENSG00000279605	7971.78	0.776476	0.333045	2.33145	0.0197298	0.483751	NA
ENSG00000159261	76.9646	4.85617	2.08391	2.33032	0.0197895	0.48407	CLDN14
ENSG00000106483	167.388	3.71105	1.59434	2.32764	0.0199312	0.486414	SFRP4
ENSG00000172172	407.556	2.22595	0.956403	2.32742	0.0199428	0.486414	MRPL13
ENSG00000070808	86.6068	4.70956	2.02501	2.3257	0.0200347	0.487253	CAMK2A
ENSG00000151116	537.156	1.79129	0.770514	2.3248	0.0200826	0.487716	UEVLD
ENSG00000129194	164.709	2.79321	1.20529	2.31747	0.0204783	0.493054	SOX15
ENSG00000100116	178.912	3.3746	1.45622	2.31737	0.0204837	0.493054	GCAT
ENSG00000204536	735.978	1.44118	0.622106	2.31661	0.0205252	0.493054	CCHCR1
ENSG00000116985	178.171	2.87678	1.24207	2.31612	0.0205517	0.493054	BMP8B
ENSG00000115267	220.987	3.75483	1.62188	2.31511	0.020607	0.493054	IFIH1
ENSG00000277400	27.6809	7.98821	3.45806	2.31003	0.0208865	0.493054	MAFIP
ENSG00000274847	27.6809	7.98821	3.45806	2.31003	0.0208865	0.493054	MAFIP
ENSG00000163093	202.472	2.5423	1.10072	2.30966	0.0209071	0.493054	BBS5
ENSG00000101342	616.576	1.51571	0.656628	2.30832	0.0209813	0.493054	TLDC2
ENSG00000175595	584.412	1.63597	0.708979	2.3075	0.0210269	0.493054	ERCC4
ENSG00000141655	557.023	1.61349	0.699387	2.307	0.0210546	0.493054	TNFRSF11A
ENSG00000111679	191.877	3.6613	1.5871	2.30691	0.0210597	0.493054	PTPN6
ENSG00000214652	102.149	3.9086	1.6977	2.3023	0.0213185	0.495744	ZNF727
ENSG00000167604	221.388	3.38214	1.46906	2.30225	0.0213211	0.495744	NFKBID
ENSG00000155052	467.143	1.84288	0.800826	2.30122	0.0213793	0.496417	CNTNAP5
ENSG00000116183	81.1215	4.12642	1.7937	2.30051	0.0214193	0.496521	PAPPA2
ENSG00000160588	125.221	4.19468	1.8241	2.29958	0.0214718	0.496521	MPZL3
ENSG00000197444	84.4058	4.47133	1.94543	2.29838	0.0215404	0.497429	OGDHL
ENSG00000175745	3250.81	0.740832	0.322435	2.29762	0.0215835	0.497744	NR2F1
ENSG00000179085	153.273	3.91249	1.70354	2.29668	0.0216371	0.49809	DPM3
ENSG00000285880	77.2075	4.35192	1.89517	2.29632	0.0216574	0.49809	NA
ENSG00000241343	15683.9	0.484828	0.211312	2.29437	0.0217691	0.498748	RPL36A
ENSG00000196860	58.0931	4.73037	2.06321	2.29273	0.0218638	0.499445	TOMM20L
ENSG00000188112	89.341	4.52634	1.97577	2.29093	0.0219677	0.50074	C6orf132
ENSG00000198794	511.847	1.84789	0.80673	2.29059	0.0219872	0.50074	SCAMP5
ENSG00000279602	344.368	1.92505	0.840727	2.28974	0.0220362	0.50074	NA
ENSG00000171443	95.9397	4.26361	1.86208	2.2897	0.0220388	0.50074	ZNF524
ENSG00000163029	4103.91	0.729887	0.319043	2.28774	0.0221526	0.50265	SMC6
ENSG00000130203	1055.96	1.75434	0.768122	2.28393	0.0223757	0.505679	APOE
ENSG00000146278	4526.24	0.703714	0.308284	2.28268	0.0224492	0.506663	PNRC1
ENSG00000100603	4229.33	0.67469	0.295722	2.2815	0.0225191	0.507458	SNW1
ENSG00000177946	205.288	3.40559	1.49388	2.2797	0.0226257	0.507458	CENPBD1
ENSG00000103034	501.678	1.72141	0.755321	2.27905	0.0226643	0.507458	NDRG4
ENSG00000163739	181.792	3.56867	1.5678	2.27622	0.0228327	0.50894	CXCL1
ENSG00000069535	27.3601	7.90597	3.47451	2.27542	0.0228808	0.50894	MAOB
ENSG00000150656	75.4474	4.16465	1.83166	2.27371	0.0229836	0.510555	CNDP1
ENSG00000138686	590.299	1.85631	0.817579	2.2705	0.0231774	0.51276	BBS7
ENSG00000154856	756.312	1.33705	0.588924	2.27033	0.0231873	0.51276	APCDD1
ENSG00000128052	67914.4	0.398125	0.17547	2.26891	0.023274	0.512968	KDR
ENSG00000198682	643.707	2.02094	0.892751	2.26372	0.0235915	0.516601	PAPSS2
ENSG00000135324	208.226	2.47205	1.09326	2.26117	0.0237486	0.518091	MRAP2
ENSG00000198796	108.284	4.25222	1.88085	2.2608	0.0237718	0.518091	ALPK2
ENSG00000149927	101.566	4.20295	1.86177	2.2575	0.0239768	0.520994	DOC2A
ENSG00000100462	1250.31	1.29508	0.574358	2.25483	0.0241442	0.522418	PRMT5
ENSG00000006432	220.105	3.26277	1.44721	2.25452	0.0241637	0.522418	MAP3K9
ENSG00000100767	159.255	3.91038	1.73449	2.25448	0.0241657	0.522418	PAPLN
ENSG00000137265	62.2822	4.95444	2.1985	2.25355	0.0242244	0.522504	IRF4
ENSG00000183287	296.615	2.57672	1.14346	2.25344	0.0242314	0.522504	CCBE1
ENSG00000136931	26.8671	7.91341	3.5135	2.25229	0.0243042	0.522512	NR5A1
ENSG00000156049	2430.82	0.903752	0.401404	2.25148	0.0243553	0.522512	GNA14
ENSG00000169994	163.741	2.73479	1.21534	2.25024	0.024434	0.523538	MYO7B
ENSG00000214575	130.544	4.0055	1.78533	2.24357	0.0248603	0.530657	CPEB1
ENSG00000105479	103.934	3.86679	1.72637	2.23983	0.0251017	0.531588	CCDC114
ENSG00000165898	186.721	3.15603	1.40944	2.23922	0.0251419	0.531588	ISCA2
ENSG00000139874	94.8508	4.33389	1.93563	2.23901	0.0251552	0.531588	SSTR1
ENSG00000140090	182.707	2.77288	1.23891	2.23816	0.0252104	0.53173	SLC24A4
ENSG00000279791	24.9901	8.06254	3.60343	2.23746	0.0252561	0.53173	NA
ENSG00000146411	376.544	1.81267	0.8109	2.23539	0.025392	0.53365	SLC2A12
ENSG00000179630	111.286	3.89111	1.7409	2.23511	0.0254104	0.53365	LACC1
ENSG00000159208	135.041	3.56994	1.59799	2.23402	0.0254819	0.534488	CIART
ENSG00000163694	111.098	3.37986	1.51355	2.23307	0.0255442	0.535133	RBM47
ENSG00000161920	130.321	3.85713	1.72803	2.2321	0.0256084	0.535397	MED11
ENSG00000188636	2189.12	0.905576	0.405953	2.23074	0.0256984	0.536371	RTL6
ENSG00000183783	184.586	2.95834	1.32691	2.2295	0.0257805	0.536916	KCTD8
ENSG00000204103	614.765	1.68119	0.754854	2.22717	0.0259359	0.537965	MAFB
ENSG00000102078	141.312	3.80039	1.70706	2.22628	0.0259957	0.537965	SLC25A14
ENSG00000170270	152.573	3.77179	1.69513	2.22507	0.0260764	0.537965	GON7
ENSG00000145362	2980.87	0.758189	0.340749	2.22507	0.0260766	0.537965	ANK2
ENSG00000132554	96.2261	4.22319	1.89841	2.2246	0.0261083	0.537965	RGS22
ENSG00000114859	184.954	3.43587	1.54515	2.22365	0.0261721	0.537965	CLCN2
ENSG00000161594	416.438	2.1446	0.964578	2.22335	0.026192	0.537965	KLHL10
ENSG00000134955	47.1827	5.53947	2.49155	2.2233	0.0261954	0.537965	SLC37A2
ENSG00000140280	171.213	3.25081	1.46238	2.22297	0.0262181	0.537965	LYSMD2
ENSG00000110881	46.5785	5.49986	2.47455	2.22257	0.026245	0.537965	ASIC1
ENSG00000145817	928.663	1.43733	0.646725	2.22247	0.0262515	0.537965	YIPF5
ENSG00000249222	149.913	3.78534	1.70382	2.22168	0.0263047	0.538152	ATP5MGL
ENSG00000198959	8478.44	0.517305	0.232948	2.22069	0.0263722	0.538186	TGM2
ENSG00000143630	170.286	3.61577	1.63039	2.21774	0.0265727	0.539324	HCN3
ENSG00000171202	106.66	4.20657	1.89942	2.21466	0.0267836	0.542954	TMEM126A
ENSG00000158816	153.55	3.35417	1.51525	2.21361	0.0268554	0.543758	VWA5B1
ENSG00000179915	461.845	1.61897	0.732245	2.21097	0.0270378	0.544608	NRXN1
ENSG00000101997	459.784	1.91454	0.866028	2.21072	0.0270554	0.544608	CCDC22
ENSG00000161179	199.631	3.38615	1.53295	2.20891	0.0271808	0.544608	YDJC
ENSG00000187772	2401.16	1.00106	0.453218	2.20879	0.0271895	0.544608	LIN28B
ENSG00000171700	265.95	2.85873	1.29477	2.2079	0.0272513	0.544608	RGS19
ENSG00000115268	7868.45	0.585412	0.265372	2.206	0.0273838	0.545924	RPS15
ENSG00000163322	571.771	1.9528	0.885502	2.2053	0.0274328	0.545924	ABRAXAS1
ENSG00000163017	379.931	2.68392	1.21783	2.20386	0.0275344	0.545924	ACTG2
ENSG00000100347	1268.21	1.18611	0.538245	2.20366	0.0275486	0.545924	SAMM50
ENSG00000174740	119.337	4.04663	1.83733	2.20246	0.027633	0.546355	PABPC5
ENSG00000152229	178.084	3.77448	1.71457	2.20142	0.0277064	0.546603	PSTPIP2
ENSG00000150873	55.6482	5.14313	2.33733	2.20043	0.0277764	0.54671	C2orf50
ENSG00000163902	7090.5	0.617659	0.281086	2.1974	0.0279918	0.549672	RPN1
ENSG00000133561	2760.3	1.0325	0.470174	2.196	0.0280921	0.550866	GIMAP6
ENSG00000203805	84.9168	3.90232	1.77816	2.19458	0.0281938	0.551718	PLPP4
ENSG00000136235	44.5071	5.64648	2.57583	2.19211	0.0283719	0.551921	GPNMB
ENSG00000183741	488.162	1.72981	0.789284	2.19162	0.028407	0.551921	CBX6
ENSG00000168209	5776.41	0.741467	0.33846	2.19071	0.0284729	0.551921	DDIT4
ENSG00000064692	2140.95	0.832428	0.38008	2.19014	0.0285141	0.551921	SNCAIP
ENSG00000170624	1847.6	1.22433	0.559226	2.18934	0.0285725	0.551921	SGCD
ENSG00000138722	5870.71	0.570053	0.260517	2.18816	0.0286578	0.551921	MMRN1
ENSG00000125347	5590.38	0.578372	0.264407	2.18743	0.0287111	0.552264	IRF1
ENSG00000175573	152.901	3.57048	1.63308	2.18635	0.0287902	0.553021	C11orf68
ENSG00000170502	693.7	1.40456	0.642525	2.186	0.0288158	0.553021	NUDT9
ENSG00000236609	563.86	1.48455	0.67994	2.18336	0.0290092	0.555587	ZNF853
ENSG00000151665	908.805	1.22673	0.562359	2.1814	0.0291536	0.55711	PIGF
ENSG00000184945	73.9942	4.58452	2.10173	2.18131	0.0291605	0.55711	AQP12A
ENSG00000241644	71.4594	4.68666	2.14956	2.18029	0.0292359	0.557921	INMT
ENSG00000010327	10805.6	0.477575	0.219545	2.17529	0.0296082	0.562241	STAB1
ENSG00000164830	6828.93	0.704677	0.324059	2.17453	0.0296651	0.562241	OXR1
ENSG00000181652	882.774	1.6136	0.742147	2.17424	0.0296873	0.562241	ATG9B
ENSG00000065183	1936.9	0.926121	0.426042	2.17378	0.0297217	0.562241	WDR3
ENSG00000275004	184.148	3.46509	1.5941	2.1737	0.029728	0.562241	ZNF280B
ENSG00000165502	4079.41	0.68947	0.317583	2.17099	0.0299321	0.565469	RPL36AL
ENSG00000117054	1349.43	0.976429	0.45039	2.16796	0.0301617	0.569172	ACADM
ENSG00000130303	1104.53	1.06424	0.49132	2.16608	0.0303049	0.569886	BST2
ENSG00000101210	76.5375	4.39756	2.03157	2.16461	0.0304177	0.570308	EEF1A2
ENSG00000279735	78.482	4.45028	2.05748	2.16297	0.0305433	0.57183	NA
ENSG00000105278	122.767	3.2557	1.50705	2.16031	0.0307484	0.572488	ZFR2
ENSG00000118242	126.333	3.88658	1.79939	2.15994	0.0307771	0.572488	MREG
ENSG00000141542	285.122	2.00894	0.930675	2.15858	0.0308827	0.573822	RAB40B
ENSG00000174469	732.406	1.27553	0.591363	2.15693	0.0310111	0.575576	CNTNAP2
ENSG00000137168	1200.07	1.27027	0.589825	2.15363	0.0312688	0.578348	PPIL1
ENSG00000149328	80.0566	4.51991	2.09901	2.15336	0.0312908	0.578348	GLB1L2
ENSG00000186205	124.443	3.91554	1.82014	2.15123	0.0314579	0.580105	2001-03-01
ENSG00000089127	663.598	1.34405	0.624817	2.15111	0.0314673	0.580105	OAS1
ENSG00000073756	1160.43	1.08958	0.506869	2.14962	0.031585	0.580105	PTGS2
ENSG00000168275	222.408	2.65295	1.23419	2.14955	0.0315911	0.580105	COA6
ENSG00000183246	92.1919	4.2878	1.99504	2.14923	0.0316163	0.580105	RIMBP3C
ENSG00000205544	190.249	3.21213	1.49478	2.1489	0.0316421	0.580105	TMEM256
ENSG00000101489	746.224	1.45388	0.676787	2.14821	0.0316968	0.580105	CELF4
ENSG00000104112	95.8848	3.95529	1.84239	2.14682	0.0318076	0.580105	SCG3
ENSG00000118513	126.378	3.87492	1.80519	2.14655	0.0318294	0.580105	MYB
ENSG00000181523	707.119	1.44084	0.671517	2.14565	0.0319012	0.580477	SGSH
ENSG00000161649	97.7588	4.22342	1.96866	2.14533	0.0319267	0.580477	CD300LG
ENSG00000150394	982.306	1.1261	0.525634	2.14237	0.0321638	0.582797	CDH8
ENSG00000111405	108.693	4.11776	1.92304	2.14128	0.0322515	0.582797	ENDOU
ENSG00000184227	169.944	3.43473	1.60473	2.14038	0.0323244	0.582797	ACOT1
ENSG00000159842	3981.39	0.628861	0.293911	2.13963	0.0323843	0.582797	ABR
ENSG00000159167	1336.25	1.18165	0.552292	2.13954	0.0323923	0.582797	STC1
ENSG00000105647	914.167	1.14335	0.534759	2.13806	0.032512	0.582797	PIK3R2
ENSG00000167123	276.714	2.00043	0.935889	2.13746	0.0325606	0.582797	CERCAM
ENSG00000065923	258.698	2.6517	1.24068	2.1373	0.0325734	0.582797	SLC9A7
ENSG00000073536	538.154	1.65468	0.774333	2.13691	0.0326052	0.582797	NLE1
ENSG00000214226	1013.93	1.14415	0.535536	2.13647	0.0326415	0.58283	C17orf67
ENSG00000177873	143.958	3.66303	1.71746	2.13282	0.0329397	0.585671	ZNF619
ENSG00000196337	22.992	7.95477	3.73077	2.13221	0.0329899	0.585671	CGB7
ENSG00000135821	5210.01	0.581463	0.272798	2.13147	0.0330501	0.585671	GLUL
ENSG00000111358	451.067	1.78133	0.836006	2.13076	0.0331086	0.585671	GTF2H3
ENSG00000144554	1075.8	1.29115	0.605967	2.13072	0.033112	0.585671	FANCD2
ENSG00000268173	920.136	1.13575	0.533207	2.13004	0.033168	0.58605	NA
ENSG00000162910	242.003	2.56992	1.20756	2.12818	0.033322	0.587818	MRPL55
ENSG00000178795	58.0267	5.01416	2.35677	2.12756	0.0333736	0.587818	GDPD4
ENSG00000101144	158.299	2.63749	1.23982	2.12732	0.0333934	0.587818	BMP7
ENSG00000115350	143.782	3.65671	1.71906	2.12716	0.033407	0.587818	POLE4
ENSG00000152503	106.799	3.98005	1.8737	2.12416	0.0336564	0.590976	TRIM36
ENSG00000128016	7399.9	0.513427	0.241845	2.12296	0.033757	0.59157	ZFP36
ENSG00000003436	20793.8	0.410934	0.193716	2.12132	0.0338947	0.59157	TFPI
ENSG00000275793	96.5608	4.09674	1.93266	2.11974	0.0340276	0.592577	RIMBP3
ENSG00000261833	63.0808	4.8244	2.27656	2.11917	0.0340765	0.592818	NA
ENSG00000152661	6487.21	0.722567	0.341131	2.11815	0.0341622	0.5937	GJA1
ENSG00000158292	72.0172	4.01372	1.90049	2.11194	0.0346919	0.596904	GPR153
ENSG00000180660	100.921	3.82313	1.81032	2.11185	0.0346992	0.596904	MAB21L1
ENSG00000136379	251.633	3.12279	1.4794	2.11085	0.0347853	0.597777	ABHD17C
ENSG00000161265	187.109	3.17474	1.50433	2.1104	0.0348236	0.597829	U2AF1L4
ENSG00000124688	113.046	3.75811	1.78143	2.1096	0.0348929	0.598412	MAD2L1BP
ENSG00000125817	1310.23	1.17929	0.559769	2.10675	0.0351392	0.60081	CENPB
ENSG00000173535	319.439	2.38012	1.13003	2.10624	0.0351834	0.600958	TNFRSF10C
ENSG00000204560	1402.25	1.08161	0.513643	2.10576	0.0352248	0.601059	DHX16
ENSG00000120885	839.207	1.31698	0.625545	2.10533	0.0352625	0.601096	CLU
ENSG00000151881	168.467	3.45241	1.64169	2.10296	0.0354697	0.603504	TMEM267
ENSG00000164610	1310.46	1.06989	0.509033	2.10182	0.0355694	0.603504	RP9
ENSG00000070718	984.664	1.19452	0.56847	2.10129	0.0356159	0.603504	AP3M2
ENSG00000184378	55.6208	4.9355	2.35068	2.09961	0.0357636	0.603504	ACTRT3
ENSG00000148572	672.438	1.32057	0.629198	2.09882	0.0358331	0.603504	NRBF2
ENSG00000168291	1744.21	0.869765	0.414453	2.09858	0.0358536	0.603504	PDHB
ENSG00000250565	130.982	3.23019	1.53927	2.09853	0.0358587	0.603504	ATP6V1E2
ENSG00000149925	9319.19	0.502443	0.239593	2.09707	0.0359878	0.603504	ALDOA
ENSG00000164405	754.316	1.24757	0.595216	2.096	0.0360822	0.603504	UQCRQ
ENSG00000162623	678.292	1.67491	0.799241	2.09563	0.0361151	0.603504	TYW3
ENSG00000179041	384.938	1.80292	0.860498	2.09521	0.0361525	0.603504	RRS1
ENSG00000171243	108.94	3.13057	1.49445	2.0948	0.0361887	0.603513	SOSTDC1
ENSG00000173848	6157.73	0.533515	0.254757	2.09421	0.0362412	0.603794	NET1
ENSG00000166152	110.183	3.90683	1.86705	2.09251	0.036393	0.603838	C16orf78
ENSG00000272617	580.178	1.39157	0.665199	2.09197	0.0364414	0.603838	NA
ENSG00000155438	1244.52	1.23083	0.588392	2.09185	0.0364517	0.603838	NIFK
ENSG00000154059	788.512	1.28699	0.615433	2.0912	0.0365104	0.603838	IMPACT
ENSG00000198242	28723.4	0.408816	0.19564	2.08964	0.0366505	0.603838	RPL23A
ENSG00000285043	9320.4	0.501004	0.239772	2.0895	0.0366625	0.603838	ALDOA
ENSG00000267120	191.972	3.12301	1.49466	2.08944	0.0366679	0.603838	NA
ENSG00000185974	35.9881	5.7677	2.76123	2.08882	0.0367239	0.604106	GRK1
ENSG00000163618	76.7621	3.78605	1.8143	2.08679	0.0369072	0.604186	CADPS
ENSG00000112041	55.8946	4.85205	2.32712	2.085	0.0370694	0.605669	TULP1
ENSG00000225830	1122.85	1.03882	0.498491	2.08393	0.0371669	0.60594	ERCC6
ENSG00000092847	3354.66	0.729229	0.349966	2.08371	0.0371865	0.60594	AGO1
ENSG00000104369	2350.38	0.867331	0.416562	2.08212	0.0373318	0.606946	JPH1
ENSG00000213563	120.056	3.76896	1.81042	2.08182	0.0373591	0.606946	C8orf82
ENSG00000108830	42.0485	5.45722	2.62319	2.08038	0.0374907	0.607195	RND2
ENSG00000144118	6077.04	0.570737	0.274399	2.07995	0.03753	0.607195	RALB
ENSG00000165071	69.3275	4.52521	2.1765	2.07912	0.0376063	0.607195	TMEM71
ENSG00000116574	953.349	1.0949	0.526699	2.07879	0.0376365	0.607195	RHOU
ENSG00000168314	35.9499	5.82791	2.80843	2.07515	0.0379724	0.608864	MOBP
ENSG00000108468	7683.48	0.515256	0.248377	2.07449	0.0380339	0.608864	CBX1
ENSG00000176165	52.1289	4.97783	2.40096	2.07326	0.0381479	0.608864	FOXG1
ENSG00000280106	93.7482	4.04902	1.95343	2.07278	0.038193	0.608864	NA
ENSG00000105976	344.839	2.17535	1.04949	2.07276	0.0381943	0.608864	MET
ENSG00000113205	97.0616	4.06988	1.964	2.07224	0.0382427	0.608864	PCDHB3
ENSG00000117450	4713.79	0.614325	0.296475	2.0721	0.0382562	0.608864	PRDX1
ENSG00000148908	214.985	2.65508	1.28145	2.07193	0.0382721	0.608864	RGS10
ENSG00000115841	179.467	2.40026	1.1603	2.06865	0.0385785	0.61154	RMDN2
ENSG00000115607	54.2082	4.89114	2.36657	2.06677	0.0387563	0.612157	IL18RAP
ENSG00000105516	132.312	3.01346	1.45842	2.06625	0.0388046	0.612157	DBP
ENSG00000090539	104.928	3.96308	1.91908	2.06509	0.0389142	0.6128	CHRD
ENSG00000137154	36451	0.383124	0.185527	2.06506	0.0389177	0.6128	RPS6
ENSG00000148082	179.802	3.24085	1.57091	2.06304	0.0391088	0.613299	SHC3
ENSG00000097096	162.729	3.41717	1.65644	2.06296	0.0391168	0.613299	SYDE2
ENSG00000127445	1256.73	1.1732	0.568951	2.06205	0.039203	0.613299	PIN1
ENSG00000203943	51.7954	4.95763	2.40676	2.05988	0.0394102	0.615235	SAMD13
ENSG00000137090	57.1453	4.7102	2.28694	2.05961	0.0394358	0.615235	DMRT1
ENSG00000257529	17109.1	0.422518	0.205345	2.0576	0.0396287	0.617107	RPL36A-HNRNPH2
ENSG00000174021	1370.75	0.989413	0.481129	2.05644	0.0397403	0.617141	GNG5
ENSG00000260566	169.993	3.2974	1.60491	2.05458	0.0399201	0.619365	NA
ENSG00000162572	91.81	3.73117	1.8173	2.05314	0.0400593	0.620753	SCNN1D
ENSG00000177301	101.464	4.24399	2.06768	2.05254	0.0401175	0.620753	KCNA2
ENSG00000117362	1345.75	0.999329	0.48702	2.05193	0.0401767	0.620753	APH1A
ENSG00000263155	2255.06	0.745518	0.36348	2.05106	0.0402614	0.620753	MYZAP
ENSG00000142733	166.546	2.91277	1.42103	2.04976	0.0403878	0.620753	MAP3K6
ENSG00000160688	545.974	1.85939	0.90716	2.04968	0.0403958	0.620753	FLAD1
ENSG00000171953	754.441	1.71774	0.838277	2.04913	0.0404496	0.620753	ATPAF2
ENSG00000154174	1779.77	0.864364	0.422273	2.04693	0.040665	0.622891	TOMM70
ENSG00000091409	7310.12	0.496034	0.242461	2.04583	0.0407729	0.622891	ITGA6
ENSG00000099337	1998.82	0.881304	0.430879	2.04536	0.0408192	0.623035	KCNK6
ENSG00000152137	986.887	1.32976	0.651121	2.04226	0.0411259	0.624687	HSPB8
ENSG00000184845	21.3688	7.84496	3.84324	2.04124	0.0412271	0.624687	DRD1
ENSG00000205609	29309.5	0.377809	0.185091	2.04121	0.0412302	0.624687	EIF3CL
ENSG00000155304	838.323	1.38277	0.677636	2.04058	0.0412929	0.624687	HSPA13
ENSG00000204849	22.4078	7.68831	3.76869	2.04005	0.0413452	0.624687	SPATA31A1
ENSG00000185775	22.4078	7.68831	3.76869	2.04005	0.0413452	0.624687	SPATA31A6
ENSG00000105963	298.517	2.00181	0.981508	2.03952	0.0413979	0.624687	ADAP1
ENSG00000131791	984.133	1.13921	0.558888	2.03836	0.0415144	0.624687	PRKAB2
ENSG00000088451	106.556	3.75523	1.84329	2.03725	0.0416252	0.624687	TGDS
ENSG00000165091	86.0216	3.57315	1.7541	2.03703	0.0416471	0.624687	TMC1
ENSG00000082397	5196.87	0.554718	0.272324	2.03698	0.041652	0.624687	EPB41L3
ENSG00000125746	117.265	3.74567	1.8395	2.03624	0.0417263	0.624687	EML2
ENSG00000172809	6879.12	0.517242	0.254035	2.03611	0.0417393	0.624687	RPL38
ENSG00000177025	129.734	3.28895	1.61565	2.03568	0.0417822	0.624777	C19orf18
ENSG00000279331	56.0812	4.75803	2.33828	2.03484	0.0418666	0.625255	RBM12B-AS1
ENSG00000154639	236.447	2.2355	1.09872	2.03463	0.041888	0.625255	CXADR
ENSG00000138271	29.308	6.30722	3.1018	2.03341	0.042011	0.625506	GPR87
ENSG00000008196	43.8102	5.29032	2.60254	2.03275	0.0420774	0.625873	TFAP2B
ENSG00000151287	144.155	3.60241	1.77396	2.03071	0.042284	0.628184	TEX30
ENSG00000204632	123.732	3.0696	1.51176	2.03049	0.042307	0.628184	HLA-G
ENSG00000122824	236.048	2.2561	1.11147	2.02983	0.0423735	0.628621	NUDT10
ENSG00000100138	1550.5	0.947004	0.467072	2.02753	0.042608	0.628673	SNU13
ENSG00000105679	116.294	3.01365	1.48637	2.02752	0.0426092	0.628673	GAPDHS
ENSG00000131242	197.818	2.22723	1.09865	2.02725	0.042637	0.628673	RAB11FIP4
ENSG00000122203	1793.62	0.893186	0.441093	2.02493	0.0428741	0.629567	KIAA1191
ENSG00000213588	208.655	2.64685	1.30736	2.02458	0.0429102	0.629567	ZBTB9
ENSG00000158859	125.179	3.08135	1.52253	2.02383	0.0429871	0.629567	ADAMTS4
ENSG00000159399	1861.06	0.828988	0.409628	2.02376	0.0429952	0.629567	HK2
ENSG00000105701	3432.41	0.680657	0.336586	2.02224	0.0431518	0.630769	FKBP8
ENSG00000184110	29625.6	0.373531	0.184895	2.02023	0.0433592	0.631573	EIF3C
ENSG00000108797	208.364	2.31676	1.14693	2.01997	0.0433869	0.631573	CNTNAP1
ENSG00000163001	1179.48	1.03006	0.510409	2.01812	0.0435792	0.631573	CFAP36
ENSG00000157765	24.8492	6.69535	3.31796	2.01791	0.0436004	0.631573	SLC34A2
ENSG00000166821	107.754	3.85149	1.9088	2.01775	0.0436171	0.631573	PEX11A
ENSG00000171681	7197.69	0.606899	0.301177	2.01509	0.0438951	0.634511	ATF7IP
ENSG00000223496	1103.6	1.04088	0.517194	2.01254	0.0441625	0.636745	EXOSC6
ENSG00000185272	25.4194	7.21387	3.5859	2.01173	0.0442483	0.637382	RBM11
ENSG00000130208	74.6043	3.8586	1.91878	2.01097	0.0443289	0.637382	APOC1
ENSG00000197728	5640.13	0.600913	0.29883	2.01088	0.0443377	0.637382	RPS26
ENSG00000092820	6381.21	0.617788	0.307332	2.01017	0.0444134	0.637647	EZR
ENSG00000171467	2436.91	0.803659	0.400502	2.00663	0.0447893	0.641954	ZNF318
ENSG00000139970	191.145	2.27609	1.13498	2.00541	0.0449196	0.643277	RTN1
ENSG00000124207	2971.45	0.739311	0.369337	2.00172	0.0453145	0.646928	CSE1L
ENSG00000128011	87.9357	3.9365	1.96917	1.99906	0.0456013	0.648106	LRFN1
ENSG00000103174	213.647	2.14493	1.07346	1.99814	0.0457017	0.648443	NAGPA
ENSG00000110876	68.2706	4.4133	2.21157	1.99555	0.0459829	0.651405	SELPLG
ENSG00000278942	47.1403	5.03168	2.52233	1.99486	0.0460582	0.651405	NA
ENSG00000154485	29.3239	6.20871	3.11485	1.99326	0.0462328	0.652578	MMP21
ENSG00000196391	103.088	3.72295	1.86836	1.99263	0.0463015	0.652578	ZNF774
ENSG00000125462	322.938	2.26144	1.13524	1.99204	0.0463669	0.652623	C1orf61
ENSG00000162191	4597.74	0.629105	0.315831	1.9919	0.0463818	0.652623	UBXN1
ENSG00000005243	28.9213	6.12747	3.07968	1.98964	0.0466301	0.654278	COPZ2
ENSG00000285551	59.2409	4.05827	2.04437	1.98509	0.0471343	0.657061	ZNF365
ENSG00000154262	43.3265	5.1213	2.58304	1.98266	0.0474049	0.657928	ABCA6
ENSG00000167658	69729.1	0.343005	0.173037	1.98227	0.0474491	0.657928	EEF2
ENSG00000167778	596.954	1.61191	0.813258	1.98204	0.0474746	0.657928	SPRYD3
ENSG00000174109	130.306	3.53579	1.78446	1.98143	0.0475433	0.658026	C16orf91
ENSG00000082458	428.787	1.50942	0.762495	1.97957	0.0477513	0.659435	DLG3
ENSG00000187239	6463.87	0.512025	0.258707	1.97916	0.0477974	0.659435	FNBP1
ENSG00000111445	609.208	1.45588	0.735923	1.9783	0.0478949	0.659807	RFC5
ENSG00000119919	55.0721	4.94522	2.50029	1.97786	0.0479449	0.659807	NKX2-3
ENSG00000143157	1659.61	0.882571	0.446385	1.97715	0.0480244	0.659828	POGK
ENSG00000100104	658.938	1.58377	0.801912	1.975	0.0482684	0.660108	SRRD
ENSG00000279083	56.2551	4.64034	2.34957	1.97497	0.0482714	0.660108	NA
ENSG00000099797	10192.3	0.452203	0.229006	1.97464	0.0483095	0.660108	TECR
ENSG00000173083	91.3605	3.97938	2.01552	1.97437	0.0483396	0.660108	HPSE
ENSG00000104805	7158.63	0.496618	0.251561	1.97415	0.0483649	0.660108	NUCB1
ENSG00000186105	645.085	1.28291	0.64989	1.97405	0.0483763	0.660108	LRRC70
ENSG00000131196	2267.07	0.870708	0.441275	1.97316	0.0484768	0.660108	NFATC1
ENSG00000122386	619.131	1.82918	0.927164	1.97288	0.0485089	0.660108	ZNF205
ENSG00000053438	1826.36	0.818065	0.414753	1.97241	0.0485625	0.660108	NNAT
ENSG00000135953	165.48	3.06581	1.55438	1.97237	0.0485674	0.660108	MFSD9
ENSG00000083444	3671.62	0.598973	0.303763	1.97184	0.0486278	0.660108	PLOD1
ENSG00000151611	155.412	3.36099	1.70492	1.97134	0.0486845	0.660108	MMAA
ENSG00000243749	162.78	3.12681	1.58746	1.96969	0.0488736	0.660769	TMEM35B
ENSG00000011590	30.4547	5.8298	2.96115	1.96876	0.0489808	0.66169	ZBTB32
ENSG00000151093	147.282	3.34085	1.69832	1.96716	0.0491652	0.663297	OXSM
ENSG00000157978	1240.55	0.930764	0.47327	1.96667	0.0492216	0.663297	LDLRAP1
ENSG00000151726	396.443	1.91869	0.975753	1.96636	0.0492565	0.663297	ACSL1
ENSG00000170542	916.74	1.11096	0.565244	1.96544	0.0493631	0.663976	SERPINB9
ENSG00000155816	752.496	1.79602	0.913957	1.96511	0.0494019	0.663976	FMN2
ENSG00000188452	149.324	2.95523	1.50403	1.96487	0.0494295	0.663976	CERKL
ENSG00000129197	1543.17	0.899951	0.45809	1.96457	0.0494638	0.663976	RPAIN
ENSG00000257017	77.6101	3.57393	1.8198	1.96392	0.0495396	0.664325	HP
ENSG00000196876	516.486	1.36825	0.696973	1.96314	0.0496304	0.664325	SCN8A
ENSG00000100979	1388.56	0.872983	0.444702	1.96307	0.0496376	0.664325	PLTP
ENSG00000028839	509.662	1.55463	0.792308	1.96215	0.0497445	0.664325	TBPL1
ENSG00000181284	100.084	3.81258	1.94493	1.96027	0.0499646	0.664325	TMEM102
ENSG00000135047	1791.72	0.823515	0.420227	1.95969	0.0500321	0.664325	CTSL
ENSG00000090432	698.161	1.26361	0.644982	1.95914	0.0500968	0.664325	MUL1
ENSG00000113389	4024.86	0.580575	0.296534	1.95787	0.050245	0.664325	NPR3
ENSG00000164007	39.6575	5.25265	2.6831	1.95768	0.0502671	0.664325	CLDN19
ENSG00000214212	73.0847	3.62702	1.85434	1.95597	0.0504692	0.664325	C19orf38
ENSG00000103342	6319.14	0.502085	0.256696	1.95595	0.050471	0.664325	GSPT1
ENSG00000166123	701.287	1.34452	0.687594	1.9554	0.0505363	0.664669	GPT2
ENSG00000198380	2798.71	0.688353	0.35225	1.95416	0.0506827	0.665828	GFPT1
ENSG00000154319	78.1066	3.94301	2.01867	1.95327	0.0507878	0.665907	FAM167A
ENSG00000134940	78.3067	4.07917	2.08938	1.95234	0.0508979	0.666047	ACRV1
ENSG00000167772	1180.9	0.967672	0.49568	1.95221	0.0509131	0.666047	ANGPTL4
ENSG00000143452	30.0979	5.99454	3.07244	1.95107	0.051049	0.666047	HORMAD1
ENSG00000155980	97.3315	3.70788	1.90073	1.95077	0.0510845	0.666047	KIF5A
ENSG00000131620	209.52	3.17876	1.63003	1.95012	0.051162	0.666047	ANO1
ENSG00000260314	3944.29	0.763333	0.391433	1.9501	0.0511646	0.666047	MRC1
ENSG00000116157	548.175	1.45916	0.748447	1.94959	0.0512253	0.666047	GPX7
ENSG00000088986	5521.54	0.546216	0.280232	1.94916	0.0512762	0.666047	DYNLL1
ENSG00000186377	57.1237	4.57571	2.34777	1.94896	0.0512999	0.666047	CYP4X1
ENSG00000166197	6998.86	0.508585	0.261373	1.94582	0.0516761	0.666702	NOLC1
ENSG00000225973	160.761	3.07559	1.58084	1.94555	0.0517094	0.666702	PIGBOS1
ENSG00000144229	786.48	1.12978	0.580756	1.94536	0.051732	0.666702	THSD7B
ENSG00000167114	535.857	1.56925	0.806693	1.94529	0.0517401	0.666702	SLC27A4
ENSG00000144821	84.1507	4.15059	2.1349	1.94417	0.0518754	0.666702	MYH15
ENSG00000101307	198.169	3.10759	1.59867	1.94386	0.051912	0.666702	SIRPB1
ENSG00000150637	375.923	1.78356	0.917561	1.94381	0.051919	0.666702	CD226
ENSG00000104976	206.971	2.96415	1.52544	1.94315	0.051998	0.666702	SNAPC2
ENSG00000139289	8303.51	0.56142	0.288951	1.94296	0.0520209	0.666702	PHLDA1
ENSG00000196139	40.1531	5.18285	2.66828	1.94239	0.0520893	0.666702	AKR1C3
ENSG00000106991	12136.4	0.422857	0.217705	1.94234	0.0520961	0.666702	ENG
ENSG00000162972	580.806	1.36068	0.700934	1.94124	0.0522293	0.667126	MAIP1
ENSG00000144452	86.3666	3.84378	1.98033	1.94098	0.0522602	0.667126	ABCA12
ENSG00000114529	131.644	3.66173	1.88879	1.93866	0.0525428	0.670228	C3orf52
ENSG00000178921	2637.53	0.741583	0.382606	1.93824	0.052594	0.670238	PFAS
ENSG00000189051	31.6337	5.80674	2.99625	1.938	0.0526228	0.670238	RNF222
ENSG00000085365	1173.54	1.01499	0.524197	1.93627	0.0528342	0.671919	SCAMP1
ENSG00000065802	373.955	2.41884	1.25024	1.9347	0.0530271	0.672037	ASB1
ENSG00000106012	713.751	1.15672	0.597968	1.93441	0.0530621	0.672037	IQCE
ENSG00000167487	232.965	2.45255	1.26855	1.93334	0.0531941	0.672037	KLHL26
ENSG00000167770	1251.23	1.0048	0.519794	1.93306	0.0532284	0.672037	OTUB1
ENSG00000137054	684.97	1.27849	0.661587	1.93245	0.0533036	0.672037	POLR1E
ENSG00000101608	10280.9	0.507891	0.26291	1.9318	0.0533839	0.672037	MYL12A
ENSG00000135916	3353.6	0.602628	0.31196	1.93175	0.0533904	0.672037	ITM2C
ENSG00000172014	81.0981	3.96834	2.05462	1.93142	0.0534314	0.672037	ANKRD20A4
ENSG00000187650	127.825	3.18226	1.64816	1.9308	0.0535077	0.672037	VMAC
ENSG00000170791	749.614	1.14565	0.593503	1.93032	0.0535666	0.672037	CHCHD7
ENSG00000162783	8793.16	0.497767	0.257887	1.93018	0.0535848	0.672037	IER5
ENSG00000078549	126.34	3.40086	1.76199	1.93013	0.0535913	0.672037	ADCYAP1R1
ENSG00000167702	61.2642	3.74923	1.94556	1.92707	0.0539709	0.672037	KIFC2
ENSG00000133574	6964.65	0.576286	0.29906	1.92699	0.0539804	0.672037	GIMAP4
ENSG00000095383	120.603	3.3365	1.73227	1.92608	0.0540946	0.672037	TBC1D2
ENSG00000089248	3210.86	0.641419	0.333178	1.92515	0.05421	0.672037	ERP29
ENSG00000099622	3335.62	0.600922	0.312441	1.92331	0.0544405	0.672037	CIRBP
ENSG00000280348	25.1417	6.25737	3.25367	1.92317	0.0544584	0.672037	NA
ENSG00000126583	153.419	3.02798	1.57473	1.92286	0.0544976	0.672037	PRKCG
ENSG00000104231	547.738	1.38324	0.719683	1.92202	0.0546038	0.672037	ZFAND1
ENSG00000104626	463.33	1.53128	0.796712	1.922	0.0546059	0.672037	ERI1
ENSG00000049541	760.105	1.17593	0.61191	1.92174	0.054638	0.672037	RFC2
ENSG00000175161	387.529	1.65671	0.862157	1.92158	0.0546584	0.672037	CADM2
ENSG00000243566	95.9556	3.08102	1.60353	1.92139	0.0546821	0.672037	UPK3B
ENSG00000285589	1568.09	0.986525	0.513444	1.92139	0.0546827	0.672037	NA
ENSG00000106399	262.003	1.96357	1.02207	1.92118	0.0547095	0.672037	RPA3
ENSG00000262655	1312.69	0.923627	0.480929	1.92051	0.054794	0.6721	SPON1
ENSG00000113141	7247.87	0.480587	0.250437	1.91899	0.0549857	0.672271	IK
ENSG00000260861	205.426	3.04375	1.58648	1.91855	0.0550411	0.672271	NA
ENSG00000170949	2002.65	0.833004	0.434417	1.91752	0.0551713	0.672271	ZNF160
ENSG00000284956	234.853	2.30736	1.20366	1.91695	0.0552443	0.672271	NA
ENSG00000167447	457.457	1.64181	0.856478	1.91694	0.055246	0.672271	SMG8
ENSG00000125046	367.348	1.82888	0.954284	1.9165	0.0553018	0.672271	SSUH2
ENSG00000213996	46.4477	4.73855	2.47298	1.91613	0.0553485	0.672271	TM6SF2
ENSG00000188316	169.817	2.56856	1.34052	1.91609	0.0553535	0.672271	ENO4
ENSG00000145113	68.9537	4.19551	2.1914	1.91454	0.0555514	0.672902	MUC4
ENSG00000162777	104.872	3.70322	1.93771	1.91113	0.0559875	0.67423	DENND2D
ENSG00000174928	105.761	3.66398	1.9173	1.91101	0.0560032	0.67423	C3orf33
ENSG00000161057	1954.45	0.739828	0.387208	1.91067	0.0560465	0.674271	PSMC2
ENSG00000141642	106.788	3.64106	1.90599	1.91033	0.0560912	0.674329	ELAC1
ENSG00000171208	2172.56	0.728362	0.381424	1.90959	0.0561865	0.674566	NETO2
ENSG00000160838	48.5702	4.75508	2.49017	1.90954	0.0561926	0.674566	LRRC71
ENSG00000187054	30.1856	5.73225	3.00236	1.90925	0.0562304	0.674566	TMPRSS11A
ENSG00000115827	749.721	1.13992	0.597278	1.90853	0.0563224	0.674712	DCAF17
ENSG00000070985	301.791	1.75816	0.921605	1.90771	0.0564283	0.675309	TRPM5
ENSG00000111261	782.812	1.18104	0.619145	1.90753	0.056452	0.675309	MANSC1
ENSG00000162244	12677.9	0.406704	0.213285	1.90686	0.0565388	0.675545	RPL29
ENSG00000177542	377.573	1.53853	0.807482	1.90534	0.0567361	0.676318	SLC25A22
ENSG00000171155	104.363	3.56764	1.87286	1.90491	0.0567914	0.67643	C1GALT1C1
ENSG00000122644	633.452	1.24153	0.651841	1.90465	0.0568254	0.67643	ARL4A
ENSG00000173456	885.557	1.03803	0.545263	1.90372	0.0569469	0.67645	RNF26
ENSG00000100297	3189.38	0.630409	0.331238	1.90319	0.0570154	0.676788	MCM5
ENSG00000125378	584.1	1.24877	0.656289	1.90278	0.0570695	0.676956	BMP4
ENSG00000134453	4188.87	0.622681	0.327881	1.89911	0.0575506	0.679796	RBM17
ENSG00000168754	57.3647	4.38536	2.30926	1.89903	0.0575609	0.679796	FAM178B
ENSG00000171984	298.03	1.89271	0.996706	1.89896	0.0575692	0.679796	SHLD1
ENSG00000077009	92.3818	3.21469	1.69395	1.89774	0.0577299	0.679796	NMRK2
ENSG00000109917	1399.12	0.894047	0.47137	1.8967	0.0578678	0.679796	ZPR1
ENSG00000197576	852.285	1.06201	0.560129	1.89602	0.0579576	0.679796	HOXA4
ENSG00000136810	1034.67	0.987741	0.520987	1.8959	0.0579729	0.679796	TXN
ENSG00000104529	10164.1	0.552023	0.291206	1.89565	0.0580069	0.679796	EEF1D
ENSG00000090534	89.2265	3.84231	2.02772	1.8949	0.0581062	0.679796	THPO
ENSG00000164764	52.6244	4.53395	2.39368	1.89413	0.0582074	0.679796	SBSPON
ENSG00000176209	337.487	1.78951	0.945819	1.89202	0.0584881	0.679796	SMIM19
ENSG00000260869	703.377	1.31811	0.696935	1.8913	0.0585841	0.679796	NA
ENSG00000279267	64.5221	4.24568	2.24724	1.88929	0.0588535	0.679796	NA
ENSG00000148229	1577.02	0.845793	0.447705	1.88917	0.0588687	0.679796	POLE3
ENSG00000188992	187.271	2.57753	1.36456	1.8889	0.0589046	0.679796	LIPI
ENSG00000060069	2049.59	0.727608	0.385209	1.88886	0.0589099	0.679796	CTDP1
ENSG00000149273	34610	0.361469	0.191451	1.88805	0.0590194	0.679796	RPS3
ENSG00000132561	372.299	2.00269	1.06082	1.88786	0.0590442	0.679796	MATN2
ENSG00000004468	583.669	1.27464	0.675368	1.88732	0.0591172	0.679796	CD38
ENSG00000148834	744.776	1.16395	0.616977	1.88653	0.0592232	0.679796	GSTO1
ENSG00000269067	66.8872	3.48739	1.84883	1.88627	0.0592591	0.679796	ZNF728
ENSG00000132781	394.427	1.59615	0.846236	1.88617	0.0592717	0.679796	MUTYH
ENSG00000280205	52.5298	4.5648	2.42135	1.88523	0.0593986	0.679796	NA
ENSG00000108829	3685.58	0.607609	0.322318	1.88512	0.0594131	0.679796	LRRC59
ENSG00000177519	36.4041	5.24459	2.78256	1.88481	0.0594559	0.679796	RPRM
ENSG00000103642	402.637	1.63973	0.870437	1.8838	0.0595926	0.679796	LACTB
ENSG00000101901	1109.33	1.13818	0.604442	1.88302	0.0596972	0.679796	ALG13
ENSG00000163071	68.8665	4.12976	2.19364	1.88261	0.0597534	0.679796	SPATA18
ENSG00000174586	80.3903	3.51486	1.86812	1.8815	0.0599045	0.679796	ZNF497
ENSG00000077312	1899.91	0.846112	0.450008	1.88021	0.0600789	0.679796	SNRPA
ENSG00000163050	752.465	1.20364	0.64034	1.87969	0.0601501	0.679796	COQ8A
ENSG00000171777	51.2771	4.59674	2.44557	1.87962	0.0601604	0.679796	RASGRP4
ENSG00000120149	45.2723	4.76773	2.5389	1.87787	0.0603985	0.681121	MSX2
ENSG00000125508	59.8258	4.31575	2.29873	1.87745	0.0604567	0.681121	SRMS
ENSG00000119401	476.965	1.51244	0.805651	1.87729	0.0604788	0.681121	TRIM32
ENSG00000213471	144.969	3.07813	1.64067	1.87614	0.0606367	0.681992	TTLL13P
ENSG00000181218	332.089	1.799	0.959283	1.87536	0.0607434	0.682095	HIST3H2A
ENSG00000158089	305.657	1.78772	0.953876	1.87416	0.0609078	0.682095	GALNT14
ENSG00000162975	245.301	2.18056	1.16394	1.87343	0.0610097	0.682095	KCNF1
ENSG00000103490	128.358	2.77074	1.47946	1.8728	0.0610958	0.682095	PYCARD
ENSG00000138760	6413.65	0.484323	0.25863	1.87265	0.0611173	0.682095	SCARB2
ENSG00000188647	1505.67	0.873413	0.466576	1.87196	0.0612118	0.682095	PTAR1
ENSG00000101138	445.171	1.66422	0.889126	1.87175	0.0612416	0.682095	CSTF1
ENSG00000239789	609.135	1.50777	0.805612	1.87158	0.0612649	0.682095	MRPS17
ENSG00000189227	162.372	3.35348	1.79228	1.87107	0.0613352	0.682095	C15orf61
ENSG00000135828	97.3841	3.80588	2.03433	1.87082	0.0613697	0.682095	RNASEL
ENSG00000165983	122.556	3.33038	1.78074	1.87022	0.0614531	0.682095	PTER
ENSG00000083817	135.66	3.36051	1.79715	1.8699	0.0614972	0.682095	ZNF416
ENSG00000102312	94.6039	3.57557	1.91305	1.86904	0.0616177	0.682593	PORCN
ENSG00000157551	82.1263	3.80474	2.03806	1.86684	0.0619241	0.685091	KCNJ15
ENSG00000110002	169.899	2.2305	1.19525	1.86613	0.062023	0.68529	VWA5A
ENSG00000275713	3660.12	0.626453	0.335861	1.86522	0.0621507	0.686252	HIST1H2BH
ENSG00000141627	2487.27	0.750875	0.402762	1.86431	0.0622777	0.687106	DYM
ENSG00000130775	191.402	2.60848	1.40046	1.86259	0.0625207	0.687646	THEMIS2
ENSG00000067177	290.408	2.16686	1.16487	1.86018	0.0628602	0.689588	PHKA1
ENSG00000133884	1136.09	1.26833	0.682039	1.85962	0.0629391	0.689965	DPF2
ENSG00000141527	172.646	2.85172	1.53398	1.85903	0.0630223	0.689965	CARD14
ENSG00000169919	1314.5	1.08277	0.582514	1.85879	0.0630576	0.689965	GUSB
ENSG00000152147	308.013	1.89341	1.01946	1.85727	0.0632725	0.690905	GEMIN6
ENSG00000112335	4533.41	0.660907	0.355971	1.85663	0.0633638	0.690905	SNX3
ENSG00000214456	284.263	1.73663	0.935403	1.85655	0.0633747	0.690905	PLIN5
ENSG00000145934	695.738	1.44878	0.7804	1.85646	0.0633884	0.690905	TENM2
ENSG00000172270	6584.48	0.464057	0.250159	1.85505	0.063589	0.692037	BSG
ENSG00000108179	611.129	1.23482	0.665724	1.85485	0.063618	0.692037	PPIF
ENSG00000126351	2336.8	0.664319	0.358196	1.85462	0.0636503	0.692037	THRA
ENSG00000279862	77.3122	3.95071	2.13089	1.85402	0.0637366	0.692471	NA
ENSG00000259171	45.5484	4.78207	2.5814	1.85251	0.0639531	0.69431	NA
ENSG00000158042	697.737	1.21685	0.657279	1.85135	0.0641191	0.69431	MRPL17
ENSG00000184368	158.318	2.27007	1.22673	1.8505	0.0642408	0.69431	MAP7D2
ENSG00000115423	78.827	3.2793	1.77212	1.85049	0.0642425	0.69431	DNAH6
ENSG00000110048	2693.17	0.658408	0.356105	1.84892	0.0644699	0.695736	OSBP
ENSG00000172922	1024.22	1.00959	0.546101	1.84872	0.0644982	0.695736	RNASEH2C
ENSG00000147419	1407.62	0.999878	0.540977	1.84828	0.0645617	0.695736	CCDC25
ENSG00000148408	224.399	1.96812	1.06515	1.84775	0.0646386	0.695736	CACNA1B
ENSG00000112511	927.311	1.05427	0.570625	1.84757	0.0646648	0.695736	PHF1
ENSG00000101189	596.532	1.29118	0.698931	1.84736	0.0646947	0.695736	MRGBP
ENSG00000159388	3024.79	0.621748	0.336632	1.84697	0.064752	0.69591	BTG2
ENSG00000102109	462.731	7.41083	4.01512	1.84573	0.0649312	0.697039	PCSK1N
ENSG00000138180	659.417	1.22537	0.664703	1.84349	0.0652579	0.699569	CEP55
ENSG00000185946	703.318	1.12329	0.609649	1.84252	0.0653988	0.699998	RNPC3
ENSG00000091640	2284.15	0.771402	0.418884	1.84157	0.0655388	0.700363	SPAG7
ENSG00000248905	409.773	1.44577	0.786216	1.8389	0.06593	0.703386	FMN1
ENSG00000160223	205.372	2.12334	1.15529	1.83793	0.0660723	0.703386	ICOSLG
ENSG00000110651	8668.63	0.474298	0.258072	1.83785	0.0660847	0.703386	CD81
ENSG00000085662	1199.19	0.895425	0.48776	1.83579	0.0663888	0.705439	AKR1B1
ENSG00000072315	107.865	2.67253	1.45665	1.8347	0.0665497	0.705634	TRPC5
ENSG00000272899	92.8731	3.71185	2.02358	1.8343	0.0666093	0.705634	ATP6V1FNB
ENSG00000178295	404.431	1.82712	0.996202	1.83409	0.0666413	0.705634	GEN1
ENSG00000096088	20.4575	7.18318	3.91697	1.83386	0.0666743	0.705634	PGC
ENSG00000277117	206.666	2.07897	1.13413	1.8331	0.066788	0.705634	LOC102723996
ENSG00000280193	18.4433	7.49393	4.08827	1.83303	0.066798	0.705634	NA
ENSG00000112715	3881.08	0.542456	0.296008	1.83258	0.0668658	0.705634	VEGFA
ENSG00000143799	10040.5	0.415058	0.226537	1.83219	0.0669231	0.705799	PARP1
ENSG00000203867	465.096	1.77355	0.968384	1.83146	0.0670326	0.706074	RBM20
ENSG00000196335	51.3254	4.5514	2.48616	1.8307	0.067146	0.706389	STK31
ENSG00000178035	3472.95	0.574188	0.313813	1.82972	0.0672925	0.706495	IMPDH2
ENSG00000156097	56.7056	4.35787	2.38285	1.82884	0.0674229	0.706495	GPR61
ENSG00000196151	439.782	1.81083	0.990661	1.8279	0.0675648	0.706495	WDSUB1
ENSG00000179057	150.155	3.2502	1.77922	1.82675	0.0677367	0.706495	IGSF22
ENSG00000278535	57.5777	4.2777	2.34251	1.82612	0.0678323	0.706495	DHRS11
ENSG00000186462	58.5479	4.3135	2.36281	1.82558	0.0679138	0.706495	NAP1L2
ENSG00000161204	1178.89	0.874427	0.479662	1.82301	0.0683023	0.708861	ABCF3
ENSG00000183747	133.823	3.04216	1.67012	1.82153	0.0685266	0.709405	ACSM2A
ENSG00000164972	59.5062	4.2218	2.31839	1.821	0.0686062	0.709405	C9orf24
ENSG00000214160	746.905	1.11497	0.612565	1.82016	0.0687341	0.709861	ALG3
ENSG00000170345	15079.6	0.37615	0.206704	1.81976	0.0687962	0.710039	FOS
ENSG00000214711	36.8692	5.10903	2.80793	1.8195	0.0688353	0.710039	CAPN14
ENSG00000280087	34.6123	5.13641	2.8242	1.81871	0.0689554	0.710845	NA
ENSG00000011198	568.183	1.56303	0.859595	1.81833	0.0690133	0.711009	ABHD5
ENSG00000188612	5621.75	0.532758	0.293179	1.81718	0.06919	0.711271	SUMO2
ENSG00000149761	155.393	2.52192	1.38876	1.81596	0.0693772	0.711271	NUDT22
ENSG00000138604	1875.55	0.720619	0.39697	1.8153	0.0694776	0.711271	GLCE
ENSG00000196505	870.483	1.04067	0.57328	1.81529	0.0694791	0.711271	GDAP2
ENSG00000105849	1005.02	1.32926	0.732304	1.81517	0.0694977	0.711271	TWISTNB
ENSG00000285082	2175.21	0.770479	0.424568	1.81474	0.0695645	0.711271	NA
ENSG00000267174	450.911	1.88565	1.03916	1.8146	0.0695853	0.711271	NA
ENSG00000163975	62.132	4.09904	2.25949	1.81414	0.0696559	0.711271	MELTF
ENSG00000070367	4161.04	0.59145	0.326078	1.81383	0.0697037	0.711271	EXOC5
ENSG00000079841	273.97	1.81328	0.99972	1.81378	0.0697111	0.711271	RIMS1
ENSG00000137074	1027.55	0.98482	0.543234	1.81288	0.0698499	0.712259	APTX
ENSG00000141367	12124.9	0.410082	0.226314	1.812	0.0699861	0.712788	CLTC
ENSG00000178913	4527.69	0.57913	0.319931	1.81017	0.0702689	0.71438	TAF7
ENSG00000144028	15564.7	0.381885	0.211399	1.80646	0.070846	0.71637	SNRNP200
ENSG00000185432	264.708	1.76094	0.974823	1.80642	0.0708534	0.71637	METTL7A
ENSG00000197915	181.412	3.10156	1.71717	1.80621	0.0708863	0.71637	HRNR
ENSG00000189409	53.7636	4.39476	2.43436	1.80531	0.0710269	0.71637	MMP23B
ENSG00000134755	1636.88	0.818631	0.453467	1.80527	0.071032	0.71637	DSC2
ENSG00000135677	2925.44	0.617818	0.34226	1.80511	0.0710572	0.71637	GNS
ENSG00000170425	107.335	3.24311	1.79802	1.80371	0.0712773	0.717307	ADORA2B
ENSG00000169291	11480.5	0.409741	0.227249	1.80305	0.0713806	0.717562	SHE
ENSG00000062038	196.034	2.03419	1.12831	1.80286	0.0714099	0.717562	CDH3
ENSG00000101391	635.478	1.27313	0.706669	1.8016	0.0716087	0.718507	CDK5RAP1
ENSG00000163820	1974.95	0.766751	0.426106	1.79944	0.0719496	0.719033	FYCO1
ENSG00000070214	2839.07	0.596529	0.331764	1.79805	0.0721693	0.719033	SLC44A1
ENSG00000197448	1710.8	0.733039	0.407734	1.79784	0.0722028	0.719033	GSTK1
ENSG00000147606	42.3149	4.69332	2.61104	1.79749	0.0722572	0.719033	SLC26A7
ENSG00000120800	3745.15	0.543553	0.302413	1.79738	0.0722746	0.719033	UTP20
ENSG00000142549	1157.55	0.924715	0.514581	1.79702	0.0723317	0.719033	IGLON5
ENSG00000184343	110.584	3.40977	1.89863	1.79591	0.0725091	0.719342	SRPK3
ENSG00000076513	1281.85	0.899167	0.501208	1.794	0.0728132	0.720765	ANKRD13A
ENSG00000182362	401.066	1.83189	1.02128	1.79372	0.0728581	0.720788	YBEY
ENSG00000133606	2397.01	0.670944	0.374184	1.79308	0.0729594	0.721369	MKRN1
ENSG00000197565	835.135	1.01238	0.56471	1.79275	0.0730132	0.72148	COL4A6
ENSG00000196090	305.392	1.6415	0.915927	1.79217	0.0731057	0.721972	PTPRT
ENSG00000183337	6395.01	0.472536	0.264088	1.78932	0.073564	0.723883	BCOR
ENSG00000167034	78.4451	3.79189	2.11972	1.78887	0.0736365	0.723883	NKX3-1
ENSG00000107020	113.259	3.43992	1.92344	1.78843	0.0737074	0.723883	PLGRKT
ENSG00000039600	62.1222	3.99785	2.23577	1.78813	0.0737545	0.723883	SOX30
ENSG00000145354	583.401	1.18222	0.661366	1.78754	0.0738495	0.723883	CISD2
ENSG00000111863	96.6866	3.66804	2.05276	1.78688	0.0739563	0.723883	ADTRP
ENSG00000179152	1005.15	0.93881	0.526122	1.7844	0.0743592	0.723883	TCAIM
ENSG00000173011	756.206	1.10965	0.622126	1.78365	0.0744807	0.723883	TADA2B
ENSG00000139726	2566.03	0.699539	0.392201	1.78362	0.074485	0.723883	DENR
ENSG00000197746	9346.74	0.405796	0.227541	1.7834	0.0745219	0.723883	PSAP
ENSG00000167083	253.505	1.83084	1.02676	1.78313	0.0745643	0.723883	GNGT2
ENSG00000152583	180.61	2.2657	1.27088	1.78278	0.0746216	0.723883	SPARCL1
ENSG00000104941	51.1714	4.38192	2.45852	1.78234	0.0746934	0.723883	RSPH6A
ENSG00000111640	41544.5	0.364725	0.204686	1.78188	0.0747694	0.723883	GAPDH
ENSG00000061794	1576.78	0.749189	0.420642	1.78106	0.0749027	0.724501	MRPS35
ENSG00000142192	43546.7	0.345815	0.194237	1.78037	0.0750146	0.724698	APP
ENSG00000196371	433.79	1.74592	0.980973	1.77979	0.0751106	0.724698	FUT4
ENSG00000240972	3963.54	0.535232	0.300755	1.77963	0.075137	0.724698	MIF
ENSG00000204390	162.367	2.97903	1.67461	1.77894	0.0752492	0.725224	HSPA1L
ENSG00000023608	1287.29	0.818436	0.460113	1.77877	0.0752773	0.725224	SNAPC1
ENSG00000121057	960.82	1.05775	0.594766	1.77844	0.0753322	0.72534	AKAP1
ENSG00000182934	1511.51	0.796432	0.448268	1.77669	0.0756196	0.727531	SRPRA
ENSG00000095066	13889.9	0.382932	0.215551	1.77653	0.0756457	0.727531	HOOK2
ENSG00000115514	1296.36	0.838442	0.472066	1.77611	0.0757146	0.72778	TXNDC9
ENSG00000117748	1047.5	0.894251	0.503734	1.77525	0.0758573	0.728367	RPA2
ENSG00000187514	52365.2	0.344623	0.194145	1.77508	0.0758852	0.728367	PTMA
ENSG00000137818	15958.9	0.415367	0.234114	1.77421	0.0760292	0.728367	RPLP1
ENSG00000175087	326.048	1.59364	0.898389	1.77388	0.0760825	0.728367	PDIK1L
ENSG00000163565	8468.96	0.413365	0.233048	1.77373	0.0761072	0.728367	IFI16
ENSG00000113163	5042.43	0.484894	0.273535	1.77269	0.0762793	0.728367	COL4A3BP
ENSG00000156345	75.1976	3.75799	2.12002	1.77262	0.0762912	0.728367	CDK20
ENSG00000121413	2041.61	0.756962	0.427103	1.77232	0.0763414	0.728428	ZSCAN18
ENSG00000162706	65.841	3.97447	2.24352	1.77153	0.0764726	0.729092	CADM3
ENSG00000166800	114.09	2.55395	1.44178	1.77138	0.0764971	0.729092	LDHAL6A
ENSG00000162654	1598.13	0.741516	0.419075	1.76941	0.0768257	0.730578	GBP4
ENSG00000132405	1967.05	0.695677	0.393474	1.76804	0.0770549	0.731379	TBC1D14
ENSG00000109861	2037.4	0.66942	0.378645	1.76794	0.0770717	0.731379	CTSC
ENSG00000137198	676.564	1.25892	0.712191	1.76767	0.0771168	0.731379	GMPR
ENSG00000120156	13476.4	0.38445	0.217497	1.76761	0.077126	0.731379	TEK
ENSG00000155761	553.092	1.27149	0.719666	1.76677	0.0772662	0.731841	SPAG17
ENSG00000101057	2740.41	0.595698	0.33741	1.7655	0.0774792	0.731841	MYBL2
ENSG00000177380	201.838	2.00304	1.13487	1.765	0.0775642	0.731841	PPFIA3
ENSG00000124721	98.6985	2.70234	1.53138	1.76464	0.0776241	0.731841	DNAH8
ENSG00000175832	1512.1	0.757503	0.429429	1.76398	0.0777358	0.731841	ETV4
ENSG00000183791	193.223	1.99616	1.13172	1.76384	0.0777593	0.731841	ELOA3
ENSG00000187049	90.8062	3.48656	1.97676	1.76377	0.0777699	0.731841	TMEM216
ENSG00000185825	2553.47	0.629382	0.357019	1.76288	0.0779206	0.732484	BCAP31
ENSG00000182173	425.449	1.83311	1.04019	1.76228	0.0780214	0.732484	TSEN54
ENSG00000183346	48.1319	4.37056	2.48088	1.76169	0.0781211	0.732607	CABCOCO1
ENSG00000184613	242.3	1.83066	1.03951	1.76108	0.0782246	0.732822	NELL2
ENSG00000168028	18073.6	0.362118	0.205911	1.75862	0.0786422	0.735062	RPSA
ENSG00000160097	353.025	1.49659	0.851379	1.75785	0.0787737	0.735062	FNDC5
ENSG00000128311	309.83	1.71054	0.973593	1.75694	0.0789279	0.73569	TST
ENSG00000278674	151.841	2.17337	1.23776	1.75589	0.0791072	0.736396	ELOA3B
ENSG00000129353	2346.06	0.685461	0.390446	1.75558	0.0791595	0.736396	SLC44A2
ENSG00000279809	64.6455	3.95198	2.2535	1.75371	0.0794808	0.736825	NA
ENSG00000134323	2331.25	0.699823	0.399232	1.75292	0.079615	0.736825	MYCN
ENSG00000172940	23.2819	5.82195	3.32145	1.75283	0.0796305	0.736825	SLC22A13
ENSG00000140832	25.3219	5.70581	3.25625	1.75226	0.0797284	0.736825	MARVELD3
ENSG00000127125	700.604	1.08121	0.617161	1.75192	0.0797883	0.736825	PPCS
ENSG00000100403	5154.28	0.524574	0.299491	1.75155	0.0798511	0.736825	ZC3H7B
ENSG00000130299	475.217	1.4534	0.830911	1.74916	0.0802631	0.738446	GTPBP3
ENSG00000109971	45226.2	0.312273	0.178618	1.74828	0.0804164	0.738446	HSPA8
ENSG00000139998	1655.8	0.723191	0.413698	1.74811	0.0804446	0.738446	RAB15
ENSG00000120694	18523.5	0.345258	0.197599	1.74726	0.0805916	0.738446	HSPH1
ENSG00000177599	155.613	2.27999	1.30514	1.74693	0.0806496	0.738446	ZNF491
ENSG00000167325	3155.57	0.649861	0.372065	1.74663	0.0807012	0.738446	RRM1
ENSG00000172086	575.13	1.25474	0.718505	1.74632	0.0807559	0.738446	KRCC1
ENSG00000131016	31193.9	0.326285	0.186853	1.74621	0.080774	0.738446	AKAP12
ENSG00000198185	467.088	1.48358	0.849641	1.74612	0.0807893	0.738446	ZNF334
ENSG00000258429	366.465	1.46118	0.837373	1.74495	0.0809932	0.738446	PDF
ENSG00000166619	6618.22	0.480975	0.275661	1.7448	0.0810189	0.738446	BLCAP
ENSG00000279009	58.35	4.03276	2.31142	1.74471	0.0810355	0.738446	NA
ENSG00000136869	1805.4	0.755235	0.432878	1.74468	0.08104	0.738446	TLR4
ENSG00000274600	81.2103	3.6772	2.10769	1.74466	0.0810437	0.738446	RIMBP3B
ENSG00000166166	218.243	2.18457	1.2522	1.74459	0.0810558	0.738446	TRMT61A
ENSG00000172461	88.4976	3.33821	1.914	1.74411	0.0811408	0.738822	FUT9
ENSG00000137880	53.7919	3.57186	2.05047	1.74197	0.0815145	0.741427	GCHFR
ENSG00000158417	9743.27	0.398042	0.228548	1.74161	0.0815765	0.741464	EIF5B
ENSG00000151164	123.996	2.76139	1.58762	1.73933	0.0819761	0.741464	RAD9B
ENSG00000135624	4520.42	0.49785	0.28624	1.73928	0.0819862	0.741464	CCT7
ENSG00000115484	6487.57	0.464852	0.267285	1.73916	0.0820063	0.741464	CCT4
ENSG00000003137	2933.28	0.676876	0.389431	1.73812	0.0821903	0.741672	CYP26B1
ENSG00000132854	495.768	1.24174	0.714437	1.73807	0.0821987	0.741672	KANK4
ENSG00000197816	774.055	1.0265	0.59072	1.73771	0.0822613	0.741842	CCDC180
ENSG00000100129	10017.6	0.389366	0.224137	1.73718	0.0823562	0.742259	EIF3L
ENSG00000104853	2458.86	0.616948	0.355757	1.73418	0.0828859	0.744041	CLPTM1
ENSG00000166847	3424.01	0.54514	0.314393	1.73395	0.0829274	0.744041	DCTN5
ENSG00000108733	43.8834	4.47986	2.58388	1.73377	0.0829585	0.744041	PEX12
ENSG00000167483	55.1675	4.07964	2.35436	1.7328	0.0831307	0.744041	FAM129C
ENSG00000152475	64.0388	3.90063	2.2512	1.73269	0.0831508	0.744041	ZNF837
ENSG00000135211	52.4041	4.1874	2.41681	1.73261	0.0831645	0.744041	TMEM60
ENSG00000080824	126796	0.294937	0.170279	1.73207	0.0832605	0.744506	HSP90AA1
ENSG00000114023	590.074	1.22683	0.709681	1.7287	0.0838627	0.747846	FAM162A
ENSG00000120332	746.892	1.29398	0.748582	1.72857	0.0838861	0.747846	TNN
ENSG00000180787	372.594	1.61229	0.932824	1.7284	0.0839162	0.747846	ZFP3
ENSG00000197780	823.511	0.969931	0.561297	1.72802	0.0839849	0.747846	TAF13
ENSG00000154133	7277.48	0.495002	0.286738	1.72632	0.0842899	0.747846	ROBO4
ENSG00000147155	511.142	1.31855	0.763832	1.72623	0.0843068	0.747846	EBP
ENSG00000142227	252.944	1.93311	1.11997	1.72604	0.0843408	0.747846	EMP3
ENSG00000188070	1442.01	0.756032	0.438281	1.72499	0.0845287	0.748336	C11orf95
ENSG00000008838	3402.29	0.547576	0.317942	1.72225	0.0850237	0.749284	MED24
ENSG00000117614	2798.74	0.693969	0.402956	1.72219	0.0850343	0.749284	SYF2
ENSG00000179909	1536.3	0.834397	0.484949	1.72059	0.0853258	0.750758	ZNF154
ENSG00000167664	66.3673	3.23418	1.88054	1.71981	0.0854665	0.751135	TMIGD2
ENSG00000183780	405.052	1.53716	0.894232	1.71898	0.0856184	0.75116	SLC35F3
ENSG00000124205	22.3893	5.93369	3.45542	1.71722	0.0859399	0.752863	EDN3
ENSG00000158008	43.7633	4.47864	2.60844	1.71698	0.0859827	0.752863	EXTL1
ENSG00000167799	46.4996	4.33079	2.52262	1.71678	0.086019	0.752863	NUDT8
ENSG00000279423	109.515	3.32358	1.93655	1.71624	0.086118	0.752863	NA
ENSG00000113851	1810.96	0.689399	0.40181	1.71573	0.0862109	0.752863	CRBN
ENSG00000114200	880.023	1.06443	0.620438	1.71561	0.0862342	0.752863	BCHE
ENSG00000158055	91.6751	3.3169	1.93341	1.71557	0.086241	0.752863	GRHL3
ENSG00000164220	3541.87	0.534146	0.311586	1.71428	0.0864778	0.753	F2RL2
ENSG00000152784	49.3163	4.25686	2.48462	1.71329	0.08666	0.753	PRDM8
ENSG00000109846	91.3635	3.41909	1.99587	1.71308	0.0866983	0.753	CRYAB
ENSG00000130643	39.494	4.269	2.49228	1.71289	0.0867333	0.753	CALY
ENSG00000174456	748.062	1.18011	0.689051	1.71266	0.0867752	0.753	C12orf76
ENSG00000101695	527.058	1.26262	0.737327	1.71243	0.0868183	0.753	RNF125
ENSG00000132000	68.1515	3.17416	1.85363	1.71241	0.0868216	0.753	PODNL1
ENSG00000149218	739.905	1.05648	0.616995	1.71229	0.0868428	0.753	ENDOD1
ENSG00000175324	353.194	1.7599	1.02797	1.71201	0.0868947	0.753	LSM1
ENSG00000164692	11056.4	0.49319	0.288088	1.71194	0.0869069	0.753	COL1A2
ENSG00000168621	33.2894	5.01039	2.92688	1.71185	0.086924	0.753	GDNF
ENSG00000116161	5108	0.462219	0.27042	1.70927	0.0874018	0.754437	CACYBP
ENSG00000164733	4628.46	0.495307	0.289884	1.70864	0.0875178	0.754757	CTSB
ENSG00000138750	1429.94	0.76278	0.44644	1.70858	0.0875281	0.754757	NUP54
ENSG00000139318	5272.01	0.542134	0.317574	1.70711	0.0878009	0.756417	DUSP6
ENSG00000141744	17.5201	7.1867	4.20998	1.70707	0.0878099	0.756417	PNMT
ENSG00000240065	36.3104	4.79705	2.81098	1.70654	0.0879081	0.756552	PSMB9
ENSG00000066813	85.9297	3.48696	2.04599	1.70429	0.0883266	0.757044	ACSM2B
ENSG00000013441	7175.64	0.483385	0.283631	1.70427	0.0883301	0.757044	CLK1
ENSG00000180772	19.8095	6.77328	3.97547	1.70377	0.0884242	0.757044	AGTR2
ENSG00000173681	735.731	1.05391	0.618837	1.70305	0.0885595	0.757044	BCLAF3
ENSG00000152404	2418.38	0.601063	0.352976	1.70285	0.0885969	0.757044	CWF19L2
ENSG00000168778	285.149	1.60139	0.940549	1.70262	0.08864	0.757044	TCTN2
ENSG00000096384	121796	0.308561	0.181234	1.70255	0.0886518	0.757044	HSP90AB1
ENSG00000110958	7102.69	0.473952	0.278422	1.70228	0.0887029	0.757044	PTGES3
ENSG00000179603	189.753	2.2789	1.33882	1.70218	0.0887225	0.757044	GRM8
ENSG00000029363	13916.6	0.374068	0.219829	1.70163	0.0888248	0.757044	BCLAF1
ENSG00000105497	324.144	1.59526	0.937514	1.70158	0.0888339	0.757044	ZNF175
ENSG00000038210	535.554	1.27554	0.749719	1.70135	0.0888769	0.757044	PI4K2B
ENSG00000196531	39111.5	0.329875	0.193915	1.70113	0.088918	0.757044	NACA
ENSG00000160336	1228.16	0.849418	0.499604	1.70018	0.0890964	0.757797	ZNF761
ENSG00000140015	62.7158	3.34785	1.97027	1.69919	0.0892837	0.758687	KCNH5
ENSG00000162641	58.5459	3.90842	2.30082	1.69871	0.0893742	0.758765	AKNAD1
ENSG00000204628	26411.7	0.326879	0.192454	1.69847	0.0894183	0.758765	RACK1
ENSG00000198915	35.7554	4.69241	2.763	1.6983	0.0894508	0.758765	RASGEF1A
ENSG00000141552	868.099	1.06741	0.628563	1.69818	0.0894737	0.758765	ANAPC11
ENSG00000136925	962.849	1.06037	0.624866	1.69696	0.0897049	0.759597	TSTD2
ENSG00000259522	1474.54	0.751742	0.443341	1.69563	0.0899559	0.760581	NA
ENSG00000185737	9054.12	0.578663	0.341506	1.69444	0.090181	0.761042	NRG3
ENSG00000283516	51.6504	4.18252	2.46984	1.69344	0.0903716	0.761042	LOC101929989
ENSG00000187527	62.3589	3.4337	2.02808	1.69308	0.0904396	0.761042	ATP13A5
ENSG00000105255	228.332	1.8363	1.08472	1.69288	0.0904777	0.761042	FSD1
ENSG00000198315	2034.89	0.646652	0.382008	1.69277	0.0904994	0.761042	ZKSCAN8
ENSG00000109536	1097.12	1.01315	0.598591	1.69257	0.090538	0.761042	FRG1
ENSG00000243710	193.501	2.05477	1.21404	1.6925	0.0905499	0.761042	CFAP57
ENSG00000100065	4005.56	0.538857	0.318423	1.69227	0.090595	0.761043	CARD10
ENSG00000100612	967.113	0.891345	0.527064	1.69115	0.0908079	0.761625	DHRS7
ENSG00000251569	227.13	1.86662	1.10469	1.68972	0.0910812	0.761625	NA
ENSG00000276293	4446.11	0.49428	0.292547	1.68958	0.0911089	0.761625	PIP4K2B
ENSG00000112078	3320.36	0.53414	0.316179	1.68936	0.0911504	0.761625	KCTD20
ENSG00000283703	30.4199	5.05908	2.99927	1.68677	0.091647	0.764568	NA
ENSG00000176222	95.8595	3.373	2.00023	1.68631	0.091737	0.764942	ZNF404
ENSG00000204315	47.3246	4.24637	2.51982	1.68519	0.0919526	0.765202	FKBPL
ENSG00000105219	41.2135	4.5189	2.68348	1.68397	0.0921869	0.765202	CNTD2
ENSG00000177613	1755.51	0.741073	0.440219	1.68342	0.0922941	0.765202	CSTF2T
ENSG00000123154	766.271	1.01494	0.602944	1.68331	0.0923142	0.765202	WDR83
ENSG00000108518	9322.99	0.416588	0.247506	1.68314	0.092348	0.765202	PFN1
ENSG00000285366	68.4909	3.74894	2.22742	1.68308	0.092359	0.765202	NA
ENSG00000159873	2048.08	0.654684	0.38914	1.68239	0.092494	0.765202	CCDC117
ENSG00000100276	110.005	2.62049	1.55841	1.68151	0.0926643	0.765202	RASL10A
ENSG00000108953	21847.4	0.332612	0.197809	1.68148	0.0926694	0.765202	YWHAE
ENSG00000159199	253.496	1.80954	1.0766	1.68079	0.0928039	0.765202	ATP5MC1
ENSG00000174156	15.7461	7.35709	4.37719	1.68078	0.0928057	0.765202	GSTA3
ENSG00000104979	2390.96	0.735707	0.437721	1.68077	0.0928079	0.765202	C19orf53
ENSG00000237765	349.793	1.40443	0.835738	1.68046	0.0928671	0.765317	FAM200B
ENSG00000167106	2573.51	0.583446	0.347358	1.67967	0.0930225	0.766151	FAM102A
ENSG00000119946	71.1682	2.97932	1.77639	1.67718	0.0935069	0.767882	CNNM1
ENSG00000073111	4817.98	0.533539	0.318167	1.67691	0.0935599	0.767882	MCM2
ENSG00000151689	1143.59	0.918883	0.547978	1.67686	0.0935699	0.767882	INPP1
ENSG00000164902	1127.73	0.905964	0.540353	1.67662	0.0936176	0.767882	PHAX
ENSG00000241839	3968.23	0.558826	0.33336	1.67634	0.0936712	0.767882	PLEKHO2
ENSG00000258818	50.2349	4.19773	2.50517	1.67562	0.0938123	0.767882	RNASE4
ENSG00000139291	431.635	1.33247	0.795274	1.67549	0.0938385	0.767882	TMEM19
ENSG00000243414	124.032	3.13608	1.87186	1.67538	0.0938588	0.767882	TICAM2
ENSG00000179271	2109.6	0.696658	0.416256	1.67363	0.0942031	0.769852	GADD45GIP1
ENSG00000170370	75.2789	2.9816	1.78219	1.673	0.0943276	0.769852	EMX2
ENSG00000197614	96.2515	2.63677	1.57614	1.67293	0.0943405	0.769852	MFAP5
ENSG00000107518	796.752	0.96153	0.575082	1.67199	0.0945268	0.769998	ATRNL1
ENSG00000105202	2123.96	0.647766	0.387549	1.67144	0.0946344	0.770186	FBL
ENSG00000126249	139.513	2.87168	1.71874	1.67081	0.0947598	0.770186	PDCD2L
ENSG00000184216	2486.64	0.620696	0.371553	1.67054	0.0948118	0.770186	IRAK1
ENSG00000130517	200.837	2.00974	1.20334	1.67014	0.0948912	0.770371	PGPEP1
ENSG00000150776	882.244	1.05395	0.631671	1.6685	0.0952156	0.771525	NKAPD1
ENSG00000189056	1033.93	1.14077	0.683707	1.6685	0.0952157	0.771525	RELN
ENSG00000075886	42.6338	4.40596	2.64186	1.66775	0.0953659	0.771667	TUBA3D
ENSG00000111291	72.456	3.60645	2.16411	1.66648	0.0956172	0.772572	GPRC5D
ENSG00000197019	1188.74	0.793685	0.476266	1.66648	0.0956188	0.772572	SERTAD1
ENSG00000156269	73.5822	3.62445	2.17689	1.66497	0.095919	0.773187	NAA11
ENSG00000197442	405.746	1.42588	0.856576	1.66463	0.0959865	0.773187	MAP3K5
ENSG00000129680	1575.72	0.700912	0.421064	1.66462	0.0959887	0.773187	MAP7D3
ENSG00000163346	1544.78	0.826092	0.496327	1.66441	0.0960302	0.773187	PBXIP1
ENSG00000138435	55.2164	3.97933	2.39105	1.66426	0.0960603	0.773187	CHRNA1
ENSG00000070756	35625.7	0.336167	0.202097	1.6634	0.096233	0.774209	PABPC1
ENSG00000135931	890.586	0.961844	0.578345	1.6631	0.0962927	0.774322	ARMC9
ENSG00000173917	512.317	1.26962	0.76388	1.66206	0.0964998	0.774407	HOXB2
ENSG00000124228	3446.96	0.515449	0.310136	1.66201	0.0965106	0.774407	DDX27
ENSG00000188243	624.25	1.11323	0.670188	1.66107	0.0967004	0.774407	COMMD6
ENSG00000163536	45.9432	4.21443	2.53811	1.66046	0.096822	0.774407	SERPINI1
ENSG00000135778	924.268	0.885411	0.533424	1.65986	0.0969419	0.774407	NTPCR
ENSG00000188828	58.3111	3.83552	2.31086	1.65978	0.0969593	0.774407	GLRA4
ENSG00000108591	1038.84	1.01668	0.612792	1.6591	0.0970951	0.774407	DRG2
ENSG00000116685	907.458	0.945555	0.570047	1.65873	0.0971701	0.774407	KIAA2013
ENSG00000125618	771.525	1.1113	0.670962	1.65628	0.0976644	0.77566	PAX8
ENSG00000185176	40.9196	4.40571	2.66025	1.65613	0.0976964	0.77566	AQP12B
ENSG00000155846	641.877	1.04967	0.634038	1.65552	0.0978184	0.775901	PPARGC1B
ENSG00000137710	21195.6	0.337292	0.203822	1.65483	0.0979584	0.776061	RDX
ENSG00000113810	6000.49	0.449019	0.271412	1.65438	0.0980495	0.776061	SMC4
ENSG00000141569	489.069	1.48306	0.896454	1.65437	0.0980531	0.776061	TRIM65
ENSG00000135587	113.916	3.13388	1.89439	1.65429	0.0980678	0.776061	SMPD2
ENSG00000268223	276.933	1.93886	1.17265	1.6534	0.09825	0.776367	ARL14EPL
ENSG00000244274	49.411	4.17306	2.52468	1.6529	0.0983503	0.776367	DBNDD2
ENSG00000166562	573.636	1.21342	0.734555	1.65192	0.0985514	0.776367	SEC11C
ENSG00000279447	47.0165	4.18683	2.53524	1.65145	0.0986462	0.776367	NA
ENSG00000124783	2450.45	0.643487	0.38965	1.65145	0.0986472	0.776367	SSR1
ENSG00000163435	104.261	3.3067	2.00351	1.65046	0.0988498	0.776367	ELF3
ENSG00000285723	148.316	2.62502	1.59067	1.65026	0.0988901	0.776367	NA
ENSG00000066056	20489.2	0.354063	0.214596	1.6499	0.098963	0.776367	TIE1
ENSG00000006453	5362.65	0.439717	0.26653	1.64978	0.0989879	0.776367	BAIAP2L1
ENSG00000139364	274.895	1.54693	0.938131	1.64895	0.0991574	0.776631	TMEM132B
ENSG00000278619	55.1497	3.80488	2.30747	1.64894	0.09916	0.776631	MRM1
ENSG00000104368	3603.48	0.569146	0.345227	1.64862	0.0992262	0.776631	PLAT
ENSG00000224578	7566.53	0.426554	0.258746	1.64854	0.099241	0.776631	NA
ENSG00000197093	115.352	2.77306	1.68645	1.64433	0.100109	0.778558	GAL3ST4
ENSG00000107372	5099.57	0.444226	0.270272	1.64363	0.100253	0.778558	ZFAND5
ENSG00000228672	53.1811	4.0175	2.44432	1.64361	0.100258	0.778558	PROB1
ENSG00000197079	15.4094	7.26552	4.42057	1.64357	0.100265	0.778558	KRT35
ENSG00000198171	1295.3	0.869304	0.528919	1.64355	0.100269	0.778558	DDRGK1
ENSG00000255192	111.933	2.4965	1.51984	1.6426	0.100465	0.779588	NANOGP8
ENSG00000182858	582.897	1.1651	0.709482	1.64219	0.100552	0.779677	ALG12
ENSG00000144959	189.692	2.80558	1.70943	1.64124	0.100748	0.780507	NCEH1
ENSG00000112936	919.586	1.34334	0.818757	1.64071	0.100859	0.780507	C7
ENSG00000167461	3272.57	0.581507	0.354473	1.64048	0.100905	0.780507	RAB8A
ENSG00000150594	48.7388	4.0724	2.48275	1.64028	0.100948	0.780507	ADRA2A
ENSG00000130066	4197.23	0.482403	0.294188	1.63978	0.101052	0.780507	SAT1
ENSG00000167595	538.156	5.62343	3.42993	1.63952	0.101106	0.780507	PROSER3
ENSG00000170633	1348.75	0.737684	0.44995	1.63948	0.101114	0.780507	RNF34
ENSG00000164919	4288.52	0.495475	0.302328	1.63886	0.101241	0.780507	COX6C
ENSG00000144746	494.249	1.33356	0.813754	1.63877	0.101261	0.780507	ARL6IP5
ENSG00000185267	85.0364	3.27927	2.00222	1.63782	0.101459	0.780507	CDNF
ENSG00000166343	41.0579	4.37631	2.67341	1.63698	0.101635	0.780507	MSS51
ENSG00000126777	15079.6	0.3573	0.21829	1.63682	0.101669	0.780507	KTN1
ENSG00000196704	1247.4	0.796512	0.48668	1.63662	0.10171	0.780507	AMZ2
ENSG00000279759	102.213	3.28396	2.00705	1.63621	0.101795	0.780737	NA
ENSG00000016864	540.995	1.19845	0.733148	1.63467	0.102119	0.782272	GLT8D1
ENSG00000279393	46.359	4.16716	2.55019	1.63406	0.102246	0.782663	NA
ENSG00000128185	791.815	0.940308	0.5756	1.63361	0.10234	0.782663	DGCR6L
ENSG00000053108	168.36	2.56105	1.56786	1.63347	0.10237	0.782663	FSTL4
ENSG00000187889	19.1519	6.58835	4.03554	1.63258	0.102557	0.783484	FYB2
ENSG00000049247	60.3714	3.8128	2.3358	1.63233	0.10261	0.783484	UTS2
ENSG00000278993	93.0671	3.22787	1.97777	1.63207	0.102664	0.783484	NA
ENSG00000163956	2957.47	0.534145	0.327363	1.63166	0.102751	0.783484	LRPAP1
ENSG00000279822	14.7869	7.32675	4.49239	1.63092	0.102906	0.783579	NA
ENSG00000086696	15.4859	7.1757	4.40406	1.62934	0.103242	0.784549	HSD17B2
ENSG00000111912	1136.6	0.789144	0.484729	1.62801	0.103522	0.784549	NCOA7
ENSG00000170615	1494.98	0.711263	0.436995	1.62762	0.103605	0.784549	SLC26A5
ENSG00000181315	1144.55	0.902201	0.554493	1.62707	0.103722	0.784549	ZNF322
ENSG00000137275	1646.98	0.715598	0.439846	1.62693	0.103752	0.784549	RIPK1
ENSG00000145945	70.5778	3.53441	2.17288	1.6266	0.103822	0.784549	FAM50B
ENSG00000131746	52.9786	4.0084	2.46721	1.62467	0.104233	0.785205	TNS4
ENSG00000164265	15.0822	7.24139	4.46071	1.62337	0.10451	0.786258	SCGB3A2
ENSG00000171490	5547.96	0.481172	0.296422	1.62327	0.104532	0.786258	RSL1D1
ENSG00000151929	15319.9	0.344135	0.212059	1.62283	0.104627	0.786258	BAG3
ENSG00000279416	49.9766	3.94459	2.43128	1.62243	0.104711	0.786258	NA
ENSG00000120699	737.707	0.98387	0.606644	1.62182	0.104841	0.786258	EXOSC8
ENSG00000144713	14371	0.3889	0.2398	1.62177	0.104853	0.786258	RPL32
ENSG00000234431	204.192	1.85627	1.14478	1.62151	0.104908	0.786258	NA
ENSG00000268500	32.0875	4.80532	2.96369	1.6214	0.104932	0.786258	NA
ENSG00000131981	47.5806	4.05128	2.49876	1.62131	0.10495	0.786258	LGALS3
ENSG00000189266	3639.4	0.534817	0.329923	1.62104	0.10501	0.786258	PNRC2
ENSG00000072756	1169.57	0.775762	0.478758	1.62036	0.105154	0.786258	TRNT1
ENSG00000080822	1958.33	0.625451	0.38603	1.62021	0.105186	0.786258	CLDND1
ENSG00000121236	349.892	1.35089	0.833966	1.61983	0.105268	0.786258	TRIM6
ENSG00000285283	4520.1	0.515464	0.318294	1.61946	0.105349	0.786258	NA
ENSG00000188186	772.274	0.970732	0.599663	1.6188	0.105491	0.786663	LAMTOR4
ENSG00000117400	197.048	1.91436	1.1826	1.61878	0.105496	0.786663	MPL
ENSG00000106305	549.689	1.16064	0.717367	1.61792	0.10568	0.787036	AIMP2
ENSG00000180914	114.68	3.02043	1.86837	1.61661	0.105962	0.787036	OXTR
ENSG00000100350	522.295	1.30017	0.804476	1.61617	0.106057	0.787036	FOXRED2
ENSG00000176171	2231.81	0.589372	0.365215	1.61377	0.106578	0.788505	BNIP3
ENSG00000033100	577.254	1.41676	0.877968	1.61368	0.106597	0.788505	CHPF2
ENSG00000124574	831.28	0.90081	0.558945	1.61163	0.107043	0.789807	ABCC10
ENSG00000168758	3608.38	0.679981	0.421955	1.6115	0.107071	0.789807	SEMA4C
ENSG00000196497	1426.28	0.732456	0.454566	1.61133	0.107108	0.789807	IPO4
ENSG00000132341	5709.21	0.431443	0.267987	1.60994	0.107411	0.789807	RAN
ENSG00000099866	3646.18	0.620947	0.385761	1.60967	0.10747	0.789807	MADCAM1
ENSG00000183778	100.748	3.26028	2.02644	1.60887	0.107645	0.789807	B3GALT5
ENSG00000215305	1310.64	0.879484	0.546688	1.60875	0.107671	0.789807	VPS16
ENSG00000101928	241.704	1.95561	1.21573	1.60859	0.107707	0.789807	MOSPD1
ENSG00000164953	547.236	1.09684	0.681909	1.60848	0.10773	0.789807	TMEM67
ENSG00000141452	743.788	0.982198	0.610686	1.60835	0.107758	0.789807	RMC1
ENSG00000203685	56.8797	3.82398	2.3776	1.60834	0.107761	0.789807	STUM
ENSG00000148154	2105.86	0.644421	0.400812	1.60779	0.107882	0.789807	UGCG
ENSG00000138073	573.093	1.06507	0.662626	1.60734	0.107979	0.789807	PREB
ENSG00000132437	21.6463	5.557	3.45846	1.60679	0.108101	0.789807	DDC
ENSG00000155506	10852.2	0.362166	0.225455	1.60638	0.10819	0.789807	LARP1
ENSG00000166188	148.647	2.65722	1.65462	1.60594	0.108288	0.789807	ZNF319
ENSG00000128284	101.915	2.72813	1.69934	1.60541	0.108405	0.789807	APOL3
ENSG00000121274	965.037	1.06115	0.661048	1.60526	0.108437	0.789807	TENT4B
ENSG00000121410	39.4748	3.87004	2.41142	1.60488	0.10852	0.790076	A1BG
ENSG00000279527	15.6623	7.03287	4.38348	1.6044	0.108625	0.790231	NA
ENSG00000185339	1361.99	0.744292	0.463919	1.60436	0.108635	0.790231	TCN2
ENSG00000100804	1903.72	0.646323	0.402919	1.6041	0.108692	0.790252	PSMB5
ENSG00000134049	859.041	0.994477	0.620257	1.60333	0.108862	0.790252	IER3IP1
ENSG00000173272	625.472	1.09645	0.684139	1.60267	0.109008	0.790252	MZT2A
ENSG00000111231	215.028	1.99181	1.24337	1.60194	0.109169	0.790252	GPN3
ENSG00000278918	291.162	1.57964	0.986089	1.60193	0.109172	0.790252	NA
ENSG00000197635	87.244	3.0811	1.92365	1.60169	0.109223	0.790252	DPP4
ENSG00000116783	75.9082	2.9496	1.8419	1.6014	0.109289	0.790252	TNNI3K
ENSG00000157103	62.8306	3.65841	2.28505	1.60102	0.109372	0.790252	SLC6A1
ENSG00000086548	34.0458	4.60825	2.87919	1.60054	0.10948	0.790252	CEACAM6
ENSG00000149782	1639.07	0.698098	0.436242	1.60025	0.109543	0.790252	PLCB3
ENSG00000143194	14.4406	7.26672	4.54118	1.60019	0.109557	0.790252	MAEL
ENSG00000166741	14.4406	7.26672	4.54118	1.60019	0.109557	0.790252	NNMT
ENSG00000167173	1215.1	0.753548	0.471302	1.59887	0.109851	0.791588	C15orf39
ENSG00000162616	5538.71	0.427664	0.267636	1.59793	0.110058	0.791962	DNAJB4
ENSG00000281571	86.1985	3.26799	2.04585	1.59737	0.110182	0.791962	NA
ENSG00000166965	386.55	1.52725	0.956226	1.59716	0.11023	0.791962	RCCD1
ENSG00000181026	590.778	1.0459	0.654923	1.59699	0.110269	0.791962	AEN
ENSG00000149016	801.395	0.905997	0.56733	1.59695	0.110277	0.791962	TUT1
ENSG00000127507	38.5706	4.37756	2.74304	1.59588	0.110516	0.793248	ADGRE2
ENSG00000171126	79.9789	2.94184	1.84389	1.59545	0.110611	0.793248	KCNG3
ENSG00000000005	43.3243	4.23422	2.65451	1.5951	0.110689	0.793248	TNMD
ENSG00000167088	3661.94	0.638353	0.400258	1.59485	0.110745	0.793248	SNRPD1
ENSG00000078487	129.482	2.67214	1.67604	1.59432	0.110865	0.793496	ZCWPW1
ENSG00000204444	398.429	1.33812	0.839653	1.59366	0.111013	0.793632	APOM
ENSG00000140829	5311.97	0.486351	0.30519	1.5936	0.111025	0.793632	DHX38
ENSG00000180929	49.3186	3.98457	2.50069	1.59339	0.111073	0.793642	GPR62
ENSG00000166598	61270	0.275994	0.173319	1.59241	0.111293	0.794067	HSP90B1
ENSG00000165240	1455.39	0.694606	0.436473	1.59141	0.111518	0.794541	ATP7A
ENSG00000164096	1431.23	0.698946	0.439362	1.59082	0.11165	0.794541	C4orf3
ENSG00000250741	230.287	1.78119	1.12043	1.58974	0.111893	0.794648	NT5C1B-RDH14
ENSG00000188707	52.8602	3.92584	2.46967	1.58962	0.11192	0.794648	ZBED6CL
ENSG00000284526	1832.33	0.646353	0.406836	1.58873	0.112122	0.794648	NA
ENSG00000197483	320.325	1.93693	1.2194	1.58842	0.112191	0.794648	ZNF628
ENSG00000123146	916.635	0.95551	0.601648	1.58815	0.112252	0.794648	ADGRE5
ENSG00000172667	582.986	1.07004	0.673984	1.58764	0.112368	0.794648	ZMAT3
ENSG00000120696	307.244	1.88102	1.18518	1.58712	0.112485	0.794648	KBTBD7
ENSG00000106144	1958.37	0.652913	0.412294	1.58361	0.113282	0.796385	CASP2
ENSG00000125363	41.077	4.25171	2.68487	1.58358	0.11329	0.796385	AMELX
ENSG00000179796	65.0531	3.16288	1.99934	1.58197	0.113658	0.796385	LRRC3B
ENSG00000095485	1027	0.815233	0.515372	1.58183	0.113687	0.796385	CWF19L1
ENSG00000070193	94.3092	3.26183	2.06222	1.58171	0.113716	0.796385	FGF10
ENSG00000165105	211.899	1.6948	1.07283	1.57974	0.114166	0.798058	RASEF
ENSG00000145423	263.518	1.61979	1.02621	1.57842	0.11447	0.799249	SFRP2
ENSG00000184060	111.467	3.05834	1.94003	1.57644	0.114925	0.800283	ADAP2
ENSG00000176769	152.669	1.97122	1.25042	1.57644	0.114925	0.800283	TCERG1L
ENSG00000182307	804.402	0.929519	0.589647	1.5764	0.114934	0.800283	C8orf33
ENSG00000142197	763.997	0.970694	0.616189	1.57532	0.115183	0.800923	DOP1B
ENSG00000197124	534.051	1.3769	0.874358	1.57476	0.115312	0.800923	ZNF682
ENSG00000106302	36.5021	4.43976	2.81937	1.57474	0.115317	0.800923	HYAL4
ENSG00000100532	107.903	2.7812	1.76624	1.57464	0.115339	0.800923	CGRRF1
ENSG00000163528	573.91	1.04924	0.666466	1.57433	0.115411	0.800968	CHCHD4
ENSG00000164251	93.216	3.06291	1.94583	1.57408	0.115468	0.801037	F2RL1
ENSG00000102978	1154.71	0.801008	0.509214	1.57303	0.115712	0.802072	POLR2C
ENSG00000115687	585.27	1.06732	0.678879	1.57218	0.115908	0.802169	PASK
ENSG00000206384	145.327	1.99657	1.26995	1.57217	0.115912	0.802169	COL6A6
ENSG00000130590	98.4168	2.66121	1.69286	1.57202	0.115947	0.802169	SAMD10
ENSG00000106268	172.27	1.96526	1.25018	1.57198	0.115954	0.802169	NUDT1
ENSG00000099822	113.556	2.74786	1.74876	1.57132	0.116109	0.802192	HCN2
ENSG00000284491	953.204	0.975124	0.621065	1.57008	0.116396	0.8034	NA
ENSG00000075340	2844.55	0.545731	0.34761	1.56995	0.116426	0.8034	ADD2
ENSG00000164199	453.906	1.17133	0.746511	1.56907	0.116631	0.804389	ADGRV1
ENSG00000184254	75.4229	3.25158	2.07362	1.56807	0.116865	0.805241	ALDH1A3
ENSG00000185739	113.93	3.0265	1.93027	1.56792	0.116901	0.805241	SRL
ENSG00000196544	103.981	2.86282	1.82675	1.56717	0.117075	0.805905	BORCS6
ENSG00000165828	21.7975	5.41288	3.45686	1.56584	0.117387	0.806512	PRAP1
ENSG00000168004	36.9992	4.34174	2.77369	1.56533	0.117506	0.806512	HRASLS5
ENSG00000169403	83.0086	2.94595	1.88284	1.56463	0.117669	0.806512	PTAFR
ENSG00000101181	785.959	0.903624	0.577717	1.56413	0.117787	0.806512	MTG2
ENSG00000279665	51.0511	3.85166	2.46397	1.56319	0.118008	0.806512	NA
ENSG00000119686	1225.29	0.739065	0.472865	1.56295	0.118064	0.806512	FLVCR2
ENSG00000164900	33.6498	4.51644	2.89071	1.5624	0.118195	0.806512	GBX1
ENSG00000106635	1042.21	0.788108	0.504528	1.56207	0.118272	0.806512	BCL7B
ENSG00000179958	402.97	1.38377	0.885902	1.56198	0.118292	0.806512	DCTPP1
ENSG00000127191	644.178	0.999975	0.640431	1.56141	0.118427	0.806686	TRAF2
ENSG00000185742	14.1007	7.16485	4.59103	1.56062	0.118614	0.80731	C11orf87
ENSG00000131116	1420.4	0.693021	0.444389	1.55949	0.11888	0.807496	ZNF428
ENSG00000266076	565.321	1.3805	0.885323	1.55932	0.118921	0.807496	NA
ENSG00000108578	3032.81	0.504799	0.323762	1.55916	0.118957	0.807496	BLMH
ENSG00000136286	38.3736	4.33736	2.78224	1.55895	0.119009	0.807496	MYO1G
ENSG00000171435	83.2983	2.61298	1.67616	1.55891	0.119017	0.807496	KSR2
ENSG00000108819	5318.18	0.544208	0.3491	1.55889	0.119023	0.807496	PPP1R9B
ENSG00000241962	2870.38	0.668096	0.42871	1.55839	0.119142	0.80772	NA
ENSG00000152315	25.3013	4.65563	2.98842	1.55789	0.119259	0.80772	KCNK13
ENSG00000175175	71.1321	2.78644	1.78894	1.55759	0.11933	0.80772	PPM1E
ENSG00000197971	852.309	0.884629	0.567989	1.55747	0.119358	0.80772	MBP
ENSG00000198929	1311.78	0.709488	0.455764	1.5567	0.119541	0.80772	NOS1AP
ENSG00000183260	76.922	3.21915	2.06831	1.55642	0.119609	0.80772	ABHD16B
ENSG00000160188	53.9424	3.79576	2.43904	1.55625	0.119648	0.80772	RSPH1
ENSG00000135148	590.299	1.14362	0.735038	1.55586	0.119742	0.80772	TRAFD1
ENSG00000280096	50.3676	3.86996	2.48799	1.55545	0.119838	0.80772	NA
ENSG00000243725	688.786	0.961562	0.618239	1.55532	0.119869	0.80772	TTC4
ENSG00000165406	1613.59	0.656576	0.422367	1.55452	0.120061	0.80772	2008-03-01
ENSG00000023330	1331.15	0.777335	0.500091	1.55439	0.120092	0.80772	ALAS1
ENSG00000143365	49.1748	3.83206	2.46549	1.55428	0.120118	0.80772	RORC
ENSG00000005448	547.404	1.07921	0.694472	1.554	0.120185	0.80772	WDR54
ENSG00000185127	522.538	1.12627	0.724804	1.55389	0.12021	0.80772	C6orf120
ENSG00000123094	3384.17	0.533141	0.343499	1.55209	0.120642	0.80772	RASSF8
ENSG00000187726	16.1722	6.71702	4.32784	1.55205	0.120651	0.80772	DNAJB13
ENSG00000228594	48.7882	3.94084	2.53917	1.55202	0.120658	0.80772	FNDC10
ENSG00000139197	958.279	0.818452	0.527546	1.55143	0.120798	0.80772	PEX5
ENSG00000141858	3479.21	0.55091	0.355101	1.55142	0.120801	0.80772	SAMD1
ENSG00000144320	616.135	1.11953	0.72166	1.55132	0.120825	0.80772	LNPK
ENSG00000078967	346.367	1.4146	0.912031	1.55104	0.120891	0.80772	UBE2D4
ENSG00000280443	111.276	2.44608	1.57773	1.55039	0.121049	0.80772	NA
ENSG00000104823	2711.15	0.53209	0.343237	1.55021	0.121091	0.80772	ECH1
ENSG00000279253	45.8887	3.93787	2.54029	1.55016	0.121102	0.80772	NA
ENSG00000158467	1573.08	0.659599	0.425631	1.5497	0.121214	0.80772	AHCYL2
ENSG00000214534	29.3447	4.717	3.04582	1.54868	0.121459	0.80772	ZNF705E
ENSG00000166734	2194.99	0.598612	0.386564	1.54854	0.121491	0.80772	CASC4
ENSG00000182199	1040.13	0.873934	0.564551	1.54802	0.121619	0.80772	SHMT2
ENSG00000164951	825.283	0.958694	0.619308	1.54801	0.12162	0.80772	PDP1
ENSG00000185222	7272.46	0.450274	0.290915	1.54779	0.121674	0.80772	TCEAL9
ENSG00000152953	292.163	1.40425	0.907346	1.54765	0.121707	0.80772	STK32B
ENSG00000113758	23225.5	0.35542	0.229682	1.54745	0.121756	0.80772	DBN1
ENSG00000109758	22.3773	5.31782	3.43693	1.54726	0.121801	0.80772	HGFAC
ENSG00000099365	50.982	3.74478	2.4203	1.54724	0.121806	0.80772	STX1B
ENSG00000111215	80.108	3.2233	2.08336	1.54716	0.121824	0.80772	PRH1
ENSG00000021826	91.2966	2.43316	1.57379	1.54605	0.122092	0.808513	CPS1
ENSG00000119673	422.106	5.6339	3.64454	1.54585	0.122142	0.808513	ACOT2
ENSG00000185245	34.3931	4.40469	2.84978	1.54562	0.122196	0.808513	GP1BA
ENSG00000161618	933.297	0.892393	0.577651	1.54486	0.122379	0.808513	ALDH16A1
ENSG00000198546	429.015	1.18967	0.770384	1.54426	0.122525	0.808513	ZNF511
ENSG00000157782	112.797	3.02112	1.95656	1.5441	0.122565	0.808513	CABP1
ENSG00000160321	360.342	1.2726	0.82422	1.544	0.122588	0.808513	ZNF208
ENSG00000127220	561.219	1.05336	0.682668	1.543	0.12283	0.809634	ABHD8
ENSG00000235863	718.793	0.922055	0.597993	1.54192	0.123094	0.810114	B3GALT4
ENSG00000160593	19.1985	5.59839	3.63215	1.54134	0.123234	0.810404	JAML
ENSG00000163319	535.314	1.32929	0.862868	1.54055	0.123427	0.811041	MRPS18C
ENSG00000106605	162.995	1.99675	1.29658	1.54001	0.123557	0.811316	BLVRA
ENSG00000110801	572.634	1.06765	0.693315	1.53993	0.123579	0.811316	PSMD9
ENSG00000163637	1844.13	0.659657	0.428516	1.5394	0.123707	0.811482	PRICKLE2
ENSG00000106638	685.264	1.02297	0.664569	1.53929	0.123733	0.811482	TBL2
ENSG00000105355	1271.63	0.729044	0.473858	1.53853	0.12392	0.811747	PLIN3
ENSG00000112697	3159.06	0.617004	0.401129	1.53817	0.124007	0.811747	TMEM30A
ENSG00000198862	1786.62	0.720862	0.468672	1.53809	0.124025	0.811747	LTN1
ENSG00000173141	565.969	1.1488	0.747004	1.53788	0.124077	0.811747	MRPL57
ENSG00000104889	944.614	0.952821	0.61972	1.5375	0.12417	0.811747	RNASEH2A
ENSG00000249590	403.41	1.24858	0.812365	1.53697	0.124301	0.811747	NA
ENSG00000114019	6189.83	0.399505	0.259987	1.53663	0.124383	0.811884	AMOTL2
ENSG00000131080	167.788	1.81912	1.1841	1.53629	0.124466	0.811884	EDA2R
ENSG00000100504	449.469	1.13742	0.741182	1.5346	0.124883	0.813346	PYGL
ENSG00000128578	831.868	0.872502	0.56888	1.53372	0.125099	0.813817	STRIP2
ENSG00000149970	104.669	2.78642	1.82079	1.53033	0.125934	0.816879	CNKSR2
ENSG00000170571	464.59	1.31254	0.857762	1.53019	0.125968	0.816879	EMB
ENSG00000205339	8881.71	0.358291	0.23419	1.52991	0.126039	0.816879	IPO7
ENSG00000179698	31.7691	3.95198	2.58441	1.52916	0.126224	0.816879	WDR97
ENSG00000183155	155.498	2.01895	1.32053	1.52889	0.126291	0.816879	RABIF
ENSG00000100243	3412.2	0.51873	0.339821	1.52648	0.126891	0.817931	CYB5R3
ENSG00000149150	637.709	0.979933	0.642166	1.52598	0.127014	0.818414	SLC43A1
ENSG00000117834	60.1444	3.54755	2.32563	1.52542	0.127155	0.818498	SLC5A9
ENSG00000134516	706.477	0.966067	0.633356	1.52532	0.127181	0.818498	DOCK2
ENSG00000131171	4076.14	0.50679	0.332359	1.52483	0.127302	0.818498	SH3BGRL
ENSG00000186280	70.8519	3.41582	2.2404	1.52465	0.127347	0.818498	KDM4D
ENSG00000154734	3508.4	0.488585	0.320468	1.5246	0.12736	0.818498	ADAMTS1
ENSG00000268975	192.598	1.75041	1.14818	1.52452	0.12738	0.818498	MIA-RAB4B
ENSG00000142252	213.612	1.77822	1.16718	1.52351	0.12763	0.818498	GEMIN7
ENSG00000125207	210.938	1.62869	1.06909	1.52344	0.12765	0.818498	PIWIL1
ENSG00000174165	783.783	0.911364	0.598311	1.52323	0.127702	0.818498	ZDHHC24
ENSG00000280047	38.1453	4.19302	2.75333	1.52289	0.127787	0.818498	NA
ENSG00000127527	2648	0.520232	0.341686	1.52254	0.127873	0.818498	EPS15L1
ENSG00000063245	5127.73	0.493772	0.32433	1.52244	0.1279	0.818498	EPN1
ENSG00000050426	531.874	1.04212	0.684836	1.5217	0.128084	0.819071	LETMD1
ENSG00000122783	1544.48	0.648918	0.426895	1.52009	0.128489	0.821038	CYREN
ENSG00000124613	140.973	2.2034	1.45065	1.51891	0.128785	0.822031	ZNF391
ENSG00000170011	1295.67	0.834187	0.549717	1.51749	0.129144	0.822102	MYRIP
ENSG00000120992	2067.95	0.582382	0.383848	1.51722	0.129211	0.822102	LYPLA1
ENSG00000280202	44.8726	3.92666	2.58959	1.51633	0.129437	0.822176	NA
ENSG00000137747	36.1503	4.31508	2.84601	1.51619	0.129472	0.822176	TMPRSS13
ENSG00000255508	36569	0.277805	0.18333	1.51532	0.129691	0.82222	NA
ENSG00000144120	135.033	2.1638	1.42868	1.51455	0.129888	0.82222	TMEM177
ENSG00000176956	28.3568	4.67997	3.09029	1.51441	0.129922	0.82222	LY6H
ENSG00000143549	20921.8	0.369255	0.243913	1.51388	0.130057	0.82222	TPM3
ENSG00000099795	1012.23	1.00977	0.667037	1.51382	0.130072	0.82222	NDUFB7
ENSG00000162302	310.659	1.51053	0.998011	1.51354	0.130143	0.82222	RPS6KA4
ENSG00000165192	96.9823	2.65293	1.75284	1.5135	0.130153	0.82222	ASB11
ENSG00000146021	3196.3	0.543801	0.359352	1.51328	0.130208	0.82222	KLHL3
ENSG00000136891	2268.4	0.553573	0.36596	1.51266	0.130367	0.82222	TEX10
ENSG00000279549	20.6875	5.3433	3.53299	1.5124	0.130431	0.82222	NA
ENSG00000074800	21134	0.304816	0.201577	1.51216	0.130494	0.82222	ENO1
ENSG00000169413	28.98	4.63008	3.06203	1.5121	0.130509	0.82222	RNASE6
ENSG00000156374	262.057	1.74334	1.15312	1.51184	0.130574	0.82222	PCGF6
ENSG00000196981	102.828	2.6449	1.74991	1.51145	0.130673	0.82222	WDR5B
ENSG00000180938	48.2599	3.73066	2.46836	1.51139	0.130689	0.82222	ZNF572
ENSG00000173809	157.473	1.85965	1.23066	1.5111	0.130762	0.82222	TDRD12
ENSG00000148926	2892.23	0.504416	0.3339	1.51068	0.13087	0.822594	ADM
ENSG00000261150	527.884	1.0693	0.708266	1.50974	0.131109	0.822633	EPPK1
ENSG00000143740	633.832	0.997395	0.660677	1.50965	0.131132	0.822633	SNAP47
ENSG00000174564	361.652	1.26715	0.839716	1.50902	0.131294	0.822633	IL20RB
ENSG00000135248	49.706	3.80363	2.52075	1.50893	0.131317	0.822633	FAM71F1
ENSG00000101220	369.664	1.25086	0.82936	1.50823	0.131496	0.822633	C20orf27
ENSG00000185070	22965.5	0.287914	0.19097	1.50765	0.131645	0.822633	FLRT2
ENSG00000140691	698.991	0.933936	0.619501	1.50756	0.131666	0.822633	ARMC5
ENSG00000166340	1351.53	0.678013	0.449762	1.50749	0.131685	0.822633	TPP1
ENSG00000116005	2317.89	0.558672	0.370657	1.50725	0.131746	0.822633	PCYOX1
ENSG00000279303	80.7937	3.30013	2.18953	1.50723	0.131751	0.822633	NA
ENSG00000132792	3701.91	0.472133	0.313326	1.50684	0.131851	0.82267	CTNNBL1
ENSG00000139209	115.068	2.19137	1.4543	1.50683	0.131855	0.82267	SLC38A4
ENSG00000147160	15.845	6.57689	4.36775	1.50578	0.132123	0.823678	AWAT2
ENSG00000080007	154.426	1.85414	1.23147	1.50563	0.132162	0.823678	DDX43
ENSG00000104936	1358.77	0.820342	0.545213	1.50463	0.13242	0.824106	DMPK
ENSG00000095303	267.485	1.70814	1.13608	1.50354	0.132701	0.824106	PTGS1
ENSG00000273820	119.679	2.12627	1.41454	1.50315	0.132801	0.824106	USP27X
ENSG00000121075	43.7296	3.81475	2.53851	1.50275	0.132903	0.824106	TBX4
ENSG00000169714	7880.15	0.379345	0.252564	1.50197	0.133105	0.824106	CNBP
ENSG00000074696	4126.05	0.457017	0.304287	1.50193	0.133115	0.824106	HACD3
ENSG00000139200	65.3341	3.64297	2.42693	1.50106	0.133339	0.824106	PIANP
ENSG00000155858	274.309	1.5356	1.02331	1.50062	0.133454	0.824106	LSM11
ENSG00000184203	1425.53	0.69724	0.464666	1.50052	0.13348	0.824106	PPP1R2
ENSG00000143443	637.89	0.956762	0.637657	1.50043	0.133502	0.824106	C1orf56
ENSG00000170275	5534.94	0.409081	0.272657	1.50035	0.133524	0.824106	CRTAP
ENSG00000235173	316.515	1.36336	0.908719	1.50031	0.133533	0.824106	HGH1
ENSG00000104313	559.867	1.01006	0.673241	1.5003	0.133537	0.824106	EYA1
ENSG00000168939	128.517	2.81359	1.87593	1.49984	0.133657	0.824106	SPRY3
ENSG00000050165	365.108	1.28235	0.855017	1.4998	0.133667	0.824106	DKK3
ENSG00000143257	91.6987	3.0703	2.04739	1.49961	0.133714	0.824106	NR1I3
ENSG00000029993	5797.57	0.420402	0.280427	1.49915	0.133835	0.824106	HMGB3
ENSG00000196411	16862.2	0.300881	0.200702	1.49914	0.133838	0.824106	EPHB4
ENSG00000115286	831.013	0.965135	0.644366	1.49781	0.134184	0.824781	NDUFS7
ENSG00000091262	183.031	1.70062	1.13567	1.49746	0.134274	0.824781	ABCC6
ENSG00000211448	105.249	2.66812	1.7822	1.4971	0.134368	0.824781	DIO2
ENSG00000138641	723.308	1.06337	0.710443	1.49677	0.134452	0.824781	HERC3
ENSG00000173692	5383.17	0.408555	0.272979	1.49665	0.134483	0.824781	PSMD1
ENSG00000144407	93.1349	2.35326	1.57285	1.49617	0.134609	0.824957	PTH2R
ENSG00000213123	195.211	1.72898	1.15603	1.49562	0.134752	0.825185	TCTEX1D2
ENSG00000166987	1854.11	0.607676	0.406307	1.49561	0.134755	0.825185	MBD6
ENSG00000077522	200.106	1.88592	1.26146	1.49503	0.134906	0.825185	ACTN2
ENSG00000004478	7365.01	0.367015	0.245585	1.49445	0.135058	0.825315	FKBP4
ENSG00000105246	82.3783	2.48579	1.66364	1.49419	0.135126	0.825436	EBI3
ENSG00000132541	101.397	2.8417	1.9026	1.49359	0.135283	0.825493	RIDA
ENSG00000139973	268.932	1.54259	1.03342	1.49271	0.135513	0.825493	SYT16
ENSG00000226979	21.2979	5.19245	3.47916	1.49244	0.135583	0.825493	LTA
ENSG00000156381	229.663	1.75933	1.17912	1.49207	0.135681	0.825493	ANKRD9
ENSG00000136319	1025.92	0.783656	0.525343	1.4917	0.135777	0.825493	TTC5
ENSG00000170471	3500.26	0.530308	0.355791	1.49051	0.136091	0.825968	RALGAPB
ENSG00000122550	1060.78	0.776208	0.520769	1.4905	0.136092	0.825968	KLHL7
ENSG00000152192	60.5786	3.495	2.34578	1.48991	0.136247	0.82613	POU4F1
ENSG00000163463	588.273	1.03575	0.695495	1.48922	0.136429	0.82613	KRTCAP2
ENSG00000160284	470.019	1.24943	0.839164	1.48889	0.136516	0.82613	SPATC1L
ENSG00000135709	316.55	1.30182	0.874409	1.4888	0.136539	0.82613	KIAA0513
ENSG00000141582	1468.26	0.686227	0.460951	1.48872	0.136561	0.82613	CBX4
ENSG00000127423	265.052	1.41673	0.95172	1.4886	0.136592	0.82613	AUNIP
ENSG00000048342	2880.19	0.538064	0.361472	1.48853	0.13661	0.82613	CC2D2A
ENSG00000151917	47.8439	3.63795	2.44472	1.48808	0.136729	0.82613	BEND6
ENSG00000119335	20459.4	0.31469	0.211588	1.48728	0.136941	0.82613	SET
ENSG00000152804	1847.32	0.592837	0.39873	1.48682	0.137064	0.82613	HHEX
ENSG00000279656	39.0639	4.10615	2.7622	1.48655	0.137134	0.82613	NA
ENSG00000148331	895.871	0.881464	0.592971	1.48652	0.137141	0.82613	ASB6
ENSG00000008952	7287.94	0.363294	0.244542	1.48561	0.137382	0.826377	SEC62
ENSG00000279237	287.145	1.52687	1.02797	1.48532	0.13746	0.826377	NA
ENSG00000170606	9145.64	0.3404	0.229221	1.48503	0.137537	0.826377	HSPA4
ENSG00000127774	512.749	1.05368	0.709555	1.48499	0.137548	0.826377	EMC6
ENSG00000275993	2772.86	0.585059	0.394241	1.48401	0.137805	0.826377	SIK1B
ENSG00000166783	3062.47	0.485527	0.327183	1.48396	0.137819	0.826377	MARF1
ENSG00000198502	39.4552	3.92297	2.64427	1.48358	0.137921	0.826697	HLA-DRB5
ENSG00000189431	35.9042	4.24145	2.85982	1.48312	0.138043	0.827133	RASSF10
ENSG00000106299	3947.65	0.47251	0.318846	1.48194	0.138357	0.828722	WASL
ENSG00000092621	4030.68	0.467334	0.315636	1.48061	0.13871	0.830122	PHGDH
ENSG00000285629	25006	0.288311	0.194863	1.47956	0.138991	0.830317	NA
ENSG00000144674	9695.46	0.358108	0.242079	1.4793	0.139059	0.830317	GOLGA4
ENSG00000104497	488.631	1.0864	0.734498	1.4791	0.139114	0.830317	SNX16
ENSG00000155307	450.466	1.36223	0.921694	1.47796	0.139417	0.831003	SAMSN1
ENSG00000267385	684.775	0.915332	0.619739	1.47696	0.139686	0.831969	NA
ENSG00000182348	285.294	1.44629	0.980054	1.47573	0.140017	0.832726	ZNF804B
ENSG00000156471	3552.95	0.500848	0.339676	1.47449	0.140351	0.832726	PTDSS1
ENSG00000227507	42.8276	3.87441	2.62782	1.47438	0.140378	0.832726	LTB
ENSG00000162692	59.2644	3.45617	2.34589	1.47329	0.140674	0.832726	VCAM1
ENSG00000180113	13.1096	6.98412	4.74184	1.47287	0.140786	0.832726	TDRD6
ENSG00000158865	30.372	4.18571	2.84284	1.47237	0.140921	0.832726	SLC5A11
ENSG00000227057	1384.13	0.6562	0.446119	1.47091	0.141316	0.832726	WDR46
ENSG00000143674	52.313	3.00532	2.04352	1.47066	0.141384	0.832726	MAP3K21
ENSG00000179409	711.16	0.89719	0.610125	1.4705	0.141426	0.832726	GEMIN4
ENSG00000010626	1219.11	0.725758	0.493615	1.47029	0.141483	0.832726	LRRC23
ENSG00000184924	233.885	1.54165	1.04858	1.47022	0.141503	0.832726	PTRHD1
ENSG00000072571	897.718	0.813655	0.553481	1.47007	0.141543	0.832726	HMMR
ENSG00000126262	66.4714	2.69046	1.83018	1.47005	0.141547	0.832726	FFAR2
ENSG00000186575	2818.17	0.496731	0.337968	1.46976	0.141627	0.832726	NF2
ENSG00000185527	69.3851	3.16763	2.15574	1.4694	0.141725	0.832726	PDE6G
ENSG00000184307	496.882	1.06092	0.72205	1.46932	0.141746	0.832726	ZDHHC23
ENSG00000102796	429.808	1.13756	0.774378	1.469	0.141832	0.832726	DHRS12
ENSG00000163159	1799.7	0.617552	0.420422	1.46889	0.141863	0.832726	VPS72
ENSG00000067225	16691	0.345901	0.235603	1.46815	0.142063	0.832726	PKM
ENSG00000174529	43.1375	3.89074	2.65107	1.46761	0.14221	0.832726	TMEM81
ENSG00000205155	301.025	1.43896	0.980596	1.46743	0.142259	0.832726	PSENEN
ENSG00000106479	1203.85	0.698022	0.475751	1.4672	0.142322	0.832726	ZNF862
ENSG00000198298	60.9522	3.40816	2.32305	1.4671	0.142348	0.832726	ZNF485
ENSG00000152944	801.608	0.918211	0.625894	1.46704	0.142365	0.832726	MED21
ENSG00000168026	442.977	1.36151	0.928218	1.4668	0.14243	0.832726	TTC21A
ENSG00000127533	468.914	1.14559	0.781222	1.4664	0.142539	0.832726	F2RL3
ENSG00000174444	52447.5	0.263187	0.179481	1.46638	0.142546	0.832726	RPL4
ENSG00000244754	3501.12	0.453622	0.309444	1.46593	0.142668	0.832726	N4BP2L2
ENSG00000145623	2388.02	0.531758	0.362814	1.46565	0.142744	0.832726	OSMR
ENSG00000007944	1881.31	0.594254	0.4057	1.46476	0.142985	0.832726	MYLIP
ENSG00000115255	36.0691	4.10982	2.80891	1.46314	0.143429	0.834019	REEP6
ENSG00000158555	5940.72	0.376481	0.257476	1.4622	0.143687	0.834368	GDPD5
ENSG00000137960	5912.58	0.379862	0.260096	1.46047	0.144162	0.835495	GIPC2
ENSG00000185551	17648.7	0.29526	0.202173	1.46043	0.144172	0.835495	NR2F2
ENSG00000141965	1479.2	0.633745	0.434052	1.46007	0.144272	0.835759	FEM1A
ENSG00000280408	1518.24	0.642311	0.440405	1.45846	0.144715	0.836112	NA
ENSG00000181467	2218.33	0.647962	0.444519	1.45767	0.144932	0.836112	RAP2B
ENSG00000118307	46.6275	3.72764	2.55758	1.45749	0.144981	0.836112	CASC1
ENSG00000164841	40.709	3.9236	2.69243	1.45727	0.145041	0.836112	TMEM74
ENSG00000242574	55.1409	3.43015	2.35413	1.45708	0.145095	0.836112	HLA-DMB
ENSG00000117152	54.4114	3.76312	2.58268	1.45706	0.1451	0.836112	RGS4
ENSG00000139112	1277.5	0.677205	0.46496	1.45648	0.145261	0.836112	GABARAPL1
ENSG00000132382	1907.07	0.600753	0.412691	1.4557	0.145477	0.836112	MYBBP1A
ENSG00000152332	1130.09	0.728432	0.500442	1.45558	0.14551	0.836112	UHMK1
ENSG00000115616	11.8423	6.9696	4.78897	1.45535	0.145573	0.836112	SLC9A2
ENSG00000133835	3734.1	0.438413	0.301282	1.45516	0.145626	0.836112	HSD17B4
ENSG00000173409	564.582	0.981926	0.67487	1.45498	0.145674	0.836112	ARV1
ENSG00000117281	101.751	2.32715	1.59945	1.45497	0.145676	0.836112	CD160
ENSG00000167261	188.517	1.74474	1.19963	1.4544	0.145836	0.836445	DPEP2
ENSG00000079739	730.042	0.915248	0.629627	1.45364	0.146047	0.836445	PGM1
ENSG00000085117	155.088	2.00439	1.37923	1.45327	0.14615	0.836445	CD82
ENSG00000116251	25040.3	0.282385	0.19433	1.45312	0.14619	0.836445	RPL22
ENSG00000149600	611.229	1.05664	0.727206	1.45301	0.146221	0.836445	COMMD7
ENSG00000164430	839.652	0.881024	0.606415	1.45284	0.146268	0.836445	CGAS
ENSG00000165119	33417.2	0.278457	0.191726	1.45237	0.146398	0.836907	HNRNPK
ENSG00000256950	597.536	0.986663	0.679584	1.45186	0.146539	0.836917	NA
ENSG00000115548	6328.92	0.374176	0.257723	1.45185	0.146542	0.836917	KDM3A
ENSG00000073067	21.5698	4.96025	3.41659	1.45182	0.146553	0.836917	CYP2W1
ENSG00000144354	1948.13	0.560405	0.386046	1.45165	0.146598	0.836917	CDCA7
ENSG00000162951	54.7757	3.48111	2.39906	1.45103	0.146771	0.83706	LRRTM1
ENSG00000076321	891.764	0.826296	0.569454	1.45103	0.146771	0.83706	KLHL20
ENSG00000171135	252.813	1.58992	1.0962	1.4504	0.146947	0.8375	JAGN1
ENSG00000189057	384.498	1.45658	1.00458	1.44994	0.147076	0.837672	FAM111B
ENSG00000204740	74.5119	2.77919	1.91723	1.44959	0.147173	0.837853	MALRD1
ENSG00000103035	3180.05	0.564485	0.389443	1.44947	0.147207	0.837853	PSMD7
ENSG00000148680	30.8693	4.33222	2.98988	1.44896	0.147348	0.838172	HTR7
ENSG00000177508	1167.38	0.792496	0.547134	1.44845	0.147491	0.838172	IRX3
ENSG00000254772	35654.9	0.265701	0.183514	1.44785	0.147659	0.838172	EEF1G
ENSG00000155868	243.101	1.51471	1.04634	1.44763	0.147721	0.838172	MED7
ENSG00000115461	6173.25	0.433995	0.299826	1.44749	0.14776	0.838172	IGFBP5
ENSG00000088876	647.532	1.01355	0.700213	1.44749	0.147761	0.838172	ZNF343
ENSG00000136197	236.094	1.51745	1.04845	1.44732	0.147807	0.838172	C7orf25
ENSG00000186862	46.0172	3.69096	2.5502	1.44732	0.147808	0.838172	PDZD7
ENSG00000188725	518.563	1.04944	0.725227	1.44705	0.147883	0.838174	SMIM15
ENSG00000167434	47.6793	3.66903	2.53568	1.44696	0.147907	0.838174	CA4
ENSG00000148384	740.522	0.92625	0.640832	1.44539	0.148349	0.838905	INPP5E
ENSG00000092201	10284.7	0.321244	0.222302	1.44508	0.148435	0.838905	SUPT16H
ENSG00000139304	57.9864	3.52296	2.43935	1.44422	0.148676	0.839167	PTPRQ
ENSG00000143178	118.218	2.02311	1.40088	1.44418	0.148689	0.839167	TBX19
ENSG00000136819	1737.88	0.689586	0.477541	1.44403	0.148729	0.839167	C9orf78
ENSG00000058799	315.086	1.28662	0.891147	1.44378	0.148801	0.839167	YIPF1
ENSG00000168542	7543.93	0.346845	0.24033	1.4432	0.148964	0.839666	COL3A1
ENSG00000244617	50.2926	3.5834	2.48382	1.44269	0.149107	0.839948	ASPRV1
ENSG00000013392	61.0392	2.77953	1.92799	1.44167	0.149395	0.840696	RWDD2A
ENSG00000198829	11.804	6.90044	4.78955	1.44073	0.149662	0.841368	SUCNR1
ENSG00000177602	329.429	1.30228	0.904168	1.44031	0.149779	0.841368	HASPIN
ENSG00000267216	3418.2	0.480323	0.333521	1.44016	0.149823	0.841368	ZNF8-ERVK3-1
ENSG00000170382	321.258	1.34729	0.935766	1.43977	0.149932	0.841479	LRRN2
ENSG00000107581	26943.1	0.278213	0.193327	1.43908	0.150127	0.841643	EIF3A
ENSG00000198003	118.67	2.25932	1.57013	1.43894	0.150169	0.841643	CCDC151
ENSG00000111057	1710.87	0.614092	0.426782	1.43889	0.150181	0.841643	KRT18
ENSG00000169213	338.942	1.22695	0.852887	1.43858	0.150269	0.841643	RAB3B
ENSG00000196961	3559.82	0.493263	0.342962	1.43825	0.150365	0.841643	AP2A1
ENSG00000197360	253.554	1.42752	0.992685	1.43804	0.150422	0.841643	ZNF98
ENSG00000121570	675.807	1.02306	0.711492	1.43791	0.150458	0.841643	DPPA4
ENSG00000100628	13.1893	6.78505	4.72134	1.4371	0.150689	0.84204	ASB2
ENSG00000271723	1122.37	0.712369	0.495859	1.43664	0.150821	0.84204	MROH7-TTC4
ENSG00000134901	473.948	1.13356	0.789277	1.4362	0.150945	0.84204	KDELC1
ENSG00000167775	494.268	1.06972	0.74504	1.43579	0.151062	0.84204	CD320
ENSG00000114902	671.359	0.917013	0.63886	1.43539	0.151176	0.84204	SPCS1
ENSG00000165376	11.5215	6.87248	4.78926	1.43498	0.151294	0.84204	CLDN2
ENSG00000153187	27969.9	0.280019	0.19514	1.43496	0.151298	0.84204	HNRNPU
ENSG00000147872	1550.46	0.617158	0.430498	1.43359	0.151689	0.84339	PLIN2
ENSG00000143801	191.89	1.61176	1.12466	1.43311	0.151825	0.84339	PSEN2
ENSG00000146243	2821.26	0.521508	0.364003	1.4327	0.151944	0.84339	IRAK1BP1
ENSG00000084234	15529.6	0.313378	0.2189	1.4316	0.152258	0.84339	APLP2
ENSG00000197771	1888.85	0.673955	0.470855	1.43134	0.152332	0.84339	MCMBP
ENSG00000118804	49.8641	3.51482	2.45576	1.43126	0.152356	0.84339	STBD1
ENSG00000130640	3423	0.44447	0.310601	1.431	0.15243	0.84339	TUBGCP2
ENSG00000139211	372.905	1.17925	0.824616	1.43005	0.152701	0.84339	AMIGO2
ENSG00000140259	3110.02	0.496978	0.347592	1.42977	0.152782	0.84339	MFAP1
ENSG00000179218	45438.5	0.272022	0.190258	1.42975	0.152788	0.84339	CALR
ENSG00000163362	166.886	2.2146	1.54897	1.42972	0.152796	0.84339	INAVA
ENSG00000132313	624.256	0.9364	0.654963	1.4297	0.152803	0.84339	MRPL35
ENSG00000107874	1106.22	0.827489	0.578811	1.42964	0.152821	0.84339	CUEDC2
ENSG00000100280	4080.42	0.428155	0.299509	1.42952	0.152854	0.84339	AP1B1
ENSG00000107404	650.445	0.902314	0.631214	1.42949	0.152863	0.84339	DVL1
ENSG00000184731	32.0468	4.19941	2.94063	1.42807	0.153273	0.84465	FAM110C
ENSG00000165480	398.329	1.20443	0.84404	1.42699	0.153584	0.844922	SKA3
ENSG00000104833	146.758	2.10444	1.47512	1.42662	0.153689	0.844922	TUBB4A
ENSG00000095059	835.951	0.996383	0.698624	1.42621	0.153808	0.844922	DHPS
ENSG00000185010	1091.86	0.718082	0.50392	1.42499	0.15416	0.844922	F8
ENSG00000203952	23.4846	4.78845	3.36064	1.42486	0.154197	0.844922	CCDC160
ENSG00000088930	5970.22	0.378511	0.265744	1.42434	0.154347	0.844922	XRN2
ENSG00000126822	2282.63	0.52816	0.371229	1.42273	0.154814	0.844922	PLEKHG3
ENSG00000102096	447.349	1.21705	0.855562	1.42251	0.154877	0.844922	PIM2
ENSG00000162300	299.944	1.30382	0.916703	1.4223	0.15494	0.844922	ZFPL1
ENSG00000135686	1142.95	0.702121	0.493654	1.42229	0.154941	0.844922	KLHL36
ENSG00000053328	638.957	1.02294	0.719406	1.42192	0.15505	0.844922	METTL24
ENSG00000154370	758.34	0.844509	0.593927	1.42191	0.155053	0.844922	TRIM11
ENSG00000204463	6332.18	0.367288	0.258347	1.42168	0.155118	0.844922	BAG6
ENSG00000085719	771.856	0.830027	0.584064	1.42112	0.15528	0.844922	CPNE3
ENSG00000136383	21261.4	0.31635	0.22262	1.42103	0.155307	0.844922	ALPK3
ENSG00000273331	151.067	1.77722	1.25066	1.42103	0.155308	0.844922	TM4SF19-TCTEX1D2
ENSG00000130713	806.085	0.885324	0.623142	1.42074	0.155392	0.844922	EXOSC2
ENSG00000090097	1758.68	0.582584	0.410247	1.42008	0.155585	0.844922	PCBP4
ENSG00000141378	6305.17	0.363502	0.256022	1.41981	0.155664	0.844922	PTRH2
ENSG00000283567	19.3116	4.65533	3.27921	1.41965	0.155709	0.844922	NA
ENSG00000108298	30682.9	0.265918	0.18735	1.41937	0.155792	0.844922	RPL19
ENSG00000104907	751.746	0.888203	0.626201	1.4184	0.156074	0.845242	TRMT1
ENSG00000165288	3562.17	0.432617	0.305013	1.41836	0.156086	0.845242	BRWD3
ENSG00000141682	1332.51	0.71505	0.504307	1.41788	0.156224	0.8454	PMAIP1
ENSG00000143341	9854.26	0.331159	0.233629	1.41745	0.15635	0.845638	HMCN1
ENSG00000204065	48.7441	3.52527	2.48715	1.41739	0.156368	0.845638	TCEAL5
ENSG00000107201	1410.24	0.647624	0.456983	1.41717	0.156432	0.845713	DDX58
ENSG00000166946	504.095	1.01014	0.712969	1.41681	0.156538	0.846015	CCNDBP1
ENSG00000254415	19.4511	5.2333	3.69462	1.41647	0.156639	0.846044	SIGLEC14
ENSG00000182224	1679.85	0.678886	0.479344	1.41628	0.156693	0.846044	CYB5D1
ENSG00000197506	26.0333	4.50172	3.18158	1.41493	0.157089	0.846324	SLC28A3
ENSG00000250686	56.0603	3.27058	2.31163	1.41484	0.157116	0.846324	NA
ENSG00000082556	90.1006	2.45739	1.73735	1.41445	0.157231	0.846324	OPRK1
ENSG00000162869	826.22	0.916847	0.648225	1.41439	0.157246	0.846324	PPP1R21
ENSG00000158246	151.435	1.77867	1.25769	1.41424	0.157292	0.846324	TENT5B
ENSG00000175110	1466.3	0.793887	0.561495	1.41388	0.157397	0.846324	MRPS22
ENSG00000148688	809.399	0.803799	0.568641	1.41354	0.157496	0.846324	RPP30
ENSG00000120539	716.198	0.952836	0.674109	1.41348	0.157516	0.846324	MASTL
ENSG00000144712	15244.2	0.32632	0.230935	1.41304	0.157645	0.846324	CAND2
ENSG00000163702	648.924	1.01009	0.715301	1.41212	0.157915	0.847233	IL17RC
ENSG00000091986	3673.63	0.450269	0.318968	1.41164	0.158055	0.847451	CCDC80
ENSG00000049449	5076.75	0.424352	0.300967	1.40996	0.15855	0.847984	RCN1
ENSG00000012211	135.092	2.35133	1.66805	1.40963	0.158649	0.847984	PRICKLE3
ENSG00000168077	557.086	1.01627	0.720992	1.40954	0.158674	0.847984	SCARA3
ENSG00000007080	1910.45	0.645547	0.458163	1.40899	0.158838	0.847984	CCDC124
ENSG00000111328	3308.71	0.449257	0.318932	1.40863	0.158945	0.847984	CDK2AP1
ENSG00000006715	3503.83	0.467903	0.332182	1.40858	0.15896	0.847984	VPS41
ENSG00000198934	72.1351	2.73306	1.94033	1.40856	0.158967	0.847984	MAGEE1
ENSG00000281028	717.457	0.952361	0.676244	1.40831	0.15904	0.847984	PI4K2B
ENSG00000163689	746.344	0.832136	0.591133	1.4077	0.159221	0.847984	C3orf67
ENSG00000180346	81.987	2.91371	2.06998	1.40761	0.159248	0.847984	TIGD2
ENSG00000111670	2397.61	0.499349	0.354775	1.40751	0.159277	0.847984	GNPTAB
ENSG00000260903	32.8658	4.01464	2.85253	1.4074	0.15931	0.847984	XKR7
ENSG00000103723	44.8748	3.66592	2.60493	1.4073	0.159338	0.847984	AP3B2
ENSG00000146221	34.6408	4.03073	2.86429	1.40724	0.159357	0.847984	TCTE1
ENSG00000011132	389.186	1.22768	0.872735	1.40671	0.159514	0.848266	APBA3
ENSG00000182890	147.904	2.09367	1.48935	1.40577	0.159793	0.848266	GLUD2
ENSG00000074695	3609.11	0.427068	0.303803	1.40574	0.159802	0.848266	LMAN1
ENSG00000158486	166.866	1.67994	1.19531	1.40545	0.159887	0.848405	DNAH3
ENSG00000106692	681.854	0.881224	0.627083	1.40527	0.15994	0.848418	FKTN
ENSG00000070019	24.156	4.5693	3.25215	1.40501	0.160019	0.848441	GUCY2C
ENSG00000119636	567.663	1.0785	0.768371	1.40362	0.160433	0.848463	BBOF1
ENSG00000167987	881.183	0.762658	0.543373	1.40356	0.16045	0.848463	VPS37C
ENSG00000175497	907.342	0.868615	0.619015	1.40322	0.160551	0.848624	DPP10
ENSG00000134001	1866.76	0.626677	0.446742	1.40277	0.160685	0.848624	EIF2S1
ENSG00000153395	1655.8	0.644512	0.459498	1.40264	0.160723	0.848624	LPCAT1
ENSG00000101955	638.073	0.886958	0.63263	1.40202	0.16091	0.848838	SRPX
ENSG00000106948	1615.11	0.71363	0.509059	1.40186	0.160957	0.848838	AKNA
ENSG00000147642	112.454	2.10075	1.49887	1.40156	0.161048	0.848838	SYBU
ENSG00000233087	94.8282	2.15869	1.54033	1.40144	0.161082	0.848838	RAB6D
ENSG00000188958	543.618	0.994	0.709286	1.40141	0.161092	0.848838	UTS2B
ENSG00000258064	331.855	1.30153	0.928911	1.40114	0.161172	0.848838	NA
ENSG00000107537	860.769	0.791608	0.565115	1.40079	0.161277	0.84886	PHYH
ENSG00000169371	556.096	1.06627	0.761379	1.40045	0.161379	0.848862	SNUPN
ENSG00000136866	257.632	1.63631	1.16864	1.40018	0.161459	0.848862	ZFP37
ENSG00000123575	1287.8	0.661872	0.473049	1.39916	0.161765	0.848913	FAM199X
ENSG00000138738	418.441	1.26232	0.90225	1.39908	0.161788	0.848913	PRDM5
ENSG00000196972	25.0702	4.49855	3.21647	1.3986	0.161934	0.848965	SMIM10L2B
ENSG00000105223	3310.16	0.438153	0.313376	1.39817	0.162063	0.849298	PLD3
ENSG00000132879	22.1325	4.80341	3.43652	1.39776	0.162186	0.849551	FBXO44
ENSG00000162391	102.273	2.86579	2.05062	1.39752	0.162256	0.849551	FAM151A
ENSG00000142459	1588.39	0.627456	0.449036	1.39734	0.162312	0.849551	EVI5L
ENSG00000137441	202.496	1.604	1.14846	1.39665	0.16252	0.850377	FGFBP2
ENSG00000283782	11240.9	0.303792	0.217546	1.39645	0.162579	0.850427	NA
ENSG00000150961	1979.29	0.706212	0.506045	1.39555	0.162849	0.850553	SEC24D
ENSG00000216588	69.7026	3.23132	2.31691	1.39467	0.163116	0.850606	IGSF23
ENSG00000124151	3872.4	0.477662	0.342585	1.39429	0.163231	0.850889	NCOA3
ENSG00000108576	35.8993	3.87985	2.78294	1.39415	0.163271	0.850889	SLC6A4
ENSG00000128709	88.5816	2.98482	2.14153	1.39378	0.163384	0.851215	HOXD9
ENSG00000280184	29.7895	4.29683	3.085	1.39281	0.163677	0.852216	NA
ENSG00000183060	251.128	1.44319	1.03631	1.39262	0.163734	0.852252	LYSMD4
ENSG00000181444	4017.91	0.415891	0.298766	1.39203	0.163913	0.852658	ZNF467
ENSG00000167840	488.882	1.02502	0.7366	1.39156	0.164056	0.853062	ZNF232
ENSG00000081189	12854.6	0.363046	0.261022	1.39086	0.164268	0.853062	MEF2C
ENSG00000057608	13484.2	0.30772	0.221258	1.39078	0.164292	0.853062	GDI2
ENSG00000091483	680.552	1.01837	0.732342	1.39056	0.164358	0.853062	FH
ENSG00000060491	826.591	0.803018	0.577512	1.39048	0.164384	0.853062	OGFR
ENSG00000167635	3704.3	0.460323	0.331335	1.3893	0.164742	0.853403	ZNF146
ENSG00000135424	78.6661	2.33386	1.68006	1.38915	0.164788	0.853403	ITGA7
ENSG00000125846	789.316	1.01729	0.732969	1.3879	0.165169	0.854414	ZNF133
ENSG00000160216	390.201	1.15964	0.83583	1.38741	0.165317	0.854414	AGPAT3
ENSG00000108055	7573.79	0.336997	0.242922	1.38727	0.165361	0.854414	SMC3
ENSG00000135144	129.079	1.88251	1.35771	1.38653	0.165585	0.85493	DTX1
ENSG00000141052	110.503	2.03612	1.46899	1.38607	0.165726	0.85493	MYOCD
ENSG00000173705	139.881	2.40926	1.73881	1.38558	0.165876	0.85493	SUSD5
ENSG00000182325	120.802	2.19013	1.58081	1.38545	0.165915	0.85493	FBXL6
ENSG00000267368	993.548	0.836665	0.604074	1.38504	0.166041	0.855305	UPK3BL1
ENSG00000105877	433.299	1.05438	0.762396	1.38299	0.166669	0.856164	DNAH11
ENSG00000133687	310.327	1.41857	1.02597	1.38266	0.16677	0.856205	TMTC1
ENSG00000183715	1586.72	0.580682	0.420145	1.3821	0.166941	0.856565	OPCML
ENSG00000176018	762.567	0.860529	0.622983	1.3813	0.167185	0.856643	LYSMD3
ENSG00000117013	75.7084	3.01519	2.18352	1.38088	0.167315	0.856643	KCNQ4
ENSG00000082684	2452.37	0.495635	0.358946	1.3808	0.167339	0.856643	SEMA5B
ENSG00000105220	3926.28	0.42397	0.307061	1.38074	0.16736	0.856643	GPI
ENSG00000165832	700.27	0.83303	0.603324	1.38073	0.167361	0.856643	TRUB1
ENSG00000181773	167.645	1.87737	1.36009	1.38033	0.167485	0.856651	GPR3
ENSG00000185669	32.1409	4.12445	2.98994	1.37944	0.167758	0.856651	SNAI3
ENSG00000162836	260.102	1.34343	0.974017	1.37927	0.167813	0.856651	ACP6
ENSG00000007264	46.0443	3.5286	2.55835	1.37925	0.167818	0.856651	MATK
ENSG00000123338	190.987	1.52947	1.1095	1.37852	0.168041	0.856739	NCKAP1L
ENSG00000145335	892.882	0.775277	0.562439	1.37842	0.168074	0.856739	SNCA
ENSG00000177370	1021.53	0.800971	0.581099	1.37837	0.168088	0.856739	TIMM22
ENSG00000068400	2711.72	0.500771	0.363366	1.37815	0.168158	0.856837	GRIPAP1
ENSG00000163568	76.0604	2.66289	1.93291	1.37766	0.168309	0.857328	AIM2
ENSG00000095464	61.6785	3.28064	2.38158	1.37751	0.168356	0.857328	PDE6C
ENSG00000167785	322.998	1.30119	0.944776	1.37724	0.168437	0.857482	ZNF558
ENSG00000215193	1610.03	0.576609	0.418854	1.37663	0.168625	0.85771	PEX26
ENSG00000124145	316.549	1.39452	1.01314	1.37643	0.168688	0.85771	SDC4
ENSG00000113739	1393.87	0.644198	0.468183	1.37595	0.168836	0.85771	STC2
ENSG00000114248	19.6021	4.98814	3.62724	1.37519	0.169073	0.858396	LRRC31
ENSG00000215126	2686.81	0.476935	0.346868	1.37498	0.169139	0.858431	CBWD2
ENSG00000100095	132.619	1.89694	1.38063	1.37397	0.169452	0.858776	SEZ6L
ENSG00000242441	48.0454	3.41583	2.48686	1.37355	0.169582	0.858845	GTF2A1L
ENSG00000165733	4702.9	0.450596	0.328165	1.37308	0.169728	0.858845	BMS1
ENSG00000178184	568.716	1.07285	0.781423	1.37294	0.16977	0.858845	PARD6G
ENSG00000119723	202.302	1.6447	1.1981	1.37276	0.169826	0.858871	COQ6
ENSG00000168411	1865.06	0.548285	0.399894	1.37108	0.170351	0.861221	RFWD3
ENSG00000127903	63.9467	3.11481	2.27201	1.37094	0.170392	0.861221	ZNF835
ENSG00000173585	48.3931	3.45323	2.51941	1.37065	0.170484	0.861427	CCR9
ENSG00000166860	1799.4	0.546092	0.398529	1.37027	0.170603	0.861427	ZBTB39
ENSG00000113522	2256.69	0.503983	0.367836	1.37013	0.170646	0.861427	RAD50
ENSG00000108599	1324.07	0.687448	0.501761	1.37007	0.170665	0.861427	AKAP10
ENSG00000113790	548.844	0.935964	0.683403	1.36956	0.170823	0.861427	EHHADH
ENSG00000140403	5802.25	0.431812	0.315305	1.36951	0.17084	0.861427	DNAJA4
ENSG00000088992	137.665	1.90364	1.39045	1.36908	0.170976	0.861597	TESC
ENSG00000102934	401.347	1.222	0.892875	1.36861	0.171122	0.86167	PLLP
ENSG00000137720	103.665	2.53699	1.85373	1.36858	0.17113	0.86167	C11orf1
ENSG00000089250	134.167	1.81468	1.32615	1.36838	0.171194	0.86167	NOS1
ENSG00000164609	2701.65	0.518635	0.379173	1.36781	0.171373	0.862193	SLU7
ENSG00000010072	581.167	0.900489	0.658465	1.36756	0.17145	0.862193	SPRTN
ENSG00000121879	1858.75	0.608168	0.444848	1.36714	0.171582	0.862341	PIK3CA
ENSG00000150687	5460.73	0.375199	0.274574	1.36648	0.171789	0.862616	PRSS23
ENSG00000108515	4824.4	0.404458	0.296094	1.36598	0.171946	0.862616	ENO3
ENSG00000136156	8120.53	0.323233	0.236835	1.3648	0.172316	0.862616	ITM2B
ENSG00000196116	189.836	1.53067	1.1216	1.36472	0.17234	0.862616	TDRD7
ENSG00000105829	414.929	1.11483	0.816911	1.36469	0.17235	0.862616	BET1
ENSG00000165810	1520.1	0.685053	0.502053	1.3645	0.172409	0.862655	BTNL9
ENSG00000114698	1426.52	0.641675	0.470422	1.36404	0.172555	0.86267	PLSCR4
ENSG00000185924	653.337	0.917859	0.672912	1.36401	0.172565	0.86267	RTN4RL1
ENSG00000251357	4285.05	0.390058	0.286071	1.3635	0.172724	0.862901	NA
ENSG00000100216	1014.63	0.773209	0.567128	1.36338	0.172764	0.862901	TOMM22
ENSG00000035687	1415.52	0.636935	0.467257	1.36314	0.17284	0.863027	ADSS
ENSG00000196363	1016.21	0.70011	0.513688	1.36291	0.172912	0.86313	WDR5
ENSG00000176055	211.771	1.53091	1.12401	1.36201	0.173195	0.864015	MBLAC2
ENSG00000183808	1157.65	0.778982	0.57204	1.36176	0.173273	0.864015	RBM12B
ENSG00000126814	719.626	0.858967	0.631058	1.36115	0.173465	0.864015	TRMT5
ENSG00000120334	367.527	1.25887	0.924985	1.36096	0.173527	0.864015	CENPL
ENSG00000179604	1817.51	0.552981	0.40635	1.36085	0.173561	0.864015	CDC42EP4
ENSG00000102931	510.983	1.07203	0.787793	1.3608	0.173577	0.864015	ARL2BP
ENSG00000105325	1255.26	0.652262	0.479354	1.36071	0.173605	0.864015	FZR1
ENSG00000172766	1779.07	0.636509	0.467866	1.36045	0.173687	0.864015	NAA16
ENSG00000183807	72.7331	2.45487	1.80491	1.3601	0.173797	0.864022	FAM162B
ENSG00000148985	286.539	1.3681	1.00619	1.35969	0.173929	0.864022	PGAP2
ENSG00000151445	759.323	0.937191	0.689316	1.3596	0.173958	0.864022	VIPAS39
ENSG00000131668	17.0244	5.14828	3.78953	1.35856	0.174287	0.865083	BARX1
ENSG00000147485	393.829	1.08724	0.800573	1.35808	0.17444	0.865399	PXDNL
ENSG00000172602	1646.63	0.56858	0.418919	1.35726	0.1747	0.865449	RND1
ENSG00000213020	706.246	0.873448	0.643679	1.35696	0.174793	0.865449	ZNF611
ENSG00000128595	8752.52	0.318082	0.234415	1.35692	0.174808	0.865449	CALU
ENSG00000214694	74.3891	2.47718	1.82683	1.356	0.1751	0.866135	ARHGEF33
ENSG00000197958	11556.3	0.302495	0.223122	1.35574	0.175182	0.866163	RPL12
ENSG00000189157	53.373	3.05089	2.25063	1.35557	0.175235	0.866163	FAM47E
ENSG00000198211	2938.05	0.64788	0.477989	1.35543	0.175281	0.866163	NA
ENSG00000182405	38.5887	3.74558	2.76358	1.35534	0.17531	0.866163	PGBD4
ENSG00000159239	142.371	1.7283	1.27658	1.35385	0.175786	0.866941	NA
ENSG00000165097	675.817	0.850708	0.628394	1.35378	0.175806	0.866941	KDM1B
ENSG00000157851	358.544	1.14169	0.843367	1.35373	0.175822	0.866941	DPYSL5
ENSG00000281991	318.583	1.2416	0.91724	1.35363	0.175855	0.866941	TMEM265
ENSG00000149596	186.934	1.69713	1.2538	1.35359	0.175868	0.866941	JPH2
ENSG00000117410	340.131	1.45145	1.07277	1.35299	0.176058	0.866941	ATP6V0B
ENSG00000110852	111.922	2.29591	1.69753	1.3525	0.176215	0.866941	CLEC2B
ENSG00000267520	568.169	0.961368	0.71084	1.35244	0.176235	0.866941	NA
ENSG00000196081	410.252	1.44715	1.07003	1.35244	0.176236	0.866941	ZNF724
ENSG00000118526	46.662	3.39792	2.51574	1.35067	0.176803	0.868823	TCF21
ENSG00000213672	708.317	0.869657	0.644069	1.35026	0.176934	0.868823	NCKIPSD
ENSG00000168505	33.3869	3.94593	2.92254	1.35017	0.176961	0.868823	GBX2
ENSG00000004948	12.2078	6.46592	4.79121	1.34954	0.177164	0.868823	CALCR
ENSG00000160185	27.3283	4.26651	3.16279	1.34897	0.177346	0.868823	UBASH3A
ENSG00000143493	820.646	0.831358	0.616333	1.34888	0.177376	0.868823	INTS7
ENSG00000089737	4447.57	0.414223	0.30714	1.34864	0.177451	0.868823	DDX24
ENSG00000187764	1417.52	0.626997	0.464927	1.34859	0.177468	0.868823	SEMA4D
ENSG00000171116	34.1504	3.89843	2.89172	1.34814	0.177615	0.868823	HSFX1
ENSG00000274183	8.72452	6.45806	4.79076	1.34802	0.177651	0.868823	H2AFB1
ENSG00000069943	364.761	1.11221	0.825164	1.34786	0.177703	0.868823	PIGB
ENSG00000248109	24.339	4.45174	3.30286	1.34784	0.177708	0.868823	MARCOL
ENSG00000071994	1052.88	0.703037	0.521905	1.34706	0.177961	0.868823	PDCD2
ENSG00000075131	292.405	1.27699	0.947996	1.34704	0.177967	0.868823	TIPIN
ENSG00000112996	927.344	0.74513	0.553208	1.34693	0.178004	0.868823	MRPS30
ENSG00000126759	163.301	1.82187	1.35409	1.34546	0.178476	0.869104	CFP
ENSG00000149418	41.4861	3.22963	2.4005	1.3454	0.178495	0.869104	ST14
ENSG00000258947	2911.28	0.640251	0.47622	1.34444	0.178805	0.869104	TUBB3
ENSG00000153975	477.183	1.0227	0.760807	1.34424	0.178872	0.869104	ZUP1
ENSG00000213281	2385.09	0.512321	0.38113	1.34422	0.178879	0.869104	NRAS
ENSG00000285947	63.2893	3.04172	2.26284	1.3442	0.178883	0.869104	NA
ENSG00000109424	58.034	3.12803	2.32826	1.34351	0.179108	0.869104	UCP1
ENSG00000105767	652.074	0.850919	0.63343	1.34335	0.179158	0.869104	CADM4
ENSG00000144029	2624.77	0.49678	0.370009	1.34261	0.179397	0.869104	MRPS5
ENSG00000156298	408.821	1.04754	0.780605	1.34195	0.179611	0.86971	TSPAN7
ENSG00000115474	195.705	1.63151	1.2159	1.34181	0.179657	0.86971	KCNJ13
ENSG00000126775	1675.17	0.550466	0.410259	1.34175	0.179676	0.86971	ATG14
ENSG00000187118	578.243	0.89313	0.66574	1.34156	0.179739	0.869764	CMC1
ENSG00000144524	923.139	0.742167	0.553347	1.34123	0.179845	0.869873	COPS7B
ENSG00000204869	7.88424	6.42261	4.79101	1.34055	0.180066	0.869873	LOC400706
ENSG00000164604	62.4741	3.09833	2.31339	1.3393	0.180473	0.871323	GPR85
ENSG00000267680	775.825	0.771571	0.57625	1.33895	0.180586	0.871623	ZNF224
ENSG00000060982	10046.1	0.353477	0.264093	1.33846	0.180748	0.871906	BCAT1
ENSG00000280033	57.8195	3.20307	2.39353	1.33822	0.180824	0.872027	NA
ENSG00000187658	20.043	4.80461	3.59125	1.33787	0.18094	0.872336	C5orf52
ENSG00000160255	225.284	1.69995	1.27124	1.33723	0.181147	0.872568	ITGB2
ENSG00000230453	41.315	3.61171	2.70121	1.33707	0.1812	0.872568	ANKRD18B
ENSG00000174953	2355.47	0.528898	0.39609	1.3353	0.181779	0.874835	DHX36
ENSG00000214787	33.1081	3.9143	2.93322	1.33447	0.182049	0.875191	MS4A4E
ENSG00000234284	111.616	2.42882	1.82105	1.33375	0.182286	0.876081	ZNF879
ENSG00000085382	1458.33	0.657867	0.4936	1.33279	0.182599	0.876991	HACE1
ENSG00000114125	1171.3	0.752103	0.56479	1.33165	0.182975	0.877398	RNF7
ENSG00000162511	1606.19	0.570915	0.42913	1.3304	0.183387	0.878005	LAPTM5
ENSG00000189195	310.205	1.17855	0.886028	1.33015	0.183469	0.878005	KIAA1107
ENSG00000196683	1133.45	0.647612	0.486882	1.33012	0.183479	0.878005	TOMM7
ENSG00000088179	2396.6	0.535137	0.402728	1.32878	0.183921	0.879181	PTPN4
ENSG00000120533	1188.97	0.642174	0.483336	1.32863	0.18397	0.879181	ENY2
ENSG00000132485	3369.54	0.414013	0.311759	1.32799	0.184181	0.879384	ZRANB2
ENSG00000168395	915.214	0.788388	0.593775	1.32776	0.184259	0.879384	ING5
ENSG00000086061	19621.5	0.260435	0.196188	1.32747	0.184352	0.879384	DNAJA1
ENSG00000026559	154.332	1.75745	1.32412	1.32726	0.184424	0.879384	KCNG1
ENSG00000099995	6959.79	0.34271	0.258304	1.32677	0.184584	0.87988	SF3A1
ENSG00000101079	637.115	0.915543	0.690775	1.32539	0.185043	0.881076	NDRG3
ENSG00000281974	137.534	1.82409	1.37667	1.325	0.185172	0.881322	NA
ENSG00000157399	72.2777	2.86942	2.16599	1.32476	0.185251	0.881322	ARSE
ENSG00000161405	28.8909	3.66303	2.76653	1.32405	0.185485	0.882188	IKZF3
ENSG00000141101	1697.39	0.586181	0.443034	1.32311	0.1858	0.883234	NOB1
ENSG00000086598	3507.44	0.40835	0.308636	1.32308	0.18581	0.883234	TMED2
ENSG00000122565	5030.7	0.368624	0.278691	1.3227	0.185936	0.883536	CBX3
ENSG00000102699	3765.43	0.425035	0.32137	1.32257	0.185977	0.883536	PARP4
ENSG00000186130	445.704	0.983311	0.743927	1.32178	0.18624	0.883672	ZBTB6
ENSG00000120328	267.7	1.25811	0.95184	1.32177	0.186245	0.883672	PCDHB12
ENSG00000132846	1205.14	0.718423	0.543624	1.32154	0.18632	0.883672	ZBED3
ENSG00000213390	1398.57	0.585976	0.443482	1.32131	0.186399	0.883672	ARHGAP19
ENSG00000187626	122.947	2.11989	1.60448	1.32123	0.186424	0.883672	ZKSCAN4
ENSG00000177685	732.285	0.807055	0.611138	1.32058	0.186642	0.884461	CRACR2B
ENSG00000080709	459.338	1.25175	0.949046	1.31895	0.187185	0.884767	KCNN2
ENSG00000279814	62.9549	3.16699	2.4014	1.31881	0.187233	0.884767	NA
ENSG00000156504	395.822	1.17358	0.88988	1.3188	0.187235	0.884767	FAM122B
ENSG00000131730	287.961	1.2987	0.984835	1.31869	0.187271	0.884767	CKMT2
ENSG00000114349	24.9552	4.23319	3.2106	1.31851	0.187334	0.884767	GNAT1
ENSG00000134262	409.742	1.08967	0.826958	1.31769	0.187609	0.885569	AP4B1
ENSG00000104312	1012.84	0.704662	0.535521	1.31584	0.188227	0.887558	RIPK2
ENSG00000167578	167.865	1.62248	1.23316	1.31571	0.18827	0.887558	RAB4B
ENSG00000204540	17.5761	4.99748	3.80085	1.31483	0.188566	0.888106	PSORS1C1
ENSG00000204538	17.5761	4.99748	3.80085	1.31483	0.188566	0.888106	PSORS1C2
ENSG00000279711	7.22668	6.29676	4.79159	1.31413	0.188803	NA	NA
ENSG00000197837	67.299	2.95302	2.24953	1.31273	0.189274	0.89033	HIST4H4
ENSG00000179314	1476.95	0.687702	0.523907	1.31264	0.189304	0.89033	WSCD1
ENSG00000177932	640.895	0.829259	0.631811	1.31251	0.189348	0.89033	ZNF354C
ENSG00000225950	7.90337	6.2867	4.79154	1.31204	0.189506	0.890365	NTF4
ENSG00000111684	1271.88	0.774253	0.590139	1.31198	0.189526	0.890365	LPCAT3
ENSG00000089060	1117.3	0.696824	0.531234	1.31171	0.189619	0.890365	SLC8B1
ENSG00000023909	248.606	1.33052	1.01436	1.31169	0.189624	0.890365	GCLM
ENSG00000101337	3550.05	0.416601	0.317728	1.31119	0.189795	0.890919	TM9SF4
ENSG00000157445	1396.99	1.07158	0.817656	1.31055	0.190011	0.891189	CACNA2D3
ENSG00000081665	1553	0.562982	0.429918	1.30951	0.190362	0.891189	ZNF506
ENSG00000172269	481.323	0.948034	0.724053	1.30934	0.190418	0.891189	DPAGT1
ENSG00000280355	90.9897	2.3341	1.78422	1.30819	0.190809	0.892093	NA
ENSG00000182195	577.492	0.862567	0.659456	1.308	0.190874	0.892093	LDOC1
ENSG00000049883	308.767	1.24289	0.950365	1.3078	0.190941	0.892093	PTCD2
ENSG00000224877	339.305	1.28949	0.986237	1.30749	0.191047	0.892344	NDUFAF8
ENSG00000185009	1786.56	0.573126	0.4384	1.30731	0.191106	0.892373	AP3M1
ENSG00000279631	28.6293	4.05414	3.10205	1.30692	0.191239	0.89238	NA
ENSG00000197168	392.28	1.09926	0.841146	1.30686	0.191259	0.89238	NEK5
ENSG00000161082	60.1969	2.88965	2.21143	1.30669	0.191318	0.89238	CELF5
ENSG00000171056	5786.53	0.392878	0.300756	1.3063	0.191451	0.892752	SOX7
ENSG00000094755	70.0787	2.96444	2.27078	1.30547	0.191732	0.89287	GABRP
ENSG00000106261	5626.07	0.349501	0.26774	1.30537	0.191765	0.89287	ZKSCAN1
ENSG00000179841	154.529	1.79373	1.3743	1.30519	0.191827	0.89287	AKAP5
ENSG00000165527	2871.66	0.513387	0.393393	1.30502	0.191885	0.89287	ARF6
ENSG00000171865	943.457	0.732537	0.56133	1.305	0.191892	0.89287	RNASEH1
ENSG00000182809	2531.35	0.487259	0.373383	1.30498	0.191898	0.89287	CRIP2
ENSG00000156219	7.54111	6.24971	4.79231	1.30411	0.192195	0.893562	ART3
ENSG00000186648	32.3258	3.82502	2.93311	1.30408	0.192205	0.893562	CARMIL3
ENSG00000124766	17323.1	0.266776	0.20464	1.30363	0.192358	0.893884	SOX4
ENSG00000131477	9913.19	0.294056	0.225612	1.30337	0.19245	0.893884	RAMP2
ENSG00000198746	825.162	0.745441	0.572196	1.30277	0.192653	0.893884	GPATCH3
ENSG00000188375	300.728	1.20602	0.926279	1.30201	0.192915	0.894158	H3F3C
ENSG00000243989	117.698	1.83686	1.41112	1.3017	0.193017	0.894389	ACY1
ENSG00000144579	1440.07	0.577097	0.443609	1.30091	0.193288	0.894885	CTDSP1
ENSG00000145365	524.584	0.951553	0.731609	1.30063	0.193385	0.894885	TIFA
ENSG00000174405	314.305	1.19072	0.915501	1.30062	0.193389	0.894885	LIG4
ENSG00000285558	1034.21	0.7531	0.579101	1.30046	0.193442	0.894888	NA
ENSG00000185112	3486.28	0.400929	0.308396	1.30005	0.193584	0.894896	FAM43A
ENSG00000214113	2176.23	0.579109	0.445555	1.29975	0.193688	0.894896	LYRM4
ENSG00000159479	443.856	1.28926	0.992157	1.29945	0.19379	0.894896	MED8
ENSG00000269964	533.65	1.23479	0.950662	1.29887	0.193988	0.894896	MEI4
ENSG00000101246	795.066	0.805146	0.6199	1.29883	0.194002	0.894896	ARFRP1
ENSG00000072954	46.3017	3.38578	2.6072	1.29863	0.194071	0.894896	TMEM38A
ENSG00000106004	837.05	0.722496	0.556361	1.29861	0.194078	0.894896	HOXA5
ENSG00000279637	37.6177	3.57244	2.75261	1.29784	0.194343	0.895034	NA
ENSG00000171853	2612.63	0.465329	0.35858	1.2977	0.194391	0.895034	TRAPPC12
ENSG00000139187	143.393	1.66324	1.28193	1.29744	0.194478	0.895034	KLRG1
ENSG00000232112	3598.41	0.398506	0.307283	1.29687	0.194676	0.895215	TMA7
ENSG00000119328	508.417	0.915471	0.706136	1.29645	0.19482	0.895631	FAM206A
ENSG00000089063	1089.3	0.658113	0.507953	1.29562	0.195107	0.896464	TMEM230
ENSG00000137767	79.9171	2.89036	2.23173	1.29512	0.195279	0.896683	SQOR
ENSG00000162069	22.5741	4.41283	3.40794	1.29487	0.195366	0.896683	BICDL2
ENSG00000183751	796.601	0.802925	0.620868	1.29323	0.195932	0.898061	TBL3
ENSG00000189292	38.1107	3.60838	2.7908	1.29296	0.196026	0.898249	ALKAL2
ENSG00000171551	39.2919	3.50266	2.70978	1.2926	0.196149	0.898525	ECEL1
ENSG00000114127	4095.36	0.383982	0.297128	1.29231	0.196249	0.898541	XRN1
ENSG00000127241	116.68	1.81742	1.40709	1.29162	0.196489	0.898993	MASP1
ENSG00000156531	2082.77	0.490217	0.379653	1.29122	0.196626	0.898993	PHF6
ENSG00000103316	37.6147	3.60114	2.78987	1.29079	0.196776	0.898993	CRYM
ENSG00000007312	60.9895	2.96253	2.29539	1.29065	0.196827	0.898993	CD79B
ENSG00000100109	1395.91	0.594185	0.460436	1.29048	0.196883	0.898993	TFIP11
ENSG00000155970	677.766	0.953972	0.73939	1.29022	0.196976	0.898993	MICU3
ENSG00000151893	2610.9	0.488772	0.378855	1.29013	0.197006	0.898993	CACUL1
ENSG00000154813	793.913	0.795476	0.616603	1.29009	0.197018	0.898993	DPH3
ENSG00000232859	154.302	1.65591	1.28437	1.28927	0.197304	0.898993	LYRM9
ENSG00000135604	65.3192	2.98942	2.31918	1.289	0.197397	0.899036	STX11
ENSG00000247596	873.801	0.816166	0.633369	1.28861	0.197534	0.899036	TWF2
ENSG00000133131	1075.32	0.649472	0.504115	1.28834	0.197628	0.899036	MORC4
ENSG00000100024	43.8169	3.33488	2.59028	1.28746	0.197934	0.899443	UPB1
ENSG00000242252	45.5175	3.29469	2.55945	1.28727	0.198002	0.89951	BGLAP
ENSG00000119703	41.9559	3.42371	2.66026	1.28698	0.1981	0.899527	ZC2HC1C
ENSG00000139351	59.4359	3.0631	2.38012	1.28695	0.198112	0.899527	SYCP3
ENSG00000277277	20.415	4.57129	3.55483	1.28594	0.198464	0.900404	FAM243B
ENSG00000103495	3508.16	0.404776	0.314843	1.28565	0.198567	0.900571	MAZ
ENSG00000076043	454.354	0.968536	0.753475	1.28542	0.198644	0.900571	REXO2
ENSG00000134463	262.787	1.23044	0.957342	1.28526	0.1987	0.900571	ECHDC3
ENSG00000161203	6886.7	0.335321	0.260991	1.2848	0.198862	0.900625	AP2M1
ENSG00000175137	855.601	0.709553	0.552321	1.28468	0.198906	0.900625	SH3BP5L
ENSG00000156709	1234.88	0.618882	0.48204	1.28388	0.199184	0.900625	AIFM1
ENSG00000172403	167.063	2.45331	1.91129	1.28359	0.199284	0.900625	SYNPO2
ENSG00000005156	3288.98	0.406308	0.316984	1.28179	0.199915	0.901909	LIG3
ENSG00000134287	3935.22	0.400611	0.312628	1.28143	0.200043	0.901986	ARF3
ENSG00000278662	478.864	0.937413	0.731819	1.28094	0.200216	0.902048	GOLGA6L10
ENSG00000140612	2499.27	0.449316	0.350988	1.28015	0.200494	0.902246	SEC11A
ENSG00000171962	325.082	1.14035	0.890996	1.27986	0.200594	0.902246	DRC3
ENSG00000125954	4646.19	0.359689	0.28106	1.27976	0.20063	0.902246	CHURC1-FNTB
ENSG00000214717	2031.79	0.490282	0.383117	1.27972	0.200644	0.902246	ZBED1
ENSG00000040633	1465.8	0.580378	0.453539	1.27966	0.200663	0.902246	PHF23
ENSG00000105997	4455.34	0.430242	0.336309	1.27931	0.20079	0.902246	HOXA3
ENSG00000184374	186.422	1.57793	1.23357	1.27916	0.20084	0.902246	COLEC10
ENSG00000092010	2119.85	0.521632	0.407909	1.27879	0.20097	0.902246	PSME1
ENSG00000126945	2277	0.479826	0.375237	1.27873	0.200993	0.902246	HNRNPH2
ENSG00000177600	21028.8	0.259312	0.202838	1.27842	0.2011	0.902246	RPLP2
ENSG00000182107	32.1981	3.79769	2.97082	1.27833	0.201133	0.902246	TMEM30B
ENSG00000160190	675.619	0.819241	0.641158	1.27775	0.201337	0.902246	SLC37A1
ENSG00000150753	10381.9	0.283417	0.221834	1.27761	0.201388	0.902246	CCT5
ENSG00000165102	2117.57	0.546989	0.42821	1.27738	0.201467	0.902246	HGSNAT
ENSG00000133069	370.854	1.04542	0.818432	1.27734	0.201482	0.902246	TMCC2
ENSG00000139410	20.5511	4.05746	3.17752	1.27693	0.201628	0.902358	SDSL
ENSG00000125730	155.701	1.57785	1.236	1.27658	0.201752	0.902358	C3
ENSG00000138449	687.258	0.777131	0.608792	1.27651	0.201774	0.902358	SLC40A1
ENSG00000283632	1846.77	0.57718	0.452324	1.27603	0.201945	0.902531	EXOC3L2
ENSG00000221882	151.56	1.58503	1.24223	1.27595	0.201972	0.902531	OR3A2
ENSG00000184647	33.8247	3.70269	2.90485	1.27466	0.20243	0.903072	PRSS55
ENSG00000141580	1707.63	0.547579	0.429642	1.2745	0.202486	0.903072	WDR45B
ENSG00000167395	1256.87	0.614085	0.482082	1.27382	0.202728	0.903072	ZNF646
ENSG00000099385	1060.61	0.638115	0.501055	1.27354	0.202825	0.903072	BCL7C
ENSG00000139574	28.6045	3.95744	3.10759	1.27348	0.202849	0.903072	NPFF
ENSG00000267796	93.5916	2.50388	1.96668	1.27315	0.202963	0.903072	LIN37
ENSG00000154589	77.5269	2.24713	1.76529	1.27296	0.203034	0.903072	LY96
ENSG00000067596	4462.22	0.361512	0.284083	1.27256	0.203175	0.903072	DHX8
ENSG00000175352	122.983	2.02148	1.58859	1.2725	0.203194	0.903072	NRIP3
ENSG00000278949	65.8131	2.91837	2.29414	1.2721	0.203339	0.903072	NA
ENSG00000284952	493.769	1.03261	0.811975	1.27172	0.203472	0.903072	NA
ENSG00000113742	1784.85	0.549553	0.432166	1.27162	0.203506	0.903072	CPEB4
ENSG00000130158	12396.6	0.337001	0.265115	1.27115	0.203675	0.903462	DOCK6
ENSG00000214193	706.986	0.801969	0.631495	1.26995	0.204101	0.904109	SH3D21
ENSG00000115839	4447.8	0.358311	0.28235	1.26903	0.204431	0.904109	RAB3GAP1
ENSG00000237521	6.88356	6.08268	4.79336	1.26898	0.204449	NA	OR7E24
ENSG00000149557	3058.05	0.463795	0.365494	1.26895	0.204458	0.904109	FEZ1
ENSG00000177606	44278.3	0.238944	0.188303	1.26894	0.204463	0.904109	JUN
ENSG00000107807	6.24514	6.08061	4.79261	1.26875	0.204531	NA	TLX1
ENSG00000125510	188.551	1.4392	1.1349	1.26812	0.204753	0.904217	OPRL1
ENSG00000214107	26.7377	4.17571	3.29411	1.26763	0.204931	0.904416	MAGEB1
ENSG00000125454	100.337	2.36822	1.86848	1.26746	0.204992	0.904416	SLC25A19
ENSG00000160678	51.8869	2.65018	2.09171	1.26699	0.205158	0.904416	S100A1
ENSG00000121316	864.088	0.696485	0.549836	1.26671	0.205258	0.904416	PLBD1
ENSG00000141738	14.0758	5.21618	4.11857	1.2665	0.205333	0.904416	GRB7
ENSG00000130254	9852.31	0.294458	0.232575	1.26608	0.205485	0.904416	SAFB2
ENSG00000198805	2148.81	0.509558	0.402549	1.26583	0.205574	0.904416	PNP
ENSG00000203880	2251.17	0.463941	0.366611	1.26548	0.205698	0.904416	PCMTD2
ENSG00000272414	76.0236	2.45531	1.94035	1.2654	0.205728	0.904416	FAM47E-STBD1
ENSG00000081818	30.5445	3.80079	3.00498	1.26483	0.205933	0.904416	PCDHB4
ENSG00000226479	712.007	0.757121	0.59897	1.26404	0.206216	0.904416	TMEM185B
ENSG00000100307	80.4701	2.10087	1.66216	1.26394	0.206252	0.904416	CBX7
ENSG00000217555	856.65	0.783656	0.620016	1.26393	0.206256	0.904416	CKLF
ENSG00000159263	15.09	5.07056	4.01183	1.2639	0.206265	0.904416	SIM2
ENSG00000205549	31.5586	3.76447	2.97929	1.26354	0.206394	0.904416	C9orf92
ENSG00000144278	416.745	1.00975	0.799197	1.26346	0.206424	0.904416	GALNT13
ENSG00000258472	4418.48	0.382831	0.303058	1.26322	0.206508	0.904416	NA
ENSG00000122584	28.8378	3.47429	2.75371	1.26168	0.207065	0.905796	NXPH1
ENSG00000009954	12027.7	0.292432	0.231867	1.26121	0.207234	0.905914	BAZ1B
ENSG00000162430	7614.28	0.302571	0.239929	1.26108	0.207279	0.905914	SELENON
ENSG00000122359	1324.04	0.602207	0.477598	1.26091	0.207343	0.905923	ANXA11
ENSG00000119599	336.514	1.07604	0.853517	1.26071	0.207412	0.905923	DCAF4
ENSG00000136193	2513.76	0.469376	0.372463	1.2602	0.207599	0.905923	SCRN1
ENSG00000124678	41.28	3.34059	2.65251	1.25941	0.207883	0.906684	TCP11
ENSG00000215148	20.6468	3.95087	3.13824	1.25895	0.20805	0.907174	PRSS41
ENSG00000132464	14.7206	5.08366	4.03954	1.25847	0.20822	0.907174	ENAM
ENSG00000175538	1144.46	0.750018	0.596068	1.25828	0.208291	0.907174	KCNE3
ENSG00000155962	73.8821	2.3521	1.87042	1.25753	0.208563	0.907174	CLIC2
ENSG00000171314	3699.69	0.38165	0.30358	1.25717	0.208694	0.907174	PGAM1
ENSG00000279364	357.232	1.0478	0.833492	1.25712	0.208708	0.907174	NA
ENSG00000198034	26345	0.23737	0.188863	1.25683	0.208813	0.907174	RPS4X
ENSG00000177674	344.257	1.13087	0.899801	1.2568	0.208827	0.907174	AGTRAP
ENSG00000204231	639.782	0.817716	0.650683	1.2567	0.208861	0.907174	RXRB
ENSG00000260691	59.4655	2.53403	2.01658	1.25659	0.208901	0.907174	ANKRD20A1
ENSG00000142178	2326.91	0.548494	0.436499	1.25658	0.208907	0.907174	SIK1
ENSG00000110583	869.931	0.727398	0.57945	1.25533	0.209361	0.907486	NAA40
[truncated: 15,263 more rows]

## Sheet: V_Endo vs V_HSPC
	baseMean	log2FoldChange	lfcSE	stat	pvalue	padj	symbol
ENSG00000134871	41239.6	6.16437	0.198249	31.0941	2.89714e-212	4.60095e-208	COL4A2
ENSG00000112769	11876.9	7.41584	0.248904	29.7939	4.68577e-195	3.72073e-191	LAMA4
ENSG00000185070	12662.5	6.17296	0.228499	27.0153	9.77269e-161	5.17334e-157	FLRT2
ENSG00000118257	22946.7	5.2296	0.195487	26.7516	1.18309e-157	4.69717e-154	NRP2
ENSG00000128052	39636.3	4.64758	0.176776	26.2908	2.44229e-152	7.7572e-149	KDR
ENSG00000187498	37525.6	6.75717	0.261757	25.8147	6.06334e-147	1.60486e-143	COL4A1
ENSG00000091136	20174.1	4.96302	0.203013	24.4468	5.44304e-132	1.08051e-128	LAMB1
ENSG00000142798	105864	3.62705	0.160198	22.641	1.71066e-113	2.46973e-110	HSPG2
ENSG00000131711	19766	4.61676	0.209094	22.0799	4.93711e-108	6.53386e-105	MAP1B
ENSG00000131016	17797.3	4.32247	0.212793	20.3131	9.85875e-92	1.11833e-88	AKAP12
ENSG00000137872	6517.14	5.74648	0.284543	20.1955	1.07266e-90	1.13566e-87	SEMA6D
ENSG00000204291	5860.99	11.3553	0.585371	19.3984	7.95573e-84	7.01916e-81	COL15A1
ENSG00000132688	5465.57	6.64858	0.349235	19.0375	8.33552e-81	6.96718e-78	NES
ENSG00000198844	3200.74	8.25423	0.45386	18.1867	6.57563e-74	4.97274e-71	ARHGEF15
ENSG00000135636	15387.9	4.67157	0.258673	18.0597	6.61366e-73	4.37632e-70	DYSF
ENSG00000120549	8075.84	4.79943	0.276298	17.3705	1.38032e-67	7.8289e-65	KIAA1217
ENSG00000038427	4255.07	5.69077	0.329958	17.247	1.17934e-66	6.45832e-64	VCAN
ENSG00000159307	2901.96	7.52234	0.438579	17.1516	6.11542e-66	3.2373e-63	SCUBE1
ENSG00000088756	7496.78	4.69612	0.278434	16.8662	7.97769e-64	3.8392e-61	ARHGAP28
ENSG00000184557	8924.21	4.11609	0.246828	16.6759	1.96088e-62	8.89733e-60	SOCS3
ENSG00000118200	3299.63	6.07431	0.369124	16.456	7.59128e-61	3.34881e-58	CAMSAP2
ENSG00000115461	3644.29	11.0696	0.69143	16.0097	1.09307e-57	4.69162e-55	IGFBP5
ENSG00000037280	17270.6	3.38483	0.212663	15.9164	4.87974e-57	2.03934e-54	FLT4
ENSG00000067798	5589.37	8.27177	0.525135	15.7517	6.68568e-56	2.65438e-53	NAV3
ENSG00000140945	9533.26	6.61114	0.431101	15.3355	4.42957e-53	1.6749e-50	CDH13
ENSG00000198959	5129.59	4.60713	0.301129	15.2995	7.7019e-53	2.84451e-50	TGM2
ENSG00000026025	32795	3.0094	0.197686	15.2231	2.48424e-52	8.96641e-50	VIM
ENSG00000116962	10915.6	3.98985	0.266039	14.9972	7.65337e-51	2.70096e-48	NID1
ENSG00000124942	16677	3.30108	0.224731	14.689	7.57801e-49	2.56056e-46	AHNAK
ENSG00000164741	9156.27	3.98018	0.273441	14.5559	5.35972e-48	1.77329e-45	DLC1
ENSG00000118523	2695.15	6.15917	0.425932	14.4605	2.15377e-47	6.9804e-45	CTGF
ENSG00000146674	3166.33	11.2947	0.783783	14.4105	4.44195e-47	1.38319e-44	IGFBP3
ENSG00000179776	25307.2	2.89421	0.200876	14.408	4.61162e-47	1.40841e-44	CDH5
ENSG00000099866	1947.26	7.1318	0.495541	14.392	5.81236e-47	1.74162e-44	MADCAM1
ENSG00000284686	3562.76	7.64528	0.543032	14.0789	5.12239e-45	1.47907e-42	NA
ENSG00000110799	8579.65	4.018	0.290138	13.8486	1.29759e-43	3.61527e-41	VWF
ENSG00000187942	10131.5	3.67815	0.267555	13.7473	5.28971e-43	1.44838e-40	LDLRAD2
ENSG00000099250	9760.87	3.31685	0.242235	13.6927	1.12232e-42	3.02094e-40	NRP1
ENSG00000088387	9031.3	5.22908	0.384733	13.5915	4.49986e-42	1.17151e-39	DOCK9
ENSG00000165757	11239	3.12039	0.231287	13.4914	1.75672e-41	4.49974e-39	JCAD
ENSG00000169744	20337	2.97991	0.221538	13.451	3.03698e-41	7.6556e-39	LDB2
ENSG00000175745	2008.64	9.22322	0.689768	13.3715	8.87453e-41	2.20213e-38	NR2F1
ENSG00000175899	14220.4	4.20699	0.32155	13.0835	4.09165e-39	9.84537e-37	A2M
ENSG00000183454	2097.42	9.45761	0.724018	13.0627	5.381e-39	1.27546e-36	GRIN2A
ENSG00000101825	1991.45	8.2101	0.647241	12.6848	7.18253e-37	1.62951e-34	MXRA5
ENSG00000092421	7437.42	3.50691	0.276852	12.6671	9.00216e-37	2.01357e-34	SEMA6A
ENSG00000164692	5963.02	5.91152	0.467766	12.6378	1.30713e-36	2.88314e-34	COL1A2
ENSG00000171587	3026.37	4.91179	0.392699	12.5078	6.7693e-36	1.47265e-33	DSCAM
ENSG00000004399	39058.1	2.50634	0.203411	12.3216	6.93359e-35	1.43003e-32	PLXND1
ENSG00000154529	2438.29	5.04854	0.410372	12.3023	8.79811e-35	1.79132e-32	CNTNAP3B
ENSG00000140937	1339.65	7.39226	0.601759	12.2844	1.09833e-34	2.20793e-32	CDH11
ENSG00000138411	2958.53	8.12607	0.661708	12.2804	1.15371e-34	2.29027e-32	HECW2
ENSG00000136237	7212.04	3.26561	0.266769	12.2414	1.86857e-34	3.66355e-32	RAPGEF5
ENSG00000165495	1584.24	8.46194	0.693091	12.209	2.78303e-34	5.38992e-32	PKNOX2
ENSG00000169418	1964.75	5.5607	0.456008	12.1943	3.3342e-34	6.37957e-32	NPR1
ENSG00000154864	8068.22	4.51621	0.370845	12.1781	4.06413e-34	7.68362e-32	PIEZO2
ENSG00000137509	11265.7	3.39542	0.279049	12.1678	4.6128e-34	8.61834e-32	PRCP
ENSG00000142871	4090.25	4.01178	0.329794	12.1645	4.80287e-34	8.86912e-32	CYR61
ENSG00000196411	10427.3	2.8883	0.237826	12.1446	6.12764e-34	1.11854e-31	EPHB4
ENSG00000104067	14530	2.59356	0.213858	12.1275	7.55044e-34	1.3626e-31	TJP1
ENSG00000162407	4079.05	4.34036	0.359334	12.0789	1.36541e-33	2.40934e-31	PLPP3
ENSG00000160145	14067.8	3.46727	0.287325	12.0674	1.56988e-33	2.7397e-31	KALRN
ENSG00000158555	3472.16	4.44405	0.368777	12.0508	1.92171e-33	3.31724e-31	GDPD5
ENSG00000171056	3184.83	5.62015	0.470542	11.944	6.97914e-33	1.19178e-30	SOX7
ENSG00000147113	5303.17	3.51216	0.294299	11.934	7.87167e-33	1.32989e-30	DIPK2B
ENSG00000049130	3620.52	4.41509	0.374058	11.8032	3.75717e-32	6.21538e-30	KITLG
ENSG00000141622	1262.32	9.6596	0.818976	11.7947	4.1556e-32	6.80362e-30	RNF165
ENSG00000144668	16869.2	2.48048	0.210713	11.7718	5.45356e-32	8.83754e-30	ITGA9
ENSG00000125810	20240.4	2.36223	0.201231	11.7389	8.05438e-32	1.29204e-29	CD93
ENSG00000077943	1979.92	6.64282	0.566891	11.718	1.03086e-31	1.63712e-29	ITGA8
ENSG00000127329	10237.8	2.75013	0.23592	11.657	2.11237e-31	3.28888e-29	PTPRB
ENSG00000157827	5210.42	3.50282	0.302158	11.5927	4.48879e-31	6.85446e-29	FMNL2
ENSG00000113140	4219.24	3.99501	0.346369	11.534	8.89659e-31	1.34559e-28	SPARC
ENSG00000173706	3768.65	3.87312	0.337064	11.4908	1.46813e-30	2.179e-28	HEG1
ENSG00000171864	1074.77	8.80506	0.785158	11.2144	3.46613e-29	4.95907e-27	PRND
ENSG00000221866	4131.09	3.67115	0.327559	11.2076	3.74239e-29	5.30651e-27	PLXNA4
ENSG00000176771	4192.91	3.89799	0.347859	11.2056	3.82546e-29	5.3763e-27	NCKAP5
ENSG00000144824	2194.41	4.75664	0.426475	11.1534	6.89275e-29	9.51859e-27	PHLDB2
ENSG00000175274	13623.1	2.43634	0.21856	11.1472	7.38606e-29	1.01119e-26	TP53I11
ENSG00000277443	14654.3	2.41511	0.216674	11.1463	7.46548e-29	1.01333e-26	MARCKS
ENSG00000164867	2557.35	4.69649	0.421587	11.14	8.01037e-29	1.06901e-26	NOS3
ENSG00000130032	1043.31	8.64557	0.777902	11.114	1.07302e-28	1.42005e-26	PRRG3
ENSG00000054654	6823.67	3.25831	0.295243	11.036	2.56109e-28	3.28005e-26	SYNE2
ENSG00000113594	3506.55	4.49486	0.407491	11.0306	2.72107e-28	3.45707e-26	LIFR
ENSG00000142192	29788.6	2.07984	0.18912	10.9975	3.92926e-28	4.95243e-26	APP
ENSG00000131477	5845.72	3.51862	0.319977	10.9965	3.97327e-28	4.96846e-26	RAMP2
ENSG00000147862	10374.3	2.75144	0.251662	10.9331	8.00743e-28	9.85783e-26	NFIB
ENSG00000182022	2716.06	4.27386	0.391582	10.9144	9.84146e-28	1.20225e-25	CHST15
ENSG00000185650	10508.9	2.58929	0.239158	10.8267	2.57379e-27	3.00546e-25	ZFP36L1
ENSG00000085733	4780.57	3.52897	0.326106	10.8216	2.72133e-27	3.15456e-25	CTTN
ENSG00000139263	4305	3.83217	0.354724	10.8033	3.32213e-27	3.8231e-25	LRIG3
ENSG00000146950	1815.88	5.44881	0.511966	10.6429	1.88123e-26	2.13399e-24	SHROOM2
ENSG00000157510	6042.15	2.98924	0.281526	10.618	2.4578e-26	2.76824e-24	AFAP1L1
ENSG00000133574	4407.64	3.99136	0.376126	10.6117	2.62799e-26	2.93909e-24	GIMAP4
ENSG00000137962	5176.83	3.1324	0.296382	10.5688	4.15881e-26	4.61861e-24	ARHGAP29
ENSG00000115963	1587.55	7.59005	0.720806	10.53	6.28642e-26	6.88515e-24	RND3
ENSG00000213949	3206.16	3.79063	0.36095	10.5018	8.47334e-26	9.21679e-24	ITGA1
ENSG00000128567	11057.1	2.93307	0.280083	10.4721	1.15997e-25	1.2447e-23	PODXL
ENSG00000163638	4158.71	4.93857	0.472197	10.4587	1.33681e-25	1.42482e-23	ADAMTS9
ENSG00000096433	2051.84	4.56724	0.438463	10.4165	2.08532e-25	2.2078e-23	ITPR3
ENSG00000162849	4516.79	3.51355	0.33735	10.4151	2.11486e-25	2.22424e-23	KIF26B
ENSG00000145632	9045.13	2.93741	0.283903	10.3465	4.33998e-25	4.53442e-23	PLK2
ENSG00000164176	2831.04	3.9166	0.378856	10.338	4.74544e-25	4.89366e-23	EDIL3
ENSG00000144642	3774.92	4.001	0.387289	10.3308	5.11484e-25	5.24056e-23	RBMS3
ENSG00000140009	2841.3	3.94348	0.385368	10.233	1.41044e-24	1.4267e-22	ESR2
ENSG00000106991	8007.46	2.67158	0.262087	10.1935	2.12004e-24	2.13091e-22	ENG
ENSG00000114315	3790.06	3.60731	0.354106	10.1871	2.26459e-24	2.24775e-22	HES1
ENSG00000186994	2509.48	4.55508	0.447245	10.1847	2.31959e-24	2.28804e-22	KANK3
ENSG00000071575	1673.14	11.8163	1.16161	10.1724	2.63423e-24	2.58236e-22	TRIB2
ENSG00000196526	2785.65	4.64756	0.458553	10.1353	3.85295e-24	3.73102e-22	AFAP1
ENSG00000066629	1266.99	9.76895	0.965716	10.1158	4.70368e-24	4.52722e-22	EML1
ENSG00000134954	12917.3	2.59915	0.25822	10.0657	7.83559e-24	7.45132e-22	ETS1
ENSG00000187678	2567.26	4.32194	0.42956	10.0613	8.19096e-24	7.74289e-22	SPRY4
ENSG00000110092	6484.58	3.50533	0.349076	10.0417	9.98966e-24	9.38733e-22	CCND1
ENSG00000184349	1307.14	6.92494	0.690628	10.027	1.15954e-23	1.08321e-21	EFNA5
ENSG00000122786	12199.9	3.23053	0.322674	10.0117	1.35357e-23	1.24977e-21	CALD1
ENSG00000126785	3132.87	3.97176	0.397402	9.99432	1.6139e-23	1.48153e-21	RHOJ
ENSG00000244694	2254.15	4.375	0.43782	9.99268	1.64077e-23	1.49189e-21	PTCHD4
ENSG00000091140	8387.73	2.49974	0.250162	9.99249	1.64399e-23	1.49189e-21	DLD
ENSG00000143603	1658.03	6.12502	0.613112	9.99006	1.68478e-23	1.52022e-21	KCNN3
ENSG00000173320	2121.64	4.32308	0.433877	9.96384	2.19416e-23	1.96867e-21	STOX2
ENSG00000124772	2437.57	4.09457	0.413089	9.91208	3.68895e-23	3.29125e-21	CPNE5
ENSG00000204956	6223.88	2.76475	0.279212	9.90195	4.0824e-23	3.62194e-21	PCDHGA1
ENSG00000081853	6222.92	2.76447	0.27924	9.89997	4.16401e-23	3.67381e-21	PCDHGA2
ENSG00000254245	6139.67	2.747	0.280603	9.78962	1.24766e-22	1.08274e-20	PCDHGA3
ENSG00000130300	24715	1.84796	0.18911	9.77186	1.48695e-22	1.28338e-20	PLVAP
ENSG00000254221	6092.07	2.73444	0.281178	9.72492	2.36095e-22	2.01582e-20	PCDHGB1
ENSG00000169855	10027.5	2.81446	0.289525	9.72094	2.45515e-22	2.08504e-20	ROBO1
ENSG00000148848	2028.56	4.29096	0.441464	9.71984	2.4816e-22	2.09629e-20	ADAM12
ENSG00000176641	830.364	9.66906	0.996223	9.70572	2.85065e-22	2.38269e-20	RNF152
ENSG00000133026	25924	1.87357	0.193251	9.695	3.16635e-22	2.63271e-20	MYH10
ENSG00000114115	2373.96	6.20011	0.639958	9.68831	3.38091e-22	2.79647e-20	RBP1
ENSG00000130158	7770.59	2.48615	0.25815	9.63066	5.93448e-22	4.88318e-20	DOCK6
ENSG00000182492	1483.18	6.68031	0.69756	9.57669	1.00202e-21	8.11893e-20	BGN
ENSG00000116774	1197.38	11.4693	1.2009	9.55065	1.28889e-21	1.03378e-19	OLFML3
ENSG00000214944	2207.92	6.87156	0.72068	9.53482	1.50145e-21	1.19822e-19	ARHGEF28
ENSG00000262576	5963.3	2.69771	0.283931	9.50131	2.07273e-21	1.64585e-19	PCDHGA4
ENSG00000091986	2238.25	5.02906	0.530351	9.48252	2.48204e-21	1.96106e-19	CCDC80
ENSG00000106852	1608.42	5.58729	0.591176	9.45115	3.35143e-21	2.63485e-19	LHX6
ENSG00000124181	8076.09	2.41973	0.256686	9.42683	4.22687e-21	3.30675e-19	PLCG1
ENSG00000253910	5891.66	2.67869	0.284543	9.41398	4.77696e-21	3.68267e-19	PCDHGB2
ENSG00000186642	1896.79	4.25034	0.452248	9.39825	5.54795e-21	4.25637e-19	PDE2A
ENSG00000166033	1763.81	7.97522	0.849229	9.39113	5.93614e-21	4.5323e-19	HTRA1
ENSG00000170485	1466.49	4.88696	0.520666	9.38599	6.23309e-21	4.73625e-19	NPAS2
ENSG00000005108	3335.3	5.23587	0.55985	9.35227	8.57869e-21	6.48753e-19	THSD7A
ENSG00000196628	16969.6	1.92233	0.205791	9.3412	9.52445e-21	7.16861e-19	TCF4
ENSG00000143341	5998.08	3.42086	0.366476	9.33448	1.01489e-20	7.56688e-19	HMCN1
ENSG00000178662	893.233	10.0875	1.08294	9.31496	1.22002e-20	8.96995e-19	CSRNP3
ENSG00000109501	1653.28	4.54549	0.488607	9.30297	1.36578e-20	9.99537e-19	WFS1
ENSG00000141753	9462.97	2.66165	0.286497	9.29033	1.53808e-20	1.12047e-18	IGFBP4
ENSG00000129422	2625.15	5.28902	0.569367	9.2893	1.55313e-20	1.12626e-18	MTUS1
ENSG00000227051	1899.75	6.28236	0.678598	9.25785	2.08588e-20	1.49891e-18	C14orf132
ENSG00000104967	1967.16	6.77892	0.733807	9.23802	2.51097e-20	1.78819e-18	NOVA2
ENSG00000188643	1987.93	4.14328	0.44911	9.22554	2.82139e-20	2.00029e-18	S100A16
ENSG00000130396	12763	2.12199	0.230126	9.22098	2.94406e-20	2.0705e-18	AFDN
ENSG00000253485	5769.85	2.64506	0.286855	9.22089	2.9465e-20	2.0705e-18	PCDHGA5
ENSG00000011105	4461	2.88683	0.313468	9.20931	3.28234e-20	2.29633e-18	TSPAN9
ENSG00000138835	8169.03	2.32967	0.253083	9.20514	3.41212e-20	2.37666e-18	RGS3
ENSG00000166444	3349.59	3.23757	0.352664	9.18033	4.29765e-20	2.95458e-18	ST5
ENSG00000139289	5480.53	2.69264	0.293453	9.1757	4.48648e-20	3.07111e-18	PHLDA1
ENSG00000145555	9503.8	2.50913	0.273468	9.17522	4.50666e-20	3.07168e-18	MYO10
ENSG00000113758	16110	1.97283	0.216071	9.13049	6.8193e-20	4.60839e-18	DBN1
ENSG00000182463	2114.91	5.42716	0.597197	9.08771	1.01143e-19	6.77741e-18	TSHZ2
ENSG00000169291	7707.02	2.36442	0.260485	9.07699	1.11618e-19	7.41675e-18	SHE
ENSG00000166147	6072.33	2.73545	0.301878	9.06142	1.28763e-19	8.52033e-18	FBN1
ENSG00000262209	5654.64	2.61093	0.289083	9.03177	1.68915e-19	1.11309e-17	PCDHGB3
ENSG00000144645	2115.08	5.06859	0.562018	9.01855	1.90587e-19	1.25071e-17	OSBPL10
ENSG00000114019	3885.28	2.97715	0.332283	8.95967	3.25658e-19	2.11958e-17	AMOTL2
ENSG00000124766	11456.6	2.05052	0.229119	8.94959	3.56789e-19	2.31272e-17	SOX4
ENSG00000136378	2632.2	4.07483	0.456758	8.9212	4.61245e-19	2.95364e-17	ADAMTS7
ENSG00000283563	2946.96	3.71619	0.417843	8.89376	5.90765e-19	3.76785e-17	ZCWPW2
ENSG00000096696	7083.85	4.35109	0.490217	8.87584	6.94049e-19	4.37389e-17	DSP
ENSG00000157570	15213.5	2.18987	0.247133	8.8611	7.923e-19	4.97333e-17	TSPAN18
ENSG00000253731	5548.48	2.57886	0.291148	8.85754	8.1798e-19	5.11431e-17	PCDHGA6
ENSG00000196781	3139.77	3.33278	0.376807	8.84481	9.16843e-19	5.70995e-17	TLE1
ENSG00000117114	5121.09	2.98098	0.338192	8.81446	1.20261e-18	7.41328e-17	ADGRL2
ENSG00000168477	3311.85	4.05741	0.460321	8.8143	1.20435e-18	7.41328e-17	TNXB
ENSG00000111961	8203.93	2.25068	0.255374	8.81328	1.21537e-18	7.45222e-17	SASH1
ENSG00000076706	3026.68	3.45851	0.392932	8.80181	1.34632e-18	8.16065e-17	MCAM
ENSG00000105538	2922.74	4.65803	0.529261	8.80101	1.3559e-18	8.18747e-17	RASIP1
ENSG00000147408	1877.5	4.07297	0.464667	8.76537	1.86164e-18	1.11968e-16	CSGALNACT1
ENSG00000165810	992.207	10.6392	1.21383	8.76496	1.86836e-18	1.11968e-16	BTNL9
ENSG00000170989	1887.2	4.00932	0.458509	8.74426	2.24486e-18	1.33523e-16	S1PR1
ENSG00000163430	7843.91	2.36251	0.270246	8.74207	2.28871e-18	1.35119e-16	FSTL1
ENSG00000152661	3869.67	4.94827	0.566325	8.73752	2.38276e-18	1.39633e-16	GJA1
ENSG00000111145	14763.2	1.9333	0.22173	8.71918	2.80218e-18	1.63608e-16	ELK3
ENSG00000173269	6627.59	2.36943	0.27279	8.68592	3.75699e-18	2.17755e-16	MMRN2
ENSG00000077092	2575.65	3.81183	0.439514	8.67284	4.21465e-18	2.43392e-16	RARB
ENSG00000076356	3602	4.17632	0.481595	8.67186	4.25127e-18	2.44617e-16	PLXNA2
ENSG00000157654	9336.16	2.40067	0.277054	8.665	4.51495e-18	2.58852e-16	PALM2-AKAP2
ENSG00000128641	5091.2	2.60361	0.302538	8.60592	7.57098e-18	4.30949e-16	MYO1B
ENSG00000050820	3484.35	3.34557	0.389244	8.59503	8.32464e-18	4.70475e-16	BCAR1
ENSG00000253767	4838.09	2.59966	0.303474	8.56632	1.06844e-17	5.99573e-16	PCDHGA8
ENSG00000253537	5256.94	2.5619	0.299194	8.56269	1.10268e-17	6.16606e-16	PCDHGA7
ENSG00000113555	4139	4.1779	0.488066	8.56011	1.12761e-17	6.28334e-16	PCDH12
ENSG00000184226	1732.85	4.23898	0.496354	8.54024	1.33944e-17	7.43766e-16	PCDH9
ENSG00000079308	4064.68	2.91434	0.341412	8.53613	1.38793e-17	7.68001e-16	TNS1
ENSG00000104368	2253.41	3.56709	0.418067	8.53234	1.43421e-17	7.90856e-16	PLAT
ENSG00000166025	9976.15	2.0179	0.236566	8.52999	1.46355e-17	8.04244e-16	AMOTL1
ENSG00000253953	5234.13	2.55545	0.299672	8.52751	1.49535e-17	8.18884e-16	PCDHGB4
ENSG00000204217	7864.68	2.1734	0.25518	8.51712	1.63571e-17	8.92669e-16	BMPR2
ENSG00000276547	4790.03	2.5939	0.30461	8.51547	1.65915e-17	9.02364e-16	PCDHGB5
ENSG00000241978	9073.23	2.37495	0.278938	8.51427	1.67649e-17	9.08683e-16	AKAP2
ENSG00000107105	849.711	10.9387	1.28759	8.49551	1.97065e-17	1.06449e-15	ELAVL2
ENSG00000123572	596.806	8.64112	1.01776	8.49035	2.06007e-17	1.10902e-15	NRK
ENSG00000116667	4288.46	2.71692	0.320602	8.47441	2.36266e-17	1.26761e-15	C1orf21
ENSG00000185736	1628.16	5.01213	0.593305	8.44782	2.968e-17	1.58703e-15	ADARB2
ENSG00000182718	5438.13	2.59848	0.307947	8.43807	3.22621e-17	1.71931e-15	ANXA2
ENSG00000145685	4059.88	3.78899	0.450169	8.41681	3.86888e-17	2.05491e-15	LHFPL2
ENSG00000196329	2189.92	4.53428	0.540899	8.38286	5.16581e-17	2.73461e-15	GIMAP5
ENSG00000173482	22319.5	1.60889	0.193203	8.32748	8.25833e-17	4.34273e-15	PTPRM
ENSG00000100311	1133.71	4.87335	0.585943	8.31711	9.01335e-17	4.72413e-15	PDGFB
ENSG00000186867	598.518	6.94814	0.840717	8.26455	1.40227e-16	7.30147e-15	QRFPR
ENSG00000066735	3141.87	3.04797	0.368954	8.26112	1.44308e-16	7.4894e-15	KIF26A
ENSG00000204301	4399.76	3.33996	0.404363	8.25982	1.45888e-16	7.54675e-15	NOTCH4
ENSG00000261934	4245.88	2.64909	0.321171	8.24822	1.60773e-16	8.23626e-15	PCDHGA9
ENSG00000109472	929.093	5.34645	0.649145	8.23615	1.77842e-16	9.08138e-15	CPE
ENSG00000167861	561.431	8.77543	1.06626	8.23012	1.87033e-16	9.52008e-15	HID1
ENSG00000150687	3419.34	3.11398	0.378751	8.22171	2.00615e-16	1.01464e-14	PRSS23
ENSG00000102755	18637	1.66234	0.202619	8.20424	2.32061e-16	1.16625e-14	FLT1
ENSG00000160691	5679.11	2.36307	0.288154	8.20072	2.38959e-16	1.19713e-14	SHC1
ENSG00000184916	2168.1	3.47475	0.424183	8.19163	2.57706e-16	1.28699e-14	JAG2
ENSG00000135074	2971.99	3.41664	0.417397	8.18559	2.70977e-16	1.34902e-14	ADAM19
ENSG00000140479	3513.36	3.60925	0.441149	8.18147	2.80401e-16	1.39158e-14	PCSK6
ENSG00000176887	2318.44	3.77128	0.461717	8.16795	3.13675e-16	1.55186e-14	SOX11
ENSG00000196562	2456.86	3.2697	0.401269	8.1484	3.68773e-16	1.81315e-14	SULF2
ENSG00000069702	2244.38	3.46584	0.42555	8.14437	3.81259e-16	1.86876e-14	TGFBR3
ENSG00000108684	2343.03	3.34724	0.411838	8.12758	4.37949e-16	2.14002e-14	ASIC2
ENSG00000107731	5181.14	2.39337	0.296186	8.08064	6.44276e-16	3.13857e-14	UNC5B
ENSG00000182197	5624.88	2.46803	0.305544	8.07749	6.61122e-16	3.21079e-14	EXT1
ENSG00000163637	1260.57	4.45625	0.551747	8.07661	6.65942e-16	3.21454e-14	PRICKLE2
ENSG00000117519	9280.45	2.06416	0.255604	8.07563	6.71315e-16	3.23065e-14	CNN3
ENSG00000111728	1390.18	4.84406	0.602444	8.04068	8.93423e-16	4.27363e-14	ST8SIA1
ENSG00000163513	7137.52	2.11843	0.263674	8.03429	9.41254e-16	4.48891e-14	TGFBR2
ENSG00000187243	1641.6	3.86553	0.481391	8.02992	9.7534e-16	4.63754e-14	MAGED4B
ENSG00000183580	9630.71	2.52959	0.315387	8.02062	1.05214e-15	4.94352e-14	FBXL7
ENSG00000154545	1636.39	3.8606	0.482089	8.00807	1.16527e-15	5.44283e-14	MAGED4
ENSG00000129682	3552.87	3.52737	0.443877	7.94674	1.91483e-15	8.83993e-14	FGF13
ENSG00000134107	5933.87	2.24619	0.283938	7.91085	2.55646e-15	1.17679e-13	BHLHE40
ENSG00000265107	3088.84	3.15641	0.399959	7.89185	2.97745e-15	1.35876e-13	GJA5
ENSG00000087245	8108.05	2.74764	0.349133	7.86989	3.54946e-15	1.61054e-13	MMP2
ENSG00000115363	607.564	7.09215	0.901315	7.86868	3.58408e-15	1.62162e-13	EVA1A
ENSG00000107719	6155.58	2.27768	0.290367	7.84414	4.35941e-15	1.96681e-13	PALD1
ENSG00000129467	2612.72	3.43284	0.437948	7.83847	4.56076e-15	2.05182e-13	ADCY4
ENSG00000120156	9720.14	1.92749	0.246329	7.82486	5.08207e-15	2.2787e-13	TEK
ENSG00000253305	4032.47	2.56193	0.327421	7.82458	5.09375e-15	2.2787e-13	PCDHGB6
ENSG00000152284	2976.19	3.17006	0.405386	7.81987	5.28766e-15	2.3588e-13	TCF7L1
ENSG00000135862	17752.4	1.63787	0.209478	7.81879	5.33323e-15	2.37247e-13	LAMC1
ENSG00000087303	1665.51	3.73387	0.478368	7.80544	5.92933e-15	2.62294e-13	NID2
ENSG00000105894	590.703	9.27271	1.18843	7.8025	6.06932e-15	2.67741e-13	PTN
ENSG00000108691	611.625	10.2353	1.32114	7.74737	9.38151e-15	4.10435e-13	CCL2
ENSG00000130508	13975.6	1.68253	0.217265	7.74414	9.62274e-15	4.19832e-13	PXDN
ENSG00000150093	19240.6	1.54215	0.199697	7.72247	1.14097e-14	4.95073e-13	ITGB1
ENSG00000197467	671.926	7.40181	0.959096	7.71749	1.18643e-14	5.134e-13	COL13A1
ENSG00000104332	1658.84	6.58717	0.854063	7.71275	1.23134e-14	5.31385e-13	SFRP1
ENSG00000038295	1383.59	4.44771	0.579138	7.67988	1.59243e-14	6.83497e-13	TLL1
ENSG00000135333	604.121	10.2282	1.33465	7.66358	1.80822e-14	7.71944e-13	EPHA7
ENSG00000075340	1751.76	3.66424	0.48046	7.62652	2.41177e-14	1.0241e-12	ADD2
ENSG00000142449	449.95	8.26423	1.08371	7.62585	2.42438e-14	1.02671e-12	FBN3
ENSG00000144730	712.534	8.45654	1.11082	7.61285	2.68108e-14	1.1324e-12	IL17RD
ENSG00000071242	9358.23	2.32555	0.306086	7.59772	3.01385e-14	1.26958e-12	RPS6KA2
ENSG00000137285	2444.27	4.81929	0.635381	7.58487	3.32815e-14	1.39458e-12	TUBB2B
ENSG00000120332	469.142	7.68642	1.01352	7.58388	3.35376e-14	1.40161e-12	TNN
ENSG00000137033	644.158	12.4561	1.64426	7.57548	3.57802e-14	1.4875e-12	IL33
ENSG00000064042	22861.3	1.69041	0.223564	7.56118	3.9943e-14	1.65191e-12	LIMCH1
ENSG00000137573	2470.54	4.6069	0.61123	7.53709	4.80559e-14	1.98228e-12	SULF1
ENSG00000240563	1106.83	4.5265	0.601313	7.52769	5.16455e-14	2.12483e-12	L1TD1
ENSG00000175130	10606.2	1.74953	0.232423	7.52735	5.17796e-14	2.12484e-12	MARCKSL1
ENSG00000167552	9902	1.87817	0.24959	7.52502	5.27128e-14	2.15756e-12	TUBA1A
ENSG00000125844	13486.9	1.73413	0.230501	7.5233	5.34114e-14	2.18053e-12	RRBP1
ENSG00000145681	3917.5	3.37015	0.449445	7.49848	6.45635e-14	2.60899e-12	HAPLN1
ENSG00000054598	2842.11	3.49206	0.467395	7.47132	7.93929e-14	3.192e-12	FOXC1
ENSG00000162337	7862.53	2.13066	0.285476	7.46355	8.42194e-14	3.3775e-12	LRP5
ENSG00000166856	551.094	12.4948	1.67419	7.46317	8.44682e-14	3.37894e-12	GPR182
ENSG00000283809	1215.26	5.44166	0.729627	7.45813	8.77581e-14	3.49295e-12	NA
ENSG00000137831	5466.53	2.1848	0.293385	7.44686	9.55867e-14	3.79503e-12	UACA
ENSG00000117318	3168.07	2.89535	0.389073	7.44167	9.94176e-14	3.93728e-12	ID3
ENSG00000075618	14165.5	1.59347	0.214431	7.43117	1.07642e-13	4.25239e-12	FSCN1
ENSG00000235750	552.48	12.4324	1.67335	7.42963	1.089e-13	4.29141e-12	KIAA0040
ENSG00000111799	474.141	9.04609	1.21941	7.41843	1.18514e-13	4.6472e-12	COL12A1
ENSG00000254122	3439.92	2.61779	0.353048	7.41484	1.21775e-13	4.76333e-12	PCDHGB7
ENSG00000188157	6679.05	2.01224	0.271807	7.40321	1.32934e-13	5.17433e-12	AGRN
ENSG00000166341	9704.95	1.76417	0.238621	7.39319	1.43345e-13	5.56591e-12	DCHS1
ENSG00000110900	2353.66	3.01743	0.408888	7.3796	1.58764e-13	6.14959e-12	TSPAN11
ENSG00000285082	1367.26	6.52678	0.884537	7.37876	1.59776e-13	6.17373e-12	NA
ENSG00000111077	2139.05	4.29322	0.581986	7.37684	1.62089e-13	6.2479e-12	TNS2
ENSG00000253846	3811.59	2.46597	0.33439	7.37452	1.64932e-13	6.34211e-12	PCDHGA10
ENSG00000182168	1241.62	4.07545	0.553873	7.3581	1.86541e-13	7.13845e-12	UNC5C
ENSG00000113739	838.433	7.07734	0.96285	7.3504	1.97612e-13	7.54394e-12	STC2
ENSG00000174804	1786.71	4.32492	0.588815	7.34512	2.05578e-13	7.82921e-12	FZD4
ENSG00000128512	10550.7	2.20342	0.300597	7.33016	2.29882e-13	8.72733e-12	DOCK4
ENSG00000068001	2029.06	3.37692	0.460702	7.32994	2.3026e-13	8.72733e-12	HYAL2
ENSG00000148700	5351.75	2.14562	0.293739	7.30451	2.78275e-13	1.04475e-11	ADD3
ENSG00000187079	4599.84	3.66221	0.502347	7.2902	3.09501e-13	1.15651e-11	TEAD1
ENSG00000136383	15187.2	1.68587	0.231387	7.28596	3.19389e-13	1.19066e-11	ALPK3
ENSG00000162734	4377.39	2.3044	0.316887	7.27199	3.54227e-13	1.31744e-11	PEA15
ENSG00000205502	495.017	12.338	1.69832	7.26481	3.73558e-13	1.38609e-11	C2CD4B
ENSG00000100065	2630.01	2.84268	0.392448	7.24345	4.37424e-13	1.61552e-11	CARD10
ENSG00000156049	1759.07	3.34411	0.464209	7.2039	5.85138e-13	2.15106e-11	GNA14
ENSG00000091972	3608.48	2.51564	0.349667	7.19439	6.27418e-13	2.29586e-11	CD200
ENSG00000172985	6375.33	2.65934	0.369682	7.19358	6.31164e-13	2.29897e-11	SH3RF3
ENSG00000184113	1503.12	4.81609	0.669676	7.19166	6.4007e-13	2.32608e-11	CLDN5
ENSG00000114251	478.479	12.2654	1.70566	7.19102	6.43088e-13	2.33171e-11	WNT5A
ENSG00000206177	443.487	8.83668	1.22902	7.19002	6.47809e-13	2.34348e-11	HBM
ENSG00000034510	13642.6	1.61044	0.224139	7.18499	6.72097e-13	2.42031e-11	TMSB10
ENSG00000172264	1990.37	3.87445	0.539469	7.18196	6.87193e-13	2.4635e-11	MACROD2
ENSG00000186854	13675.8	1.60097	0.222947	7.18095	6.92304e-13	2.47624e-11	TRABD2A
ENSG00000128652	518.624	9.93641	1.38415	7.17872	7.03661e-13	2.5112e-11	HOXD3
ENSG00000150630	754.777	7.63664	1.07086	7.13128	9.94398e-13	3.52501e-11	VEGFC
ENSG00000196914	8068.37	2.10791	0.295625	7.13033	1.00128e-12	3.54148e-11	ARHGEF12
ENSG00000242265	2781.73	3.68996	0.518802	7.11247	1.13984e-12	4.02263e-11	PEG10
ENSG00000138185	3409.24	2.72807	0.384905	7.08764	1.36416e-12	4.79297e-11	ENTPD1
ENSG00000101489	466.616	12.119	1.71147	7.08102	1.43094e-12	5.0165e-11	CELF4
ENSG00000103187	12832.9	1.85271	0.261726	7.07882	1.45383e-12	5.08551e-11	COTL1
ENSG00000149564	4094.32	2.31111	0.327486	7.05712	1.69987e-12	5.90715e-11	ESAM
ENSG00000167941	929.178	7.22081	1.02638	7.03519	1.98983e-12	6.88226e-11	SOST
ENSG00000143248	1592.93	3.4123	0.485051	7.03494	1.99348e-12	6.88226e-11	RGS5
ENSG00000108001	2083.05	3.0353	0.431535	7.03373	2.01086e-12	6.9272e-11	EBF3
ENSG00000071054	26107.2	1.33805	0.190778	7.01365	2.32173e-12	7.96358e-11	MAP4K4
ENSG00000176692	1148.21	3.97433	0.566692	7.01322	2.32897e-12	7.97121e-11	FOXC2
ENSG00000133636	821.176	7.6445	1.09019	7.01208	2.34809e-12	8.01936e-11	NTS
ENSG00000086991	544.657	8.30171	1.18493	7.00609	2.45066e-12	8.35171e-11	NOX4
ENSG00000116991	2714.41	2.97995	0.426311	6.99009	2.74715e-12	9.28246e-11	SIPA1L2
ENSG00000140873	443.131	8.95195	1.28094	6.9886	2.77638e-12	9.36128e-11	ADAMTS18
ENSG00000133121	4109.78	2.39807	0.343349	6.98437	2.86136e-12	9.62739e-11	STARD13
ENSG00000114698	845.93	4.58951	0.657626	6.97891	2.97481e-12	9.98795e-11	PLSCR4
ENSG00000138315	1347.86	4.20474	0.603853	6.9632	3.32634e-12	1.11447e-10	OIT3
ENSG00000154928	2526.39	2.84155	0.408379	6.95812	3.44853e-12	1.15297e-10	EPHB1
ENSG00000059804	8536.61	2.02614	0.291368	6.95389	3.55361e-12	1.18554e-10	SLC2A3
ENSG00000198108	2764.15	2.65263	0.381476	6.9536	3.56086e-12	1.18554e-10	CHSY3
ENSG00000258724	3420.41	2.55897	0.369534	6.92487	4.3639e-12	1.44986e-10	PINX1
ENSG00000137267	1668.3	3.76272	0.54401	6.91663	4.62521e-12	1.53027e-10	TUBB2A
ENSG00000113657	3937	2.47107	0.35747	6.91265	4.75683e-12	1.57054e-10	DPYSL3
ENSG00000182809	1522.43	3.50748	0.508127	6.90277	5.09992e-12	1.68033e-10	CRIP2
ENSG00000179403	895.088	5.3659	0.778996	6.88822	5.6496e-12	1.85758e-10	VWA1
ENSG00000125378	405.983	12.0481	1.74927	6.88749	5.67835e-12	1.86318e-10	BMP4
ENSG00000198211	1672.82	5.25805	0.765545	6.86838	6.49347e-12	2.11751e-10	NA
ENSG00000258947	1656.47	5.24408	0.765915	6.84683	7.55061e-12	2.45217e-10	TUBB3
ENSG00000169851	1786.35	6.06205	0.886332	6.83948	7.94789e-12	2.57068e-10	PCDH7
ENSG00000154240	2192.87	3.09771	0.453171	6.83563	8.16459e-12	2.6354e-10	CEP112
ENSG00000196549	608.631	6.8632	1.00524	6.82744	8.64444e-12	2.78463e-10	MME
ENSG00000134247	2050.41	2.94845	0.432597	6.81569	9.38142e-12	3.01592e-10	PTGFRN
ENSG00000167244	11835.5	1.56288	0.229533	6.80897	9.82988e-12	3.14735e-10	IGF2
ENSG00000284779	11835.5	1.56288	0.229533	6.80897	9.82988e-12	3.14735e-10	IGF2
ENSG00000077063	1536.3	6.12992	0.900777	6.80514	1.00948e-11	3.22566e-10	CTTNBP2
ENSG00000165507	2849.57	2.72794	0.401208	6.79932	1.05113e-11	3.35201e-10	DEPP1
ENSG00000253873	2904.11	2.52514	0.372112	6.78596	1.15314e-11	3.6553e-10	PCDHGA11
ENSG00000159167	882.78	7.07173	1.04525	6.76561	1.32747e-11	4.19117e-10	STC1
ENSG00000082684	1498.9	5.22001	0.773236	6.75087	1.46964e-11	4.63082e-10	SEMA5B
ENSG00000027075	9640.18	1.61902	0.239991	6.74616	1.51814e-11	4.77418e-10	PRKCH
ENSG00000240184	2256.31	2.82375	0.419852	6.72558	1.74889e-11	5.46735e-10	PCDHGC3
ENSG00000157227	3168.01	2.72489	0.405815	6.7146	1.88581e-11	5.88381e-10	MMP14
ENSG00000185305	4623	2.1812	0.325941	6.692	2.20134e-11	6.82802e-10	ARL15
ENSG00000189184	382.648	11.8032	1.76403	6.69106	2.21561e-11	6.85888e-10	PCDH18
ENSG00000107679	2634.09	2.69344	0.403468	6.67572	2.46013e-11	7.58628e-10	PLEKHA1
ENSG00000102109	420.726	11.5923	1.73821	6.66912	2.57343e-11	7.92027e-10	PCSK1N
ENSG00000136869	1138.15	6.27617	0.941222	6.66811	2.59123e-11	7.95964e-10	TLR4
ENSG00000120324	359.041	11.8681	1.78485	6.64936	2.94375e-11	9.00765e-10	PCDHB10
ENSG00000151474	8979.77	2.19289	0.329911	6.64692	2.993e-11	9.14072e-10	FRMD4A
ENSG00000154856	532.863	7.26219	1.0936	6.64065	3.12307e-11	9.51968e-10	APCDD1
ENSG00000072832	4556.54	2.44869	0.369058	6.63499	3.24527e-11	9.87321e-10	CRMP1
ENSG00000139567	2055.29	2.98214	0.449875	6.62884	3.38343e-11	1.02738e-09	ACVRL1
ENSG00000077782	7427.14	1.72831	0.260747	6.6283	3.39578e-11	1.02917e-09	FGFR1
ENSG00000103404	1946.27	2.96627	0.448247	6.61748	3.65364e-11	1.10521e-09	USP31
ENSG00000066056	15457.8	1.39492	0.211153	6.60621	3.94281e-11	1.18591e-09	TIE1
ENSG00000185666	12836.1	1.54823	0.23482	6.59327	4.30254e-11	1.28437e-09	SYN3
ENSG00000127920	2766.13	3.2363	0.492288	6.57401	4.89795e-11	1.45391e-09	GNG11
ENSG00000103855	3169.65	2.40563	0.366096	6.57105	4.99605e-11	1.48027e-09	CD276
ENSG00000100234	12677.3	1.56657	0.238814	6.55979	5.38822e-11	1.59053e-09	TIMP3
ENSG00000171617	3033.48	2.98946	0.455969	6.55627	5.51697e-11	1.62551e-09	ENC1
ENSG00000111432	360.816	11.7203	1.78898	6.5514	5.7002e-11	1.67639e-09	FZD10
ENSG00000164283	353.567	11.7275	1.79392	6.53733	6.26266e-11	1.8356e-09	ESM1
ENSG00000003436	16361.4	1.34757	0.206722	6.51873	7.09054e-11	2.06236e-09	TFPI
ENSG00000129965	3428.94	2.33805	0.359032	6.5121	7.41059e-11	2.15151e-09	INS-IGF2
ENSG00000161791	14608.7	1.42888	0.219852	6.49927	8.07082e-11	2.33046e-09	FMNL3
ENSG00000165194	379.673	9.62043	1.48023	6.49927	8.07097e-11	2.33046e-09	PCDH19
ENSG00000120256	1662.83	4.49657	0.692021	6.49774	8.1533e-11	2.34996e-09	LRP11
ENSG00000184005	7258.38	1.92948	0.296998	6.49663	8.21411e-11	2.36319e-09	ST6GALNAC3
ENSG00000145147	2659.58	2.74018	0.421952	6.49407	8.35483e-11	2.39933e-09	SLIT2
ENSG00000151067	3355.93	3.61633	0.557354	6.48838	8.67632e-11	2.48716e-09	CACNA1C
ENSG00000189056	808.982	4.53615	0.699916	6.481	9.1119e-11	2.60732e-09	RELN
ENSG00000255690	327.997	11.7416	1.8131	6.47599	9.41938e-11	2.69045e-09	TRIL
ENSG00000113600	5762.78	1.86188	0.288163	6.4612	1.03876e-10	2.96169e-09	C9
ENSG00000128645	379.444	11.5112	1.78386	6.45298	1.09671e-10	3.1213e-09	HOXD1
ENSG00000074219	2436.69	2.61963	0.406761	6.44022	1.19303e-10	3.38935e-09	TEAD2
ENSG00000174705	3961.49	2.14755	0.333532	6.43881	1.20412e-10	3.41476e-09	SH3PXD2B
ENSG00000142627	2846.66	2.60538	0.404671	6.43825	1.20857e-10	3.42127e-09	EPHA2
ENSG00000168758	2192.12	3.43326	0.533543	6.43482	1.23617e-10	3.49318e-09	SEMA4C
ENSG00000154096	2022.09	3.17158	0.493916	6.42129	1.35128e-10	3.81167e-09	THY1
ENSG00000175264	317.78	11.7024	1.82257	6.42082	1.35543e-10	3.81659e-09	CHST1
ENSG00000224982	381.917	10.6029	1.65197	6.41835	1.37758e-10	3.8721e-09	TMEM233
ENSG00000091656	318.866	7.85374	1.22387	6.41715	1.38851e-10	3.89592e-09	ZFHX4
ENSG00000146648	338.589	11.5484	1.80156	6.41024	1.45287e-10	4.06217e-09	EGFR
ENSG00000197565	567.323	5.51542	0.862476	6.39487	1.60682e-10	4.461e-09	COL4A6
ENSG00000149257	10901.7	1.96783	0.307732	6.39461	1.60957e-10	4.461e-09	SERPINH1
ENSG00000092964	7080.54	1.83706	0.287544	6.38882	1.67169e-10	4.62509e-09	DPYSL2
ENSG00000127928	718.536	4.76139	0.745479	6.38702	1.69153e-10	4.66376e-09	GNGT1
ENSG00000008517	696.659	5.02448	0.786716	6.38665	1.69556e-10	4.66675e-09	IL32
ENSG00000136848	6186.41	1.79493	0.281272	6.38146	1.75405e-10	4.8194e-09	DAB2IP
ENSG00000285991	1732.98	4.46182	0.69949	6.37868	1.78617e-10	4.89072e-09	RAET1E
ENSG00000162493	662.631	4.726	0.742838	6.36208	1.99037e-10	5.44047e-09	PDPN
ENSG00000095015	4442.19	2.12151	0.333494	6.36146	1.99851e-10	5.45333e-09	MAP3K1
ENSG00000153071	5799.14	1.81459	0.285306	6.36016	2.01537e-10	5.4899e-09	DAB2
ENSG00000173530	6738.86	1.71257	0.270304	6.33573	2.36219e-10	6.4017e-09	TNFRSF10D
ENSG00000137868	304.277	11.6375	1.83811	6.33127	2.43147e-10	6.56703e-09	STRA6
ENSG00000107957	11026.2	1.9013	0.3005	6.3271	2.49805e-10	6.7354e-09	SH3PXD2A
ENSG00000177508	714.416	6.93087	1.09655	6.32061	2.60537e-10	7.01287e-09	IRX3
ENSG00000154133	4972.17	2.3875	0.378131	6.31393	2.72034e-10	7.30994e-09	ROBO4
ENSG00000013619	1054.22	3.74891	0.593852	6.31287	2.73909e-10	7.34788e-09	MAMLD1
ENSG00000166398	3738.15	2.12974	0.337509	6.31019	2.78694e-10	7.45107e-09	KIAA0355
ENSG00000281887	3087	2.47502	0.392661	6.30321	2.91541e-10	7.78145e-09	GIMAP1-GIMAP5
ENSG00000183963	4313.1	2.05207	0.325887	6.29687	3.03721e-10	8.09295e-09	SMTN
ENSG00000136068	16803.7	1.40549	0.223384	6.29182	3.13758e-10	8.34638e-09	FLNB
ENSG00000197077	6575.83	1.83484	0.292141	6.28065	3.37165e-10	8.95404e-09	KIAA1671
ENSG00000178573	2616.32	2.60724	0.415814	6.2702	3.60586e-10	9.56003e-09	MAF
ENSG00000253159	2613.99	2.43576	0.38894	6.26257	3.78694e-10	1.00067e-08	PCDHGA12
ENSG00000130656	325.464	9.26158	1.48102	6.25353	4.0127e-10	1.05681e-08	HBZ
ENSG00000116729	1842.27	3.35881	0.537883	6.2445	4.25169e-10	1.1179e-08	WLS
ENSG00000007171	661.373	6.9184	1.10935	6.23646	4.47582e-10	1.17101e-08	NOS2
ENSG00000171621	1665.14	3.19808	0.514137	6.22029	4.96228e-10	1.2902e-08	SPSB1
ENSG00000078725	561.471	5.04859	0.811638	6.22024	4.96387e-10	1.2902e-08	BRINP1
ENSG00000152818	32177.2	1.16956	0.188195	6.21459	5.14572e-10	1.33528e-08	UTRN
ENSG00000060718	1219.76	3.40745	0.54841	6.21332	5.1878e-10	1.344e-08	COL11A1
ENSG00000134013	7085.5	1.87641	0.302058	6.21207	5.22914e-10	1.35251e-08	LOXL2
ENSG00000174498	1528.21	3.83694	0.61778	6.21085	5.26988e-10	1.35974e-08	IGDCC3
ENSG00000140575	5762.54	1.81811	0.292832	6.20871	5.34209e-10	1.375e-08	IQGAP1
ENSG00000088836	284.609	11.533	1.86264	6.19177	5.94938e-10	1.52884e-08	SLC4A11
ENSG00000139182	4910.05	1.89319	0.306186	6.18314	6.28385e-10	1.61218e-08	CLSTN3
ENSG00000106511	722.709	7.17218	1.16017	6.18199	6.32998e-10	1.62139e-08	MEOX2
ENSG00000112715	2716.61	2.48116	0.40197	6.1725	6.72205e-10	1.71628e-08	VEGFA
ENSG00000135111	280.02	11.5197	1.86781	6.16751	6.93734e-10	1.76396e-08	TBX3
ENSG00000168994	1392.37	3.19241	0.517635	6.1673	6.94678e-10	1.76396e-08	PXDC1
ENSG00000112936	388.041	10.4667	1.69717	6.16715	6.95321e-10	1.76396e-08	C7
ENSG00000068615	405.507	7.39355	1.20048	6.15882	7.32878e-10	1.85332e-08	REEP1
ENSG00000136574	848.402	5.64133	0.916905	6.15258	7.62335e-10	1.92474e-08	GATA4
ENSG00000162458	1374.69	3.59472	0.584299	6.15219	7.642e-10	1.92639e-08	FBLIM1
ENSG00000183273	917.178	5.155	0.838389	6.14869	7.81257e-10	1.96316e-08	CCDC60
ENSG00000106571	1411.33	4.72424	0.768614	6.14644	7.92418e-10	1.98806e-08	GLI3
ENSG00000148468	5190.52	2.08752	0.34012	6.13761	8.37737e-10	2.09844e-08	FAM171A1
ENSG00000143878	9276.8	1.84125	0.300721	6.1228	9.19436e-10	2.29224e-08	RHOB
ENSG00000169306	1060.1	3.9074	0.6385	6.11966	9.37765e-10	2.33427e-08	IL1RAPL1
ENSG00000103966	3765.01	2.15923	0.353024	6.11639	9.57219e-10	2.37897e-08	EHD4
ENSG00000099998	763.258	4.21921	0.69043	6.11099	9.90163e-10	2.45316e-08	GGT5
ENSG00000071246	8152.39	1.58685	0.260872	6.08288	1.18046e-09	2.92008e-08	VASH1
ENSG00000075420	9200.68	1.48896	0.244867	6.08067	1.19684e-09	2.95141e-08	FNDC3B
ENSG00000159251	571.996	6.50817	1.07456	6.05659	1.39039e-09	3.41807e-08	ACTC1
ENSG00000169184	1250.41	3.88983	0.642994	6.04956	1.45239e-09	3.56499e-08	MN1
ENSG00000167460	23291.8	1.36139	0.225425	6.03923	1.54856e-09	3.78348e-08	TPM4
ENSG00000108821	1993.78	3.79785	0.630451	6.02402	1.70136e-09	4.13772e-08	COL1A1
ENSG00000170365	2937.75	2.24342	0.37332	6.00938	1.86233e-09	4.52227e-08	SMAD1
ENSG00000143344	4420.29	1.88613	0.313956	6.00761	1.88273e-09	4.56482e-08	RGL1
ENSG00000170624	1090.61	3.78558	0.631293	5.99655	2.01552e-09	4.87191e-08	SGCD
ENSG00000142173	11457.6	1.79135	0.299275	5.98562	2.15564e-09	5.1948e-08	COL6A2
ENSG00000138162	709.979	4.37878	0.731834	5.9833	2.18667e-09	5.2616e-08	TACC2
ENSG00000065534	2717.29	3.96192	0.662659	5.97882	2.24764e-09	5.39196e-08	MYLK
ENSG00000137266	5395.81	2.03151	0.339804	5.97847	2.25237e-09	5.39516e-08	SLC22A23
ENSG00000139318	3457.58	2.5694	0.430099	5.97398	2.31532e-09	5.53759e-08	DUSP6
ENSG00000131355	3697.75	2.00613	0.337006	5.95281	2.63584e-09	6.28526e-08	ADGRE3
ENSG00000164318	253.937	11.3527	1.90733	5.95213	2.64672e-09	6.30172e-08	EGFLAM
ENSG00000154654	262.625	11.2535	1.89122	5.95042	2.67449e-09	6.35832e-08	NCAM2
ENSG00000101230	1106.12	3.6363	0.61218	5.93992	2.85162e-09	6.75919e-08	ISM1
ENSG00000108219	6299.95	1.70755	0.287815	5.93279	2.97836e-09	7.04908e-08	TSPAN14
ENSG00000165424	1663.64	3.31781	0.559596	5.92894	3.04892e-09	7.20534e-08	ZCCHC24
ENSG00000101004	2678.93	2.46117	0.415205	5.92762	3.07366e-09	7.253e-08	NINL
ENSG00000173626	249.029	11.336	1.91272	5.92664	3.09195e-09	7.27455e-08	TRAPPC3L
ENSG00000178033	249.029	11.336	1.91272	5.92664	3.09195e-09	7.27455e-08	CALHM5
ENSG00000186479	295.344	10.2434	1.73042	5.91962	3.22686e-09	7.58073e-08	RGS7BP
ENSG00000073712	4640.37	2.10001	0.355653	5.90465	3.53401e-09	8.29005e-08	FERMT2
ENSG00000162512	1197.75	3.25589	0.551592	5.90271	3.57572e-09	8.37552e-08	SDC3
ENSG00000124225	4541.2	1.85794	0.314948	5.89919	3.65294e-09	8.54378e-08	PMEPA1
ENSG00000198668	11138.6	1.35687	0.230045	5.89826	3.67345e-09	8.57913e-08	CALM1
ENSG00000188803	685.684	4.37193	0.742497	5.88815	3.90552e-09	9.09437e-08	SHISA6
ENSG00000168497	6349.8	1.69403	0.287776	5.88665	3.9411e-09	9.16378e-08	CAVIN2
ENSG00000273079	274.334	11.1175	1.88939	5.88418	4.00034e-09	9.28792e-08	GRIN2B
ENSG00000039560	5307.31	1.83347	0.311821	5.87988	4.10571e-09	9.51866e-08	RAI14
ENSG00000159403	243.4	11.291	1.92474	5.86628	4.45687e-09	1.03177e-07	C1R
ENSG00000168807	1682.61	3.25153	0.556456	5.84328	5.11819e-09	1.1763e-07	SNTB2
ENSG00000146197	1192.77	3.64322	0.624233	5.83632	5.33658e-09	1.22471e-07	SCUBE3
ENSG00000128271	1593.51	2.83397	0.485836	5.83319	5.43771e-09	1.24612e-07	ADORA2A
ENSG00000117298	6555.76	1.7437	0.299068	5.83044	5.52822e-09	1.26504e-07	ECE1
ENSG00000178726	1502.14	5.45738	0.937032	5.82411	5.74183e-09	1.31203e-07	THBD
ENSG00000113248	243.23	11.1855	1.92212	5.81934	5.90815e-09	1.34809e-07	PCDHB15
ENSG00000105974	1198.89	3.20621	0.551355	5.81514	6.05849e-09	1.38041e-07	CAV1
ENSG00000278500	294.552	9.16337	1.57629	5.81325	6.12724e-09	1.39209e-07	HOXD4
ENSG00000137942	6138.32	1.63771	0.281732	5.81299	6.13685e-09	1.39228e-07	FNBP1L
ENSG00000167772	806.352	5.86508	1.01143	5.79882	6.6784e-09	1.51298e-07	ANGPTL4
ENSG00000169894	279.855	9.2205	1.59264	5.78943	7.06276e-09	1.59323e-07	MUC3A
ENSG00000197245	236.978	11.2133	1.93747	5.7876	7.13972e-09	1.60831e-07	FAM110D
ENSG00000133110	280.073	9.24686	1.59808	5.78622	7.19864e-09	1.61929e-07	POSTN
ENSG00000135916	2378.66	2.54988	0.441214	5.77924	7.50382e-09	1.68317e-07	ITM2C
ENSG00000205726	4074.69	2.06314	0.357032	5.77858	7.53349e-09	1.68744e-07	ITSN1
ENSG00000152402	409.05	5.70796	0.993101	5.74761	9.05119e-09	2.02169e-07	GUCY1A2
ENSG00000125848	226.364	11.1894	1.9532	5.72875	1.01176e-08	2.25671e-07	FLRT3
ENSG00000151967	1215.34	3.1886	0.556663	5.72806	1.01587e-08	2.25954e-07	SCHIP1
ENSG00000185737	6890.19	2.13728	0.373606	5.72069	1.06093e-08	2.35645e-07	NRG3
ENSG00000184347	3359.33	2.007	0.350889	5.71976	1.06677e-08	2.36611e-07	SLIT3
ENSG00000108828	3622.5	1.94994	0.341147	5.71584	1.09163e-08	2.4145e-07	VAT1
ENSG00000163453	1322.89	4.26345	0.746966	5.70768	1.14523e-08	2.52954e-07	IGFBP7
ENSG00000134369	11398.3	1.68653	0.2973	5.67281	1.40478e-08	3.08565e-07	NAV1
ENSG00000198752	10592	1.31827	0.232767	5.66348	1.48335e-08	3.24477e-07	CDC42BPB
ENSG00000165323	666.359	5.6077	0.991339	5.65669	1.54321e-08	3.37108e-07	FAT3
ENSG00000132170	509.358	7.16896	1.26748	5.65609	1.5486e-08	3.37821e-07	PPARG
ENSG00000120693	706.671	4.65293	0.822715	5.65558	1.55318e-08	3.38354e-07	SMAD9
ENSG00000089225	231.539	10.9811	1.94383	5.64924	1.61158e-08	3.50596e-07	TBX5
ENSG00000152137	630.845	4.23918	0.751183	5.64333	1.66788e-08	3.62347e-07	HSPB8
ENSG00000158458	245.675	10.8269	1.92147	5.63473	1.75334e-08	3.79874e-07	NRG2
ENSG00000177464	552.396	5.773	1.02507	5.6318	1.78342e-08	3.85865e-07	GPR4
ENSG00000124785	271.684	9.17708	1.63182	5.62383	1.86766e-08	4.03187e-07	NRN1
ENSG00000139926	1319.29	3.04257	0.541022	5.62375	1.86856e-08	4.03187e-07	FRMD6
ENSG00000102271	4095.55	2.2393	0.398769	5.61553	1.95962e-08	4.2112e-07	KLHL4
ENSG00000172819	893.123	3.59998	0.64181	5.6091	2.03384e-08	4.36258e-07	RARG
ENSG00000185792	262.434	9.8213	1.75101	5.60895	2.03556e-08	4.36258e-07	NLRP9
ENSG00000140511	1652.8	3.23839	0.577921	5.60351	2.10055e-08	4.48974e-07	HAPLN3
ENSG00000065054	4380.4	1.76638	0.315557	5.59764	2.17288e-08	4.6381e-07	SLC9A3R2
ENSG00000051128	1472.66	2.80299	0.502138	5.58211	2.37618e-08	5.05169e-07	HOMER3
ENSG00000005884	461.424	6.61862	1.18616	5.57987	2.407e-08	5.10355e-07	ITGA3
ENSG00000054793	2830.99	2.23227	0.400476	5.57403	2.48916e-08	5.24971e-07	ATP9A
ENSG00000133687	249.13	10.686	1.91847	5.57009	2.54606e-08	5.3555e-07	TMTC1
ENSG00000110844	5186.26	1.6586	0.298101	5.56387	2.6386e-08	5.54281e-07	PRPF40B
ENSG00000175832	998.563	4.43463	0.797187	5.56285	2.65402e-08	5.56783e-07	ETV4
ENSG00000101331	1278.53	3.41812	0.614958	5.55829	2.72429e-08	5.7077e-07	CCM2L
ENSG00000104722	615.304	6.17582	1.11171	5.55523	2.77249e-08	5.80105e-07	NEFM
ENSG00000163069	782.082	5.70377	1.028	5.5484	2.88291e-08	6.01359e-07	SGCB
ENSG00000166579	8858.78	1.43195	0.25809	5.54825	2.88543e-08	6.01359e-07	NDEL1
ENSG00000149256	1062.35	4.40734	0.79475	5.54557	2.93004e-08	6.09856e-07	TENM4
ENSG00000221869	672.799	4.05032	0.731309	5.53845	3.05164e-08	6.33742e-07	CEBPD
ENSG00000152377	568.87	5.41203	0.977185	5.53838	3.05278e-08	6.33742e-07	SPOCK1
ENSG00000135540	6350.75	1.51628	0.274684	5.52007	3.38857e-08	7.01616e-07	NHSL1
ENSG00000137877	340.965	7.03416	1.27641	5.51089	3.57031e-08	7.37323e-07	SPTBN5
ENSG00000168077	360.937	7.42564	1.34775	5.50964	3.59565e-08	7.40629e-07	SCARA3
ENSG00000165886	1834.3	3.48598	0.635888	5.48206	4.2039e-08	8.63676e-07	UBTD1
ENSG00000100721	223.417	9.02725	1.64903	5.47428	4.39306e-08	9.01371e-07	TCL1A
ENSG00000157985	5554.74	1.9298	0.352681	5.47178	4.45528e-08	9.12959e-07	AGAP1
ENSG00000138760	4742.6	1.77984	0.32553	5.46751	4.56393e-08	9.34018e-07	SCARB2
ENSG00000101298	249.47	8.27598	1.51568	5.46026	4.75442e-08	9.69321e-07	SNPH
ENSG00000109079	1836.41	3.09002	0.566068	5.45875	4.79501e-08	9.76276e-07	TNFAIP1
ENSG00000074657	5006.48	1.65105	0.302571	5.45673	4.84985e-08	9.86178e-07	ZNF532
ENSG00000185483	976.411	3.34448	0.614959	5.43854	5.37181e-08	1.08675e-06	ROR1
ENSG00000240583	333.793	7.53677	1.38687	5.43437	5.49905e-08	1.11107e-06	AQP1
ENSG00000128917	3332.32	2.19259	0.404936	5.41465	6.14103e-08	1.23764e-06	DLL4
ENSG00000204131	8119.7	1.40248	0.259481	5.40493	6.48321e-08	1.30329e-06	NHSL2
ENSG00000197694	22437.3	1.04223	0.192891	5.40321	6.54604e-08	1.31426e-06	SPTAN1
ENSG00000172380	2001.56	2.92018	0.540489	5.40285	6.55918e-08	1.31523e-06	GNG12
ENSG00000157766	217.241	8.17309	1.51299	5.40194	6.59223e-08	1.32019e-06	ACAN
ENSG00000117707	5224.31	10.0318	1.85801	5.3992	6.69385e-08	1.33885e-06	PROX1
ENSG00000136160	652.431	5.66446	1.04921	5.39878	6.70943e-08	1.34028e-06	EDNRB
ENSG00000151276	10296.3	1.31793	0.244302	5.3947	6.86399e-08	1.36944e-06	MAGI1
ENSG00000145423	194.085	10.9233	2.02955	5.38215	7.36032e-08	1.46112e-06	SFRP2
ENSG00000175874	432.068	6.4587	1.20154	5.37534	7.64368e-08	1.51358e-06	CREG2
ENSG00000186469	1571.69	2.73043	0.50821	5.37264	7.7594e-08	1.53458e-06	GNG2
ENSG00000116016	8372.02	1.70732	0.317934	5.37004	7.87182e-08	1.55295e-06	EPAS1
ENSG00000118515	2259.32	3.08805	0.575563	5.36528	8.08248e-08	1.59253e-06	SGK1
ENSG00000073417	5647.83	1.71586	0.320095	5.36048	8.30024e-08	1.63341e-06	PDE8A
ENSG00000166619	4859.81	1.90859	0.356447	5.35447	8.58064e-08	1.6865e-06	BLCAP
ENSG00000005102	402.845	6.01165	1.12494	5.34397	9.09341e-08	1.78507e-06	MEOX1
ENSG00000148400	14841.1	1.14493	0.214308	5.34246	9.16951e-08	1.79779e-06	NOTCH1
ENSG00000213626	2847.41	2.34783	0.439548	5.34146	9.21995e-08	1.80545e-06	LBH
ENSG00000275832	4635.02	1.65656	0.310673	5.33217	9.70455e-08	1.89567e-06	ARHGAP23
ENSG00000047617	1826.46	2.57262	0.482821	5.32832	9.91279e-08	1.93307e-06	ANO2
ENSG00000111859	3695.91	1.79528	0.33694	5.32818	9.92034e-08	1.93307e-06	NEDD9
ENSG00000162998	270.045	6.68	1.25434	5.32549	1.00679e-07	1.95941e-06	FRZB
ENSG00000167106	1780.47	2.69858	0.507594	5.31641	1.05836e-07	2.05726e-06	FAM102A
ENSG00000074047	666.078	4.96979	0.935207	5.31411	1.07179e-07	2.08082e-06	GLI2
ENSG00000198561	12945.6	1.16974	0.220282	5.31021	1.09497e-07	2.12064e-06	CTNND1
ENSG00000128283	2299.46	2.22218	0.419305	5.29969	1.16001e-07	2.24386e-06	CDC42EP1
ENSG00000067141	1273.02	3.12544	0.591021	5.28821	1.23517e-07	2.38635e-06	NEO1
ENSG00000107551	3298.92	1.87162	0.353998	5.2871	1.24273e-07	2.39803e-06	RASSF4
ENSG00000185985	180.327	10.8853	2.06425	5.27326	1.34022e-07	2.57988e-06	SLITRK2
ENSG00000204262	5871.87	8.77286	1.66491	5.26928	1.36959e-07	2.63323e-06	COL5A2
ENSG00000279686	5852.85	1.51819	0.288162	5.26853	1.37517e-07	2.64077e-06	NA
ENSG00000283154	3955.25	2.00707	0.38113	5.2661	1.39349e-07	2.6727e-06	SCHIP1
ENSG00000182253	1415.92	3.15568	0.599279	5.2658	1.39582e-07	2.67394e-06	SYNM
ENSG00000149716	1474.15	3.2109	0.610228	5.26179	1.42656e-07	2.72626e-06	LTO1
ENSG00000181588	1608.5	3.89149	0.739688	5.261	1.43278e-07	2.73485e-06	MEX3D
ENSG00000152684	1196.05	3.1956	0.608118	5.2549	1.48105e-07	2.82359e-06	PELO
ENSG00000168528	220.812	8.9374	1.70374	5.24575	1.55649e-07	2.96031e-06	SERINC2
ENSG00000107338	5714.97	1.70328	0.324772	5.24454	1.56676e-07	2.97629e-06	SHB
ENSG00000129250	5094.84	1.79242	0.341829	5.24362	1.57456e-07	2.98753e-06	KIF1C
ENSG00000272636	526.934	6.88754	1.31437	5.2402	1.60407e-07	3.03988e-06	DOC2B
ENSG00000083857	3812.93	1.90165	0.363194	5.2359	1.64182e-07	3.10771e-06	FAT1
ENSG00000137077	178.71	10.8216	2.06754	5.23402	1.65864e-07	3.13581e-06	CCL21
ENSG00000249751	5718.53	1.51558	0.289779	5.23013	1.69393e-07	3.19872e-06	ECSCR
ENSG00000123636	8921.48	1.43783	0.275367	5.22149	1.7749e-07	3.34765e-06	BAZ2B
ENSG00000164220	2600.08	2.03277	0.390194	5.20964	1.8921e-07	3.55522e-06	F2RL2
ENSG00000136830	3108.61	1.87865	0.361531	5.19636	2.03227e-07	3.79699e-06	FAM129B
ENSG00000176014	4890	1.60715	0.309677	5.18976	2.10565e-07	3.92486e-06	TUBB6
ENSG00000154734	2528.25	2.08081	0.401239	5.18597	2.14894e-07	4.00086e-06	ADAMTS1
ENSG00000040731	301.227	7.22106	1.39262	5.18524	2.15742e-07	4.01195e-06	CDH10
ENSG00000100154	11782.3	1.1779	0.227186	5.18476	2.16296e-07	4.01754e-06	TTC28
ENSG00000143867	171.737	10.8175	2.08873	5.17899	2.23087e-07	4.134e-06	OSR1
ENSG00000138685	974.679	3.23349	0.624831	5.17499	2.27921e-07	4.21867e-06	FGF2
ENSG00000164970	1194.2	3.11831	0.602702	5.17389	2.29275e-07	4.23879e-06	FAM219A
ENSG00000135097	232.549	7.16861	1.38817	5.16408	2.41626e-07	4.45655e-06	MSI1
ENSG00000171680	1909.68	2.9758	0.57669	5.16014	2.46768e-07	4.54104e-06	PLEKHG5
ENSG00000162949	177.021	10.7156	2.07943	5.15312	2.56189e-07	4.70896e-06	CAPN13
ENSG00000120327	169.747	10.7953	2.09583	5.15086	2.59296e-07	4.76056e-06	PCDHB14
ENSG00000197081	8197.48	1.29547	0.251794	5.14497	2.67561e-07	4.90663e-06	IGF2R
ENSG00000170873	8142.2	1.35832	0.264532	5.13479	2.82466e-07	5.15023e-06	MTSS1
ENSG00000173546	170.351	10.7267	2.0933	5.12429	2.98663e-07	5.42325e-06	CSPG4
ENSG00000277196	539.756	5.77205	1.12643	5.1242	2.98807e-07	5.42325e-06	LOC102724788
ENSG00000100490	675.957	6.08922	1.18866	5.12275	3.01118e-07	5.45275e-06	CDKL1
ENSG00000134853	685.185	3.71478	0.726017	5.11666	3.10995e-07	5.61095e-06	PDGFRA
ENSG00000197747	1791.1	2.34861	0.459027	5.11649	3.11268e-07	5.61095e-06	S100A10
ENSG00000070614	4657.51	1.56887	0.307535	5.10143	3.37098e-07	6.05595e-06	NDST1
ENSG00000174136	671.131	6.47654	1.27013	5.09912	3.41242e-07	6.11654e-06	RGMB
ENSG00000197748	548.666	6.94768	1.36347	5.09558	3.4768e-07	6.22493e-06	CFAP43
ENSG00000170545	1289.48	2.80894	0.551406	5.09414	3.50335e-07	6.26539e-06	SMAGP
ENSG00000169439	599.703	4.2352	0.832887	5.08496	3.67702e-07	6.56121e-06	SDC2
ENSG00000185222	5617.67	1.543	0.303511	5.08382	3.69909e-07	6.59319e-06	TCEAL9
ENSG00000114200	587.104	6.15484	1.21092	5.08276	3.71981e-07	6.62268e-06	BCHE
ENSG00000171223	8173.15	1.37761	0.271346	5.07694	3.83562e-07	6.82122e-06	JUNB
ENSG00000181652	613.506	6.19791	1.22177	5.07291	3.91784e-07	6.93636e-06	ATG9B
ENSG00000135631	851.602	3.57052	0.704339	5.06931	3.99251e-07	7.0607e-06	RAB11FIP5
ENSG00000170390	1301.22	2.69188	0.531396	5.06567	4.06973e-07	7.18925e-06	DCLK2
ENSG00000163072	1637.11	2.83883	0.56054	5.06446	4.09563e-07	7.22697e-06	NOSTRIN
ENSG00000154016	3049.73	1.91261	0.378418	5.05422	4.32143e-07	7.58328e-06	GRAP
ENSG00000155660	8626.3	1.27281	0.251862	5.05359	4.33571e-07	7.59993e-06	PDIA4
ENSG00000087510	180.941	10.4856	2.07717	5.04803	4.4639e-07	7.80741e-06	TFAP2C
ENSG00000163947	4783.51	1.70845	0.339299	5.03522	4.77291e-07	8.33868e-06	ARHGEF3
ENSG00000212993	193.386	7.87219	1.56513	5.02973	4.9118e-07	8.56249e-06	POU5F1B
ENSG00000106714	1426.19	4.5274	0.900546	5.02739	4.97188e-07	8.65772e-06	CNTNAP3
ENSG00000111266	4015.9	1.63596	0.325477	5.02633	4.99965e-07	8.69655e-06	DUSP16
ENSG00000139793	6187.13	1.42794	0.284145	5.02538	5.02446e-07	8.73014e-06	MBNL2
ENSG00000213853	1184.61	3.12241	0.621659	5.02271	5.09486e-07	8.83312e-06	EMP2
ENSG00000115594	2219.72	2.38973	0.475891	5.02159	5.12444e-07	8.87472e-06	IL1R1
ENSG00000080561	414.847	6.64868	1.32479	5.01866	5.20331e-07	8.9917e-06	MID2
ENSG00000163788	8491.3	1.26249	0.251931	5.01125	5.40787e-07	9.3249e-06	SNRK
ENSG00000196924	30706.8	1.26712	0.252868	5.01097	5.4155e-07	9.32793e-06	FLNA
ENSG00000177374	2357.36	2.03421	0.406041	5.00985	5.44727e-07	9.37248e-06	HIC1
ENSG00000074181	2368.62	2.60069	0.519249	5.00857	5.48362e-07	9.42479e-06	NOTCH3
ENSG00000044115	13075.2	1.10108	0.219911	5.00694	5.53018e-07	9.48431e-06	CTNNA1
ENSG00000142910	586.885	3.86395	0.773359	4.99632	5.84357e-07	1.00002e-05	TINAGL1
ENSG00000107779	576.451	3.92108	0.785307	4.99305	5.94334e-07	1.016e-05	BMPR1A
ENSG00000090006	4398.33	1.68296	0.337339	4.98892	6.07186e-07	1.03685e-05	LTBP4
ENSG00000122642	2251.34	2.31354	0.463943	4.9867	6.14207e-07	1.04659e-05	FKBP9
ENSG00000079819	17396.7	1.02164	0.20492	4.98555	6.17869e-07	1.05096e-05	EPB41L2
ENSG00000165186	197.118	9.50602	1.90674	4.98548	6.18096e-07	1.05096e-05	PTCHD1
ENSG00000162496	2029.89	2.50197	0.503138	4.97272	6.60198e-07	1.12015e-05	DHRS3
ENSG00000189120	386.897	6.58616	1.32609	4.96661	6.81331e-07	1.15477e-05	SP6
ENSG00000018408	9777.4	8.41758	1.69625	4.96246	6.9607e-07	1.17724e-05	WWTR1
ENSG00000153317	9719.37	1.30848	0.263803	4.96005	7.0474e-07	1.19064e-05	ASAP1
ENSG00000143545	2525.13	2.00746	0.404845	4.9586	7.10025e-07	1.19829e-05	RAB13
ENSG00000235387	265.462	7.45998	1.5113	4.93614	7.96834e-07	1.3391e-05	SPAAR
ENSG00000068078	524.435	4.13142	0.83746	4.93327	8.08626e-07	1.35605e-05	FGFR3
ENSG00000115085	152.663	10.6396	2.15786	4.93065	8.19578e-07	1.37297e-05	ZAP70
ENSG00000144648	180.759	8.92095	1.80976	4.92936	8.24981e-07	1.37911e-05	ACKR2
ENSG00000082641	5628.37	1.42061	0.288422	4.92545	8.41655e-07	1.40403e-05	NFE2L1
ENSG00000075651	463.574	4.30899	0.875038	4.92435	8.46427e-07	1.4105e-05	PLD1
ENSG00000115183	6559.76	1.38837	0.282113	4.92134	8.59518e-07	1.42932e-05	TANC1
ENSG00000069020	11055.2	1.5732	0.319798	4.91935	8.68312e-07	1.43942e-05	MAST4
ENSG00000197479	151.515	10.6179	2.16071	4.91407	8.92034e-07	1.47413e-05	PCDHB11
ENSG00000076067	3472.39	1.80188	0.366768	4.91287	8.97545e-07	1.4817e-05	RBMS2
ENSG00000180525	540.299	5.67991	1.15655	4.91107	9.05821e-07	1.49225e-05	PRR26
ENSG00000125845	880.985	3.17837	0.647697	4.90719	9.23904e-07	1.51889e-05	BMP2
ENSG00000205542	9163.79	1.38343	0.282563	4.89601	9.78038e-07	1.60291e-05	TMSB4X
ENSG00000137726	2693.83	1.99698	0.407954	4.89511	9.82525e-07	1.60861e-05	FXYD6
ENSG00000019505	149.895	10.6016	2.16715	4.89194	9.9847e-07	1.63303e-05	SYT13
ENSG00000064692	1571.09	2.43921	0.498774	4.89041	1.00628e-06	1.64242e-05	SNCAIP
ENSG00000183578	344.524	5.57709	1.14071	4.88912	1.01289e-06	1.6515e-05	TNFAIP8L3
ENSG00000162627	446.181	4.31473	0.883752	4.88229	1.04863e-06	1.70627e-05	SNX7
ENSG00000053438	1300.97	2.59023	0.530574	4.88195	1.05041e-06	1.70743e-05	NNAT
ENSG00000184500	2750.15	1.85763	0.380714	4.87934	1.06439e-06	1.72838e-05	PROS1
ENSG00000125207	152.568	10.5458	2.16165	4.87861	1.06837e-06	1.73307e-05	PIWIL1
ENSG00000061676	3749.33	1.63472	0.335153	4.87754	1.07417e-06	1.7407e-05	NCKAP1
ENSG00000118407	3364.58	12.2238	2.50819	4.87356	1.09607e-06	1.77257e-05	FILIP1
ENSG00000164035	8001.73	1.23454	0.253479	4.87036	1.11393e-06	1.7978e-05	EMCN
ENSG00000138166	3351.09	2.13158	0.437768	4.8692	1.12051e-06	1.80475e-05	DUSP5
ENSG00000092841	15318.5	1.136	0.233387	4.86746	1.13042e-06	1.81887e-05	MYL6
ENSG00000144724	11414.9	1.11019	0.228122	4.86668	1.1349e-06	1.82423e-05	PTPRG
ENSG00000184867	889.895	3.38645	0.696984	4.85873	1.18144e-06	1.89519e-05	ARMCX2
ENSG00000100106	7677.53	1.2843	0.26439	4.85758	1.18828e-06	1.90424e-05	TRIOBP
ENSG00000163762	655.599	5.88248	1.21153	4.8554	1.20142e-06	1.92337e-05	TM4SF18
ENSG00000111885	4780.88	1.49754	0.30855	4.85349	1.21305e-06	1.94003e-05	MAN1A1
ENSG00000144229	563.912	4.27098	0.881075	4.84747	1.25048e-06	1.99758e-05	THSD7B
ENSG00000159335	6745.17	1.40415	0.289797	4.8453	1.2642e-06	2.01574e-05	PTMS
ENSG00000126803	2519.23	2.31405	0.478018	4.84094	1.29229e-06	2.05847e-05	HSPA2
ENSG00000172765	2633.61	1.87881	0.388413	4.83715	1.31714e-06	2.09384e-05	TMCC1
ENSG00000105825	422.133	6.43128	1.3297	4.83663	1.32057e-06	2.09719e-05	TFPI2
ENSG00000198795	16079.1	1.00164	0.207529	4.82651	1.38944e-06	2.19852e-05	ZNF521
ENSG00000162975	167.401	9.46531	1.96114	4.82645	1.38991e-06	2.19852e-05	KCNF1
ENSG00000168398	254.023	6.90105	1.43304	4.81566	1.46712e-06	2.31374e-05	BDKRB2
ENSG00000258691	254.023	6.90105	1.43304	4.81566	1.46712e-06	2.31374e-05	NA
ENSG00000167617	585.815	3.7467	0.77853	4.81253	1.49028e-06	2.3456e-05	CDC42EP5
ENSG00000115896	1604.21	3.17443	0.659842	4.81089	1.5026e-06	2.36265e-05	PLCL1
ENSG00000275342	1825.69	2.30053	0.479131	4.80146	1.5751e-06	2.47175e-05	PRAG1
ENSG00000156103	4443.08	1.66923	0.34779	4.79952	1.59049e-06	2.49345e-05	MMP16
ENSG00000123560	322.52	6.31935	1.32145	4.78214	1.73437e-06	2.71365e-05	PLP1
ENSG00000260314	3344.31	1.69463	0.355087	4.77243	1.82016e-06	2.84227e-05	MRC1
ENSG00000172638	802.243	3.23285	0.678123	4.76736	1.86659e-06	2.91192e-05	EFEMP2
ENSG00000150625	151.971	10.2871	2.16014	4.76224	1.91459e-06	2.97802e-05	GPM6A
ENSG00000007062	1384.86	2.6028	0.546683	4.76107	1.92571e-06	2.99239e-05	PROM1
ENSG00000151458	3301	1.78323	0.374638	4.75986	1.93726e-06	3.00739e-05	ANKRD50
ENSG00000148926	2006.34	2.10491	0.442706	4.75464	1.98803e-06	3.07718e-05	ADM
ENSG00000132938	654.639	3.49069	0.734773	4.75071	2.02701e-06	3.13033e-05	MTUS2
ENSG00000176105	6921.22	1.34511	0.283319	4.74768	2.05765e-06	3.17258e-05	YES1
ENSG00000120875	823.808	3.20731	0.675923	4.74509	2.08419e-06	3.21037e-05	DUSP4
ENSG00000178209	20736	0.953313	0.200982	4.74327	2.10296e-06	3.23615e-05	PLEC
ENSG00000169908	1026.68	3.96433	0.836869	4.7371	2.16798e-06	3.32333e-05	TM4SF1
ENSG00000123700	273.08	6.61044	1.39732	4.73081	2.23627e-06	3.42141e-05	KCNJ2
ENSG00000135324	175.927	8.69719	1.8385	4.73058	2.23874e-06	3.42189e-05	MRAP2
ENSG00000197106	150.7	10.2423	2.16551	4.72974	2.24807e-06	3.43285e-05	SLC6A17
ENSG00000258989	2634.59	2.21787	0.469197	4.72694	2.27923e-06	3.47375e-05	NA
ENSG00000089127	499.845	3.96716	0.839328	4.72659	2.2832e-06	3.47479e-05	OAS1
ENSG00000129194	143.086	10.4084	2.20213	4.72649	2.28429e-06	3.47479e-05	SOX15
ENSG00000279237	175.582	9.42831	1.99533	4.7252	2.2989e-06	3.49032e-05	NA
ENSG00000177839	163.945	8.78886	1.8629	4.71784	2.38366e-06	3.6121e-05	PCDHB9
ENSG00000146374	136.783	10.4837	2.22432	4.7132	2.43855e-06	3.68474e-05	RSPO3
ENSG00000134986	3621.33	1.63646	0.347261	4.71247	2.44734e-06	3.69451e-05	NREP
ENSG00000101608	8303.14	1.21944	0.259567	4.69798	2.62744e-06	3.9551e-05	MYL12A
ENSG00000143772	5721.63	1.34729	0.286941	4.69538	2.66117e-06	3.99451e-05	ITPKB
ENSG00000101871	1965.46	2.29577	0.489069	4.69416	2.67701e-06	4.01158e-05	MID1
ENSG00000151388	1092	3.17329	0.676014	4.69412	2.67759e-06	4.01158e-05	ADAMTS12
ENSG00000149115	3613.95	1.60307	0.341641	4.69225	2.70214e-06	4.04455e-05	TNKS1BP1
ENSG00000122707	1754.09	2.35492	0.501985	4.69121	2.71589e-06	4.0613e-05	RECK
ENSG00000112320	1109.69	3.80325	0.810776	4.69088	2.72031e-06	4.06409e-05	SOBP
ENSG00000182348	183.448	7.99053	1.70629	4.68299	2.82715e-06	4.21269e-05	ZNF804B
ENSG00000179604	1233.29	2.62438	0.560412	4.68295	2.82774e-06	4.21269e-05	CDC42EP4
ENSG00000069122	6542.31	6.62525	1.41495	4.6823	2.83668e-06	4.22205e-05	ADGRF5
ENSG00000084112	4310.97	1.62965	0.348514	4.676	2.92528e-06	4.34578e-05	SSH1
ENSG00000164619	898.156	3.35493	0.717977	4.67275	2.972e-06	4.40694e-05	BMPER
ENSG00000061337	201.132	9.03911	1.93796	4.66425	3.09745e-06	4.58014e-05	LZTS1
ENSG00000177303	2417.96	2.11971	0.454842	4.66032	3.15722e-06	4.66418e-05	CASKIN2
ENSG00000078401	2793.5	11.2198	2.41189	4.65186	3.28958e-06	4.84169e-05	EDN1
ENSG00000139354	511.245	4.02147	0.864788	4.65023	3.31558e-06	4.87544e-05	GAS2L3
ENSG00000106025	681.652	5.68995	1.22368	4.64986	3.3216e-06	4.87977e-05	TSPAN12
ENSG00000140557	308.826	6.75238	1.45463	4.64198	3.4509e-06	5.06036e-05	ST8SIA2
ENSG00000055813	1147.7	2.67885	0.577115	4.64179	3.45409e-06	5.06037e-05	CCDC85A
ENSG00000151240	5003	1.50555	0.324374	4.64139	3.46068e-06	5.06535e-05	DIP2C
ENSG00000183853	5209.48	1.3661	0.294481	4.639	3.50092e-06	5.11952e-05	KIRREL1
ENSG00000144476	759.743	3.23759	0.698112	4.63764	3.52414e-06	5.14875e-05	ACKR3
ENSG00000162733	447.125	4.77564	1.03003	4.63639	3.54554e-06	5.17525e-05	DDR2
ENSG00000161682	822.976	3.16208	0.682217	4.63501	3.56912e-06	5.20421e-05	FAM171A2
ENSG00000138795	1869.27	2.24614	0.484621	4.63485	3.57194e-06	5.20421e-05	LEF1
ENSG00000135338	458.938	4.03188	0.87	4.63434	3.58071e-06	5.21222e-05	LCA5
ENSG00000178531	194.607	7.60269	1.64144	4.63172	3.62641e-06	5.27391e-05	CTXN1
ENSG00000089159	5045.24	1.41083	0.304686	4.63044	3.64894e-06	5.30181e-05	PXN
ENSG00000078018	384.404	5.66664	1.22483	4.62647	3.71954e-06	5.39945e-05	MAP2
ENSG00000162267	142.182	10.1769	2.20093	4.62391	3.76566e-06	5.44866e-05	ITIH3
ENSG00000092445	532.166	3.77813	0.81985	4.60832	4.05937e-06	5.86062e-05	TYRO3
ENSG00000104413	130.079	10.3939	2.25692	4.60536	4.11754e-06	5.9392e-05	ESRP1
ENSG00000134207	132.542	10.3533	2.24925	4.60299	4.16473e-06	6.00183e-05	SYT6
ENSG00000106278	131.614	10.346	2.24891	4.60044	4.21604e-06	6.07025e-05	PTPRZ1
ENSG00000100033	504.494	5.33548	1.16107	4.5953	4.32134e-06	6.21624e-05	PRODH
ENSG00000101384	2083.95	2.0822	0.453583	4.59055	4.42071e-06	6.35342e-05	JAG1
ENSG00000139364	200.909	6.41936	1.39874	4.58938	4.44569e-06	6.38355e-05	TMEM132B
ENSG00000182580	608.613	6.15353	1.34092	4.58902	4.45325e-06	6.38862e-05	EPHB3
ENSG00000151693	5939.49	1.51237	0.329619	4.58823	4.47019e-06	6.40713e-05	ASAP2
ENSG00000109654	1134.5	3.16883	0.690834	4.58697	4.49725e-06	6.44011e-05	TRIM2
ENSG00000143537	3844.94	1.5349	0.335015	4.58157	4.61488e-06	6.60261e-05	ADAM15
ENSG00000110492	8889.43	1.13203	0.247351	4.57662	4.72545e-06	6.74864e-05	MDK
ENSG00000157557	5153.78	1.35929	0.297078	4.57553	4.75022e-06	6.77791e-05	ETS2
ENSG00000267673	228.902	5.96511	1.30409	4.57416	4.78128e-06	6.81611e-05	FDX2
ENSG00000240764	1293.56	2.61433	0.572456	4.56687	4.95065e-06	7.04492e-05	PCDHGC5
ENSG00000128595	6811.88	1.25565	0.275108	4.56421	5.0138e-06	7.12839e-05	CALU
ENSG00000165238	358.313	5.99674	1.31407	4.56348	5.03118e-06	7.14671e-05	WNK2
ENSG00000152578	170.817	7.96516	1.74566	4.56283	5.04689e-06	7.16262e-05	GRIA4
ENSG00000155366	2960.41	1.68115	0.368696	4.55972	5.12221e-06	7.26302e-05	RHOC
ENSG00000269113	469.701	4.05885	0.890393	4.55849	5.15223e-06	7.29907e-05	TRABD2B
ENSG00000140836	10927.3	1.05421	0.23133	4.55717	5.18476e-06	7.33861e-05	ZFHX3
ENSG00000164171	1338.42	2.40844	0.528844	4.55417	5.25936e-06	7.4319e-05	ITGA2
ENSG00000050555	1323.72	2.69145	0.59099	4.55414	5.26003e-06	7.4319e-05	LAMC3
ENSG00000120279	3472.66	1.59594	0.350661	4.55123	5.33329e-06	7.52871e-05	MYCT1
ENSG00000169258	126.017	10.3698	2.27859	4.55099	5.33932e-06	7.53053e-05	GPRIN1
ENSG00000104695	2795.21	1.74719	0.383983	4.55017	5.36029e-06	7.55339e-05	PPP2CB
ENSG00000102575	158.922	9.74907	2.14459	4.5459	5.47015e-06	7.67742e-05	ACP5
ENSG00000077380	6392.41	1.24694	0.27449	4.54274	5.55285e-06	7.77644e-05	DYNC1I2
ENSG00000242419	1319.54	2.52424	0.555871	4.54104	5.59768e-06	7.83232e-05	PCDHGC4
ENSG00000142949	1378.5	2.41286	0.531971	4.5357	5.74138e-06	8.01925e-05	PTPRF
ENSG00000148841	2892.83	2.08973	0.461518	4.52794	5.95606e-06	8.31179e-05	ITPRIP
ENSG00000167680	1155.22	2.88929	0.638807	4.52294	6.09857e-06	8.50319e-05	SEMA6B
ENSG00000164294	550.627	4.46528	0.987357	4.52246	6.11261e-06	8.51529e-05	GPX8
ENSG00000150551	126.391	10.2915	2.27602	4.52169	6.13467e-06	8.53854e-05	LYPD1
ENSG00000148516	14954.9	1.10217	0.243788	4.52104	6.15366e-06	8.55747e-05	ZEB1
ENSG00000128594	742.779	3.71202	0.82148	4.51869	6.22225e-06	8.64528e-05	LRRC4
ENSG00000163697	4233.22	1.44067	0.318923	4.51729	6.26358e-06	8.6951e-05	APBB2
ENSG00000050165	255.475	6.35648	1.40806	4.51437	6.35056e-06	8.80046e-05	DKK3
ENSG00000100320	9855.18	1.11833	0.247971	4.5099	6.48587e-06	8.9723e-05	RBFOX2
ENSG00000169604	592.498	3.99407	0.885666	4.50968	6.49266e-06	8.97389e-05	ANTXR1
ENSG00000070367	3198.42	1.61972	0.359492	4.50559	6.61881e-06	9.13431e-05	EXOC5
ENSG00000134569	1317.11	2.38401	0.529529	4.50213	6.72758e-06	9.27437e-05	LRP4
ENSG00000184009	73454.4	0.75253	0.167227	4.50004	6.79397e-06	9.34966e-05	ACTG1
ENSG00000137269	1058.96	2.64914	0.589028	4.49747	6.87673e-06	9.44717e-05	LRRC1
ENSG00000158856	1084.37	3.76219	0.837391	4.49275	7.03088e-06	9.6506e-05	DMTN
ENSG00000233608	200.347	7.86895	1.75313	4.48852	7.17187e-06	9.83562e-05	TWIST2
ENSG00000113430	123.296	10.2962	2.29637	4.48368	7.33667e-06	0.00010053	IRX4
ENSG00000169994	139.095	9.21189	2.05896	4.47404	7.67542e-06	0.000104809	MYO7B
ENSG00000184956	163.636	7.0882	1.58453	4.47338	7.69934e-06	0.000105046	MUC6
ENSG00000144711	4528.89	1.39686	0.312435	4.47088	7.78977e-06	0.000106188	IQSEC1
ENSG00000249209	6959.01	1.36123	0.304535	4.46987	7.82681e-06	0.000106602	NA
ENSG00000072110	6628.12	1.36974	0.306456	4.46961	7.83615e-06	0.000106637	ACTN1
ENSG00000154978	3858.01	1.54393	0.346818	4.45169	8.51973e-06	0.000115544	VOPP1
ENSG00000164099	124.638	10.1709	2.28581	4.44957	8.60417e-06	0.000116589	PRSS12
ENSG00000168542	4234.05	8.41004	1.89173	4.44569	8.76122e-06	0.000118414	COL3A1
ENSG00000172348	235.501	6.97784	1.5705	4.44306	8.86882e-06	0.000119767	RCAN2
ENSG00000076716	157.847	8.44107	1.90025	4.44209	8.90905e-06	0.000120208	GPC4
ENSG00000158352	5530.1	1.28803	0.290191	4.43856	9.05632e-06	0.000121889	SHROOM4
ENSG00000183780	318.448	5.60891	1.26368	4.43855	9.05669e-06	0.000121889	SLC35F3
ENSG00000047849	8052.76	1.1373	0.256361	4.4363	9.1518e-06	0.000122961	MAP4
ENSG00000102349	353.915	4.39021	0.990494	4.43235	9.32117e-06	0.000125025	KLF8
ENSG00000114757	130.52	10.0505	2.26898	4.4295	9.44533e-06	0.000126583	PEX5L
ENSG00000170537	645.138	3.2954	0.744552	4.42602	9.59874e-06	0.000128531	TMC7
ENSG00000182752	418.45	6.10786	1.38063	4.42398	9.68988e-06	0.000129642	PAPPA
ENSG00000079385	485.433	3.84716	0.871415	4.41484	1.01085e-05	0.000134895	CEACAM1
ENSG00000163492	200.856	5.91195	1.33916	4.41467	1.01165e-05	0.000134895	CCDC141
ENSG00000001626	152.895	7.19368	1.62956	4.41449	1.0125e-05	0.000134895	CFTR
ENSG00000196586	6444.01	1.56088	0.354564	4.40224	1.07137e-05	0.000142261	MYO6
ENSG00000115457	7453.03	1.17977	0.268695	4.39074	1.12967e-05	0.000149878	IGFBP2
ENSG00000158683	174.919	6.77767	1.54405	4.38953	1.13596e-05	0.000150586	PKD1L1
ENSG00000206172	333.841	5.91897	1.34945	4.3862	1.15348e-05	0.000152653	HBA1
ENSG00000164330	5926.01	1.33838	0.305186	4.38547	1.15738e-05	0.000153042	EBF1
ENSG00000279160	158.76	9.13306	2.08621	4.37783	1.19868e-05	0.000158371	NA
ENSG00000148053	185.135	7.19484	1.64354	4.37763	1.19975e-05	0.000158382	NTRK2
ENSG00000113448	11438.6	1.16474	0.266117	4.37678	1.20446e-05	0.00015887	PDE4D
ENSG00000143554	921.279	3.04475	0.69665	4.37055	1.23931e-05	0.000163332	SLC27A3
ENSG00000182175	117.314	10.1648	2.32795	4.36641	1.26308e-05	0.000166327	RGMA
ENSG00000157445	605.671	3.32517	0.761957	4.36399	1.27713e-05	0.000168038	CACNA2D3
ENSG00000095066	11515.8	1.05766	0.242386	4.36353	1.27982e-05	0.000168252	HOOK2
ENSG00000010810	9165.79	1.10372	0.253036	4.3619	1.28937e-05	0.000169358	FYN
ENSG00000109436	5078.54	1.31255	0.300925	4.36173	1.29037e-05	0.000169358	TBC1D9
ENSG00000169242	1907.82	1.96329	0.450455	4.35847	1.30976e-05	0.000171762	EFNA1
ENSG00000167755	199.194	6.38188	1.4648	4.35681	1.3197e-05	0.00017278	KLK6
ENSG00000130294	115.238	10.2093	2.34376	4.35596	1.32486e-05	0.000173203	KIF1A
ENSG00000158258	247.43	6.75702	1.55123	4.35592	1.32511e-05	0.000173203	CLSTN2
ENSG00000196932	122.852	10.0398	2.30708	4.35173	1.35068e-05	0.000176255	TMEM26
ENSG00000107796	260.73	6.54775	1.50532	4.34974	1.36297e-05	0.000177712	ACTA2
ENSG00000128849	5798.34	1.23064	0.283135	4.34647	1.38344e-05	0.000180085	CGNL1
ENSG00000155816	433.282	3.91521	0.901843	4.34134	1.41616e-05	0.000184043	FMN2
ENSG00000188322	634.091	4.90585	1.13195	4.33397	1.46444e-05	0.000190006	SBK1
ENSG00000171992	1821.48	1.9675	0.454439	4.32951	1.49439e-05	0.000193576	SYNPO
ENSG00000147255	315.476	6.37871	1.47364	4.32855	1.50097e-05	0.00019427	IGSF1
ENSG00000184304	1545.66	2.11769	0.490655	4.31606	1.58841e-05	0.000204752	PRKD1
ENSG00000146112	5614.82	1.2485	0.289328	4.31518	1.59474e-05	0.000205402	PPP1R18
ENSG00000133401	3781.6	1.60274	0.371502	4.31423	1.60159e-05	0.000206117	PDZD2
ENSG00000172201	673.398	3.33719	0.774	4.31161	1.62068e-05	0.000208405	ID4
ENSG00000156515	6769.47	1.22636	0.28471	4.30741	1.65179e-05	0.000212234	HK1
ENSG00000184384	7331.05	1.51769	0.35243	4.30636	1.65961e-05	0.000213066	MAML2
ENSG00000142156	1029.51	2.54708	0.591872	4.30344	1.68169e-05	0.000215378	COL6A1
ENSG00000244588	155.237	7.7511	1.80152	4.30253	1.68862e-05	0.000216092	RAD21L1
ENSG00000153250	5438.5	1.24651	0.289779	4.30161	1.69563e-05	0.000216813	RBMS1
ENSG00000082781	804.323	3.65533	0.850269	4.29902	1.71554e-05	0.000219183	ITGB5
ENSG00000167470	5998.66	1.2081	0.281309	4.29457	1.75031e-05	0.000223446	MIDN
ENSG00000116005	1682.02	2.08427	0.485886	4.28962	1.78978e-05	0.000228119	PCYOX1
ENSG00000163191	1111.54	2.6237	0.611878	4.28795	1.80331e-05	0.000229658	S100A11
ENSG00000189058	109.72	10.1744	2.37663	4.28104	1.86023e-05	0.00023615	APOD
ENSG00000181104	5517.42	1.35244	0.316057	4.2791	1.87653e-05	0.000237839	F2R
ENSG00000087237	382.672	6.11345	1.42929	4.27725	1.89212e-05	0.000239624	CETP
ENSG00000139174	751.555	3.0875	0.722189	4.2752	1.90962e-05	0.000241646	PRICKLE1
ENSG00000120318	4861.67	1.59503	0.373193	4.274	1.91994e-05	0.000242759	ARAP3
ENSG00000007908	353.498	6.11773	1.43164	4.27325	1.92647e-05	0.000243391	SELE
ENSG00000162551	466.657	3.74284	0.876337	4.271	1.94596e-05	0.000245658	ALPL
ENSG00000010319	927.64	3.36092	0.787752	4.26648	1.98584e-05	0.000250493	SEMA3G
ENSG00000147364	1448.41	2.18014	0.511099	4.26559	1.99377e-05	0.000251294	FBXO25
ENSG00000107562	341.64	5.96459	1.40026	4.25962	2.04771e-05	0.000257275	CXCL12
ENSG00000152583	144.176	7.93724	1.86507	4.25574	2.08358e-05	0.000261575	SPARCL1
ENSG00000177182	2158.57	2.21358	0.520276	4.25462	2.09406e-05	0.000262683	CLVS1
ENSG00000180822	2424.81	1.71625	0.403725	4.25105	2.12768e-05	0.00026627	PSMG4
ENSG00000165124	241.573	6.40157	1.50597	4.2508	2.13005e-05	0.000266298	SVEP1
ENSG00000251537	540.561	3.49831	0.823	4.25068	2.13125e-05	0.000266298	NA
ENSG00000162545	335.414	4.77312	1.1231	4.24994	2.13831e-05	0.000266836	CAMK2N1
ENSG00000255245	2876.71	1.60659	0.378274	4.24715	2.16509e-05	0.000269254	FXYD6-FXYD2
ENSG00000166342	110.164	10.0643	2.37387	4.2396	2.23915e-05	0.000277813	NETO1
ENSG00000172031	135.329	9.05935	2.13969	4.23396	2.2961e-05	0.000284433	EPHX4
ENSG00000112562	186.166	7.61349	1.80192	4.2252	2.38725e-05	0.000295034	SMOC2
ENSG00000105996	106.954	10.1196	2.39641	4.22282	2.41262e-05	0.000297938	HOXA2
ENSG00000181031	1734.92	2.59917	0.616077	4.21891	2.45482e-05	0.000302914	RPH3AL
ENSG00000173801	10090.6	1.26633	0.300175	4.21863	2.45787e-05	0.000303055	JUP
ENSG00000197905	1596.09	2.11624	0.502311	4.21301	2.51989e-05	0.00030998	TEAD4
ENSG00000112706	118.757	9.77556	2.32258	4.20892	2.56591e-05	0.000315396	IMPG1
ENSG00000176842	106.217	10.1042	2.40389	4.20327	2.63082e-05	0.000322876	IRX5
ENSG00000087274	9702.36	1.00454	0.239268	4.1984	2.68812e-05	0.000329653	ADD1
ENSG00000143127	369.873	4.1521	0.989534	4.19602	2.71649e-05	0.000332875	ITGA10
ENSG00000118946	8314.28	8.74287	2.08555	4.19211	2.76377e-05	0.000338407	PCDH17
ENSG00000102316	10608.8	1.17307	0.280019	4.18926	2.79861e-05	0.000342146	MAGED2
ENSG00000152253	1802.27	1.92818	0.460472	4.18741	2.82161e-05	0.000344692	SPC25
ENSG00000130338	6626	1.30857	0.31336	4.17592	2.96785e-05	0.000362278	TULP4
ENSG00000103034	409.313	6.08231	1.45776	4.17238	3.01437e-05	0.000367393	NDRG4
ENSG00000133216	621.855	5.3245	1.27634	4.17171	3.02324e-05	0.000368191	EPHB2
ENSG00000008513	5192.66	1.24021	0.297353	4.17084	3.03484e-05	0.000369038	ST3GAL1
ENSG00000158246	120.395	8.68574	2.08399	4.16784	3.07504e-05	0.000373354	TENT5B
ENSG00000130203	961.127	2.61394	0.62727	4.16717	3.084e-05	0.000374156	APOE
ENSG00000180432	124.26	8.41234	2.01884	4.16691	3.08759e-05	0.000374305	CYP8B1
ENSG00000104369	1790.86	2.09031	0.502457	4.16018	3.17998e-05	0.000385212	JPH1
ENSG00000090975	2009.54	1.89513	0.455872	4.15715	3.22244e-05	0.000390057	PITPNM2
ENSG00000197576	632.503	3.57098	0.859132	4.1565	3.23164e-05	0.000390874	HOXA4
ENSG00000108984	2519.88	2.4592	0.591914	4.15466	3.2577e-05	0.00039359	MAP2K6
ENSG00000169594	105.073	10.03	2.4142	4.15457	3.25906e-05	0.00039359	BNC1
ENSG00000074590	725.074	2.8885	0.695305	4.1543	3.26291e-05	0.000393756	NUAK1
ENSG00000188517	1257.28	2.47443	0.596214	4.15023	3.32135e-05	0.000400504	COL25A1
ENSG00000137710	18084	0.946691	0.228252	4.14756	3.36032e-05	0.000404588	RDX
ENSG00000189057	241.602	6.37012	1.53594	4.14736	3.36326e-05	0.000404635	FAM111B
ENSG00000172889	14486.8	0.89798	0.216614	4.14554	3.39016e-05	0.000407416	EGFL7
ENSG00000145934	639.746	3.16344	0.763939	4.14096	3.45858e-05	0.000415161	TENM2
ENSG00000150471	5663.12	1.21511	0.293473	4.14045	3.4662e-05	0.000415761	ADGRL3
ENSG00000130402	12863.3	0.922452	0.222976	4.13701	3.51861e-05	0.00042141	ACTN4
ENSG00000175093	150.883	6.95057	1.68123	4.13422	3.56161e-05	0.000426239	SPSB4
ENSG00000197043	5204.38	1.22743	0.296914	4.13396	3.5657e-05	0.000426407	ANXA6
ENSG00000162909	2935.17	1.76205	0.426644	4.13002	3.62736e-05	0.000433455	CAPN2
ENSG00000144810	230.49	5.04692	1.22317	4.12609	3.68987e-05	0.000440593	COL8A1
ENSG00000261371	20022.7	0.81813	0.198322	4.12525	3.70329e-05	0.000441863	PECAM1
ENSG00000145349	1445.73	2.15724	0.523444	4.12124	3.76831e-05	0.000448947	CAMK2D
ENSG00000139687	7369.79	1.09712	0.266658	4.11432	3.88318e-05	0.000461939	RB1
ENSG00000068650	8710.25	1.40671	0.341973	4.11353	3.89662e-05	0.000462935	ATP11A
ENSG00000100139	4048.58	1.37342	0.333883	4.11348	3.89739e-05	0.000462935	MICALL1
ENSG00000130224	1405.58	2.39555	0.582454	4.11286	3.90784e-05	0.00046383	LRCH2
ENSG00000150510	100.602	10.0507	2.44433	4.11183	3.92536e-05	0.000465561	FAM124A
ENSG00000170558	1053.55	2.6746	0.651719	4.10391	4.0622e-05	0.000480994	CDH2
ENSG00000188536	295.536	5.77311	1.40678	4.10378	4.06457e-05	0.000480994	HBA2
ENSG00000279198	4320.15	1.49579	0.364556	4.10304	4.07758e-05	0.000481458	NA
ENSG00000124212	450.515	5.54706	1.35404	4.09668	4.19109e-05	0.000493461	PTGIS
ENSG00000008516	632.769	3.60876	0.880904	4.09665	4.19167e-05	0.000493461	MMP25
ENSG00000101190	1226.06	2.31041	0.564388	4.09365	4.24643e-05	0.000498825	TCFL5
ENSG00000146938	1044.67	3.0465	0.744582	4.09156	4.28482e-05	0.000502936	NLGN4X
ENSG00000136274	407.569	3.78651	0.925906	4.08952	4.32266e-05	0.000507002	NACAD
ENSG00000152689	7215.88	1.24431	0.304283	4.08932	4.32636e-05	0.000507063	RASGRP3
ENSG00000113319	299.442	6.18715	1.51313	4.08897	4.33296e-05	0.000507461	RASGRF2
ENSG00000179981	2660.06	1.60393	0.392285	4.08868	4.33839e-05	0.000507723	TSHZ1
ENSG00000118972	1091.73	2.64933	0.648157	4.08748	4.36087e-05	0.000509978	FGF23
ENSG00000102471	371.11	5.01246	1.22996	4.07531	4.59522e-05	0.000536594	NDFIP2
ENSG00000170275	4358.83	1.2834	0.315178	4.07197	4.66167e-05	0.000543553	CRTAP
ENSG00000197965	2341.71	1.65613	0.407716	4.06196	4.86615e-05	0.000566149	MPZL1
ENSG00000105419	100.027	9.94349	2.44819	4.06157	4.87442e-05	0.000566696	MEIS3
ENSG00000152092	435.996	5.84098	1.43846	4.06059	4.89487e-05	0.000568657	ASTN1
ENSG00000260428	101.401	9.91268	2.44399	4.05594	4.99322e-05	0.000579236	SCX
ENSG00000189171	1648.09	1.92717	0.47529	4.05473	5.01933e-05	0.000581839	S100A13
ENSG00000172733	369.068	4.65697	1.14995	4.04971	5.1281e-05	0.000594014	PURG
ENSG00000151623	616.47	3.04125	0.75118	4.04862	5.15197e-05	0.000596344	NR3C2
ENSG00000104237	243.19	5.07979	1.25477	4.0484	5.15693e-05	0.000596484	RP1
ENSG00000134817	9010.2	8.60435	2.12723	4.04486	5.23545e-05	0.000605125	APLNR
ENSG00000075213	744.004	3.41109	0.843952	4.04181	5.30405e-05	0.000612608	SEMA3A
ENSG00000175556	956.939	2.57797	0.637996	4.04073	5.32845e-05	0.000614979	LONRF3
ENSG00000111676	6563.78	1.09598	0.271587	4.03547	5.44942e-05	0.000627572	ATN1
ENSG00000183908	570.391	5.74568	1.42519	4.03151	5.54196e-05	0.000637768	LRRC55
ENSG00000168916	6071.94	1.12228	0.278462	4.03026	5.57148e-05	0.0006407	ZNF608
ENSG00000171794	119.307	9.30734	2.31114	4.02716	5.64547e-05	0.000648739	UTF1
ENSG00000179059	235.468	6.07339	1.50857	4.02592	5.67537e-05	0.000651703	ZFP42
ENSG00000171115	3638.39	1.46605	0.364506	4.02203	5.7699e-05	0.000661601	GIMAP8
ENSG00000160097	258.953	5.83054	1.45019	4.02054	5.80649e-05	0.000665316	FNDC5
ENSG00000125170	2141.33	1.71436	0.426526	4.01936	5.83569e-05	0.00066818	DOK4
ENSG00000179088	161.904	6.9921	1.74064	4.01696	5.89538e-05	0.000674528	C12orf42
ENSG00000125868	3446.64	1.38933	0.346004	4.01534	5.93599e-05	0.000678686	DSTN
ENSG00000112902	467.417	4.68724	1.16778	4.01381	5.97458e-05	0.000682607	SEMA5A
ENSG00000134780	442.159	3.69656	0.922088	4.00891	6.10007e-05	0.000696442	DAGLA
ENSG00000168502	710.133	3.3015	0.825497	3.99941	6.35008e-05	0.000722907	MTCL1
ENSG00000061938	2155.22	1.71306	0.428757	3.99542	6.45805e-05	0.000734147	TNK2
ENSG00000132669	2562.09	1.56113	0.391422	3.98836	6.65323e-05	0.000755253	RIN2
ENSG00000213977	1174.38	2.23616	0.560701	3.98815	6.65905e-05	0.000755375	TAX1BP3
ENSG00000068024	6070.42	1.16392	0.291883	3.98763	6.67363e-05	0.000756488	HDAC4
ENSG00000279983	294.156	6.14695	1.54179	3.9869	6.69431e-05	0.00075829	NA
ENSG00000020181	6137.63	1.17475	0.294771	3.9853	6.73945e-05	0.000762317	ADGRA2
ENSG00000173262	574.032	3.23699	0.812547	3.98375	6.78349e-05	0.000766752	SLC2A14
ENSG00000082397	4297.22	1.55588	0.391603	3.9731	7.09425e-05	0.000800737	EPB41L3
ENSG00000197915	97.9168	9.79462	2.46564	3.97245	7.1138e-05	0.000802375	HRNR
ENSG00000122378	3809.69	1.64613	0.415084	3.96577	7.31579e-05	0.000823986	PRXL2A
ENSG00000257950	1655.84	1.88383	0.475257	3.96381	7.37619e-05	0.000829659	P2RX5-TAX1BP3
ENSG00000167889	228.77	5.10468	1.28782	3.9638	7.37661e-05	0.000829659	MGAT5B
ENSG00000162804	863.396	3.01668	0.76138	3.96212	7.4287e-05	0.00083399	SNED1
ENSG00000109089	862.543	3.26883	0.825034	3.96205	7.43087e-05	0.00083399	CDR2L
ENSG00000111249	349.631	4.94538	1.24844	3.96126	7.45546e-05	0.000835569	CUX2
ENSG00000100034	9871.11	0.938463	0.237076	3.9585	7.5422e-05	0.000844694	PPM1F
ENSG00000283239	3226.98	1.68749	0.426611	3.95557	7.63515e-05	0.000853299	KBTBD11-OT1
ENSG00000185518	480.41	4.23493	1.07285	3.94736	7.90174e-05	0.000881851	SV2B
ENSG00000283632	1297.54	2.35301	0.596617	3.94392	8.01594e-05	0.00089209	EXOC3L2
ENSG00000205363	94.8872	9.82221	2.49092	3.9432	8.04011e-05	0.000894152	INSYN1
ENSG00000084636	165.911	6.06473	1.5387	3.94146	8.09887e-05	0.000898799	COL16A1
ENSG00000022267	365.414	5.58811	1.41852	3.93941	8.16836e-05	0.000905878	FHL1
ENSG00000257446	163.362	6.9337	1.76135	3.93658	8.26522e-05	0.000915341	ZNF878
ENSG00000164366	529.024	3.20474	0.815234	3.93106	8.45704e-05	0.000935281	CCDC127
ENSG00000124762	1389.46	2.47084	0.628663	3.9303	8.48386e-05	0.000937593	CDKN1A
ENSG00000115306	92983.3	0.629899	0.160355	3.92815	8.5602e-05	0.000945372	SPTBN1
ENSG00000153094	2353.81	1.59745	0.4067	3.92783	8.57153e-05	0.000945966	BCL2L11
ENSG00000196369	10658.2	1.00481	0.256121	3.92317	8.73897e-05	0.000963775	SRGAP2B
ENSG00000167657	1679	1.91026	0.487407	3.91923	8.88316e-05	0.000978997	DAPK3
ENSG00000149930	3838.57	1.4287	0.364636	3.91816	8.92286e-05	0.00098269	TAOK2
ENSG00000187838	475.171	3.48012	0.888304	3.91771	8.93938e-05	0.000983827	PLSCR3
ENSG00000149798	234.194	5.33246	1.36179	3.91577	9.01153e-05	0.000991081	CDC42EP2
ENSG00000134590	1236.15	2.23845	0.57235	3.91098	9.19213e-05	0.00100955	RTL8C
ENSG00000130182	119.733	8.96106	2.29327	3.90755	9.32373e-05	0.00102329	ZSCAN10
ENSG00000165379	612.526	4.65257	1.1908	3.9071	9.34119e-05	0.0010245	LRFN5
ENSG00000129946	3230.5	1.38789	0.355582	3.90315	9.49485e-05	0.00103991	SHC2
ENSG00000159387	98.9163	9.64226	2.47172	3.90104	9.57806e-05	0.00104831	IRX6
ENSG00000136603	7545.88	1.07871	0.277134	3.8924	9.92577e-05	0.00108338	SKIL
ENSG00000151150	591.896	3.23283	0.830872	3.89089	9.98773e-05	0.00108854	ANK3
ENSG00000063245	4057.26	1.33407	0.342884	3.89075	9.99368e-05	0.00108854	EPN1
ENSG00000068971	363.52	5.81343	1.49469	3.88938	0.0001005	0.00109392	PPP2R5B
ENSG00000182670	8308.83	1.00071	0.257336	3.88873	0.000100772	0.00109613	TTC3
ENSG00000185008	1244.4	3.43333	0.883632	3.88548	0.00010213	0.00110904	ROBO2
ENSG00000182916	333.568	5.86936	1.51063	3.88538	0.000102168	0.00110904	TCEAL7
ENSG00000177469	7146.94	1.02587	0.264097	3.88442	0.000102574	0.00111268	CAVIN1
ENSG00000099139	2342.6	2.00804	0.517147	3.88291	0.000103213	0.00111886	PCSK5
ENSG00000152430	89.157	9.87205	2.54353	3.88123	0.000103928	0.00112431	BOLL
ENSG00000185800	1454.74	2.42572	0.625119	3.88041	0.00010428	0.00112658	DMWD
ENSG00000198691	101.247	8.62178	2.22328	3.87795	0.000105341	0.00113727	ABCA4
ENSG00000091879	458.143	5.4469	1.40502	3.87675	0.000105859	0.00114208	ANGPT2
ENSG00000171243	91.2845	9.7774	2.52313	3.87511	0.000106578	0.00114906	SOSTDC1
ENSG00000173166	5006.42	1.31511	0.339405	3.87475	0.000106735	0.00114997	RAPH1
ENSG00000167566	3389.64	1.4312	0.369575	3.87256	0.000107697	0.00115955	NCKAP5L
ENSG00000162669	298643	0.59026	0.152492	3.87078	0.00010849	0.0011673	HFM1
ENSG00000173868	88.6891	9.86181	2.54803	3.87036	0.000108673	0.00116842	PHOSPHO1
ENSG00000163017	292.994	5.34357	1.38242	3.86538	0.000110916	0.00119018	ACTG2
ENSG00000095370	3177.61	1.38567	0.358902	3.86085	0.000112995	0.00121166	SH2D3C
ENSG00000178878	3676.73	1.33443	0.345807	3.85888	0.000113906	0.00121986	APOLD1
ENSG00000174740	89.8649	9.80261	2.54085	3.858	0.000114319	0.00122339	PABPC5
ENSG00000159788	3954.32	1.56324	0.405907	3.85123	0.000117525	0.00125515	RGS12
ENSG00000255192	98.5396	9.54375	2.47865	3.85039	0.000117931	0.00125864	NANOGP8
ENSG00000168874	235.278	6.41107	1.66552	3.8493	0.000118455	0.00126338	ATOH8
ENSG00000002586	3609.36	1.31316	0.341213	3.84852	0.000118835	0.00126659	CD99
ENSG00000106992	594.335	3.4086	0.885817	3.84797	0.000119099	0.00126855	AK1
ENSG00000116117	4691.58	1.23728	0.321578	3.84754	0.000119312	0.00126911	PARD3B
ENSG00000129595	3600.51	1.54406	0.401346	3.8472	0.000119473	0.00126998	EPB41L4A
ENSG00000075073	88.576	9.79315	2.54873	3.84237	0.000121852	0.0012944	TACR2
ENSG00000266028	12629.9	0.932292	0.242846	3.83904	0.000123519	0.00131036	SRGAP2
ENSG00000135047	1384.35	1.99459	0.519584	3.83883	0.000123621	0.00131056	CTSL
ENSG00000103449	94.4333	9.6211	2.50758	3.8368	0.000124648	0.00132057	SALL1
ENSG00000254726	3335.35	1.41334	0.369158	3.82855	0.000128901	0.00136018	MEX3A
ENSG00000120328	194.102	6.3262	1.65336	3.82628	0.000130095	0.00137187	PCDHB12
ENSG00000057704	1538.97	1.9875	0.519722	3.82415	0.000131223	0.0013801	TMCC3
ENSG00000117394	3163.62	1.37513	0.359818	3.82173	0.000132517	0.00139279	SLC2A1
ENSG00000173210	408.505	5.11455	1.33854	3.82098	0.000132922	0.00139612	ABLIM3
ENSG00000105767	454.75	3.69737	0.967749	3.82058	0.000133136	0.00139744	CADM4
ENSG00000109689	3937.68	1.46324	0.38304	3.82009	0.000133405	0.00139934	STIM2
ENSG00000018625	87.3161	9.78148	2.56493	3.81355	0.000136984	0.00143404	ATP1A2
ENSG00000133030	13406.8	0.840572	0.220479	3.81248	0.00013758	0.00143933	MPRIP
ENSG00000087460	23679.3	0.761522	0.199772	3.81196	0.000137872	0.00144144	GNAS
ENSG00000127863	298.875	5.36256	1.40828	3.80788	0.000140164	0.00146251	TNFRSF19
ENSG00000136295	7537.62	0.999281	0.262506	3.8067	0.000140834	0.00146722	TTYH3
ENSG00000102996	2161.64	1.60501	0.421639	3.8066	0.000140892	0.00146722	MMP15
ENSG00000147684	5183.05	1.13838	0.299078	3.8063	0.00014106	0.001468	NDUFB9
ENSG00000112852	99.3672	9.35718	2.45924	3.80491	0.000141854	0.00147433	PCDHB2
ENSG00000158321	30788.2	0.910917	0.2395	3.80342	0.000142714	0.00148134	AUTS2
ENSG00000110651	7298.16	1.07095	0.282126	3.796	0.00014705	0.00152435	CD81
ENSG00000127241	88.4483	9.69249	2.55722	3.79024	0.000150503	0.00155781	MASP1
ENSG00000112531	14976.1	0.824524	0.217545	3.79012	0.000150572	0.00155781	QKI
ENSG00000205212	221.461	5.89338	1.55535	3.7891	0.000151195	0.00156242	CCDC144NL
ENSG00000179715	331.49	4.34168	1.14584	3.78907	0.000151215	0.00156242	PCED1B
ENSG00000167371	168.324	5.92133	1.56283	3.78886	0.000151339	0.00156269	PRRT2
ENSG00000113209	90.8363	9.57464	2.5284	3.78684	0.000152578	0.00157343	PCDHB5
ENSG00000148143	5798.22	1.09844	0.290204	3.78505	0.00015368	0.00158377	ZNF462
ENSG00000168785	3537.25	1.35163	0.357307	3.78282	0.000155062	0.00159594	TSPAN5
ENSG00000145911	2554.89	1.66487	0.440271	3.78146	0.000155914	0.00160368	N4BP3
ENSG00000136826	2718.22	1.95801	0.51793	3.78046	0.000156539	0.00160801	KLF4
ENSG00000124126	11823.9	0.987484	0.261468	3.77669	0.000158927	0.00162938	PREX1
ENSG00000162946	6853.3	1.04583	0.27707	3.7746	0.000160264	0.00164203	DISC1
ENSG00000015413	402.598	5.75224	1.52447	3.77327	0.000161119	0.00164973	DPEP1
ENSG00000166452	197.935	6.51125	1.72629	3.77182	0.000162061	0.00165831	AKIP1
ENSG00000134532	2670.42	1.451	0.384981	3.76902	0.000163891	0.00167488	SOX5
ENSG00000099204	8240.75	1.04766	0.27834	3.76395	0.000167251	0.00170592	ABLIM1
ENSG00000173011	627.69	4.61702	1.22832	3.7588	0.000170729	0.00173916	TADA2B
ENSG00000279453	83.9265	9.75438	2.596	3.75747	0.000171643	0.00174735	NA
ENSG00000176485	607.871	3.69498	0.985132	3.75074	0.000176311	0.00179202	PLA2G16
ENSG00000140848	2352.19	1.5685	0.418246	3.75018	0.000176708	0.00179431	CPNE2
ENSG00000176399	153.166	6.00014	1.60025	3.74951	0.00017718	0.00179795	DMRTA1
ENSG00000132406	151.715	6.64893	1.77352	3.74899	0.000177545	0.00180051	TMEM128
ENSG00000181234	382.256	4.76818	1.27486	3.74015	0.000183912	0.00186388	TMEM132C
ENSG00000119139	2330.9	1.71335	0.458378	3.73785	0.000185604	0.00187983	TJP2
ENSG00000102024	2930.28	1.39126	0.373217	3.72775	0.000193197	0.00195425	PLS3
ENSG00000151835	5644.28	1.10896	0.297518	3.72736	0.000193495	0.00195601	SACS
ENSG00000271810	1931.13	1.64809	0.442661	3.72315	0.000196752	0.00198641	NA
ENSG00000226792	312.126	4.96125	1.3335	3.72046	0.00019886	0.00200514	C13orf42
ENSG00000180998	1622.69	1.7859	0.480371	3.71775	0.000201007	0.0020255	GPR137C
ENSG00000274070	715.238	2.61042	0.70329	3.71173	0.000205851	0.00207169	CASTOR2
ENSG00000198873	7186.04	1.20745	0.325413	3.71051	0.00020684	0.00208032	GRK5
ENSG00000115339	85.4949	9.59726	2.58792	3.70849	0.000208499	0.00209436	GALNT3
ENSG00000143322	3982.59	1.2593	0.339739	3.70668	0.000209991	0.00210535	ABL2
ENSG00000135720	4491.43	1.16709	0.314964	3.70549	0.000210986	0.00211265	DYNC1LI2
ENSG00000083444	3010.04	1.4315	0.38639	3.70481	0.000211553	0.002117	PLOD1
ENSG00000167693	3136.23	1.54796	0.418528	3.69859	0.000216802	0.00216816	NXN
ENSG00000255275	1573.75	1.82765	0.495107	3.69143	0.000222998	0.00222452	NA
ENSG00000038002	87.0177	9.50548	2.57669	3.68903	0.000225107	0.00224134	AGA
ENSG00000179046	85.146	9.56126	2.59254	3.68799	0.000226031	0.00224912	TRIML2
ENSG00000142748	95.9737	9.1775	2.48947	3.68653	0.000227334	0.00226067	FCN3
ENSG00000164418	369.001	4.03258	1.09426	3.68522	0.000228506	0.00227035	GRIK2
ENSG00000141905	2236.16	1.64293	0.445827	3.68512	0.000228593	0.00227035	NFIC
ENSG00000031081	8514.24	1.1212	0.304524	3.68182	0.000231576	0.00229854	ARHGAP31
ENSG00000196581	97.6834	8.12566	2.20709	3.68162	0.000231754	0.00229887	AJAP1
ENSG00000164924	15233	0.77366	0.21024	3.67989	0.000233337	0.00231313	YWHAZ
ENSG00000080200	3520.94	1.29667	0.353132	3.67192	0.000240731	0.00238046	CRYBG3
ENSG00000176720	428.372	5.14222	1.40072	3.67113	0.000241483	0.00238495	BOK
ENSG00000165490	1098.24	2.19428	0.598092	3.66881	0.000243686	0.00240371	DDIAS
ENSG00000067840	175.686	5.11056	1.39374	3.6668	0.000245608	0.00242117	PDZD4
ENSG00000164120	535.66	4.74421	1.29526	3.66274	0.000249535	0.0024553	HPGD
ENSG00000172602	1335.29	2.24003	0.611922	3.66065	0.000251579	0.00247388	RND1
ENSG00000165655	1248.87	1.973	0.539192	3.65917	0.000253032	0.00248663	ZNF503
ENSG00000130584	3680.27	1.23233	0.336859	3.6583	0.000253893	0.00249355	ZBTB46
ENSG00000168959	211.308	4.77587	1.30619	3.65635	0.000255833	0.00251106	GRM5
ENSG00000078549	83.8473	9.52923	2.60647	3.65598	0.000256199	0.00251309	ADCYAP1R1
ENSG00000105270	876.57	2.32107	0.634919	3.6557	0.000256479	0.00251429	CLIP3
ENSG00000169398	13691.4	0.844175	0.231075	3.65326	0.000258936	0.0025368	PTK2
ENSG00000165617	312.847	4.54165	1.24332	3.65284	0.000259353	0.00253933	DACT1
ENSG00000154721	179.573	6.33399	1.73614	3.64831	0.000263969	0.00257975	JAM2
ENSG00000150457	4366.6	1.21012	0.331885	3.6462	0.000266147	0.00259943	LATS2
ENSG00000108387	78.3767	9.69242	2.65847	3.64586	0.000266502	0.0026013	2004-09-01
ENSG00000162944	981.678	2.21169	0.606753	3.64513	0.000267259	0.00260389	RFTN2
ENSG00000099308	1111.26	2.15405	0.591243	3.64325	0.000269212	0.00261971	MAST3
ENSG00000149596	157.02	6.36547	1.74747	3.64268	0.000269817	0.00262397	JPH2
ENSG00000111834	241.001	5.84747	1.60633	3.64027	0.000272348	0.00264536	RSPH4A
ENSG00000065809	12196.2	0.86577	0.237992	3.63781	0.000274963	0.00266912	FAM107B
ENSG00000186522	1613.87	10.8326	2.97886	3.63651	0.000276353	0.00268098	2010-09-01
ENSG00000101463	235.236	4.36043	1.19926	3.63594	0.00027697	0.00268533	SYNDIG1
ENSG00000197712	643.199	2.67231	0.735247	3.63457	0.000278447	0.00269636	FAM114A1
ENSG00000143776	5379.62	1.17809	0.324178	3.63409	0.000278961	0.00269968	CDC42BPA
ENSG00000129167	84.6779	9.39706	2.58988	3.62838	0.000285201	0.00275671	TPH1
ENSG00000187068	310.894	5.83473	1.6099	3.62428	0.000289766	0.00279743	C3orf70
ENSG00000250722	2044.82	1.61645	0.446134	3.62324	0.000290937	0.00280703	SELENOP
ENSG00000115380	522.145	4.88022	1.34736	3.62205	0.000292274	0.00281822	EFEMP1
ENSG00000166275	377.365	3.43251	0.949612	3.61465	0.000300755	0.00289472	BORCS7
ENSG00000100191	111.509	7.72757	2.1395	3.61186	0.000304008	0.00292249	SLC5A4
ENSG00000113303	101.795	7.91792	2.1923	3.6117	0.000304196	0.00292253	BTNL8
ENSG00000248383	81.9972	9.4513	2.61767	3.61058	0.000305519	0.00293169	PCDHAC1
ENSG00000128918	460.439	3.81446	1.05661	3.61008	0.000306105	0.00293554	ALDH1A2
ENSG00000160888	7719.7	0.94853	0.262831	3.6089	0.000307503	0.00294362	IER2
ENSG00000167588	77.0354	9.65004	2.67442	3.60828	0.000308239	0.00294711	GPD1
ENSG00000168743	179.416	5.44829	1.51157	3.60439	0.000312887	0.00298795	NPNT
ENSG00000139874	76.6795	9.65053	2.67885	3.60249	0.00031518	0.00300623	SSTR1
ENSG00000084731	2416.33	1.73751	0.48233	3.60234	0.000315369	0.00300623	KIF3C
ENSG00000115414	63924	5.7704	1.60217	3.60161	0.000316257	0.00301288	FN1
ENSG00000133466	532.909	2.93682	0.815573	3.60092	0.000317089	0.00301553	C1QTNF6
ENSG00000078053	246.153	4.25948	1.18289	3.60091	0.000317104	0.00301553	AMPH
ENSG00000090539	77.9039	9.60093	2.66796	3.5986	0.000319937	0.00303882	CHRD
ENSG00000161940	4591.03	1.28728	0.358089	3.59486	0.000324563	0.00307725	BCL6B
ENSG00000109099	520.799	2.92123	0.813249	3.59205	0.000328088	0.00310718	PMP22
ENSG00000049239	2126.76	1.60957	0.448539	3.58847	0.000332628	0.0031462	H6PD
ENSG00000061273	6180.78	1.0375	0.289311	3.58611	0.00033565	0.0031729	HDAC7
ENSG00000179222	3918.2	1.24322	0.346896	3.58383	0.000338588	0.00319496	MAGED1
ENSG00000107341	3960.14	1.28988	0.360032	3.58268	0.000340081	0.00320714	UBE2R2
ENSG00000196090	237.986	4.26252	1.19065	3.58	0.000343599	0.00323456	PTPRT
ENSG00000118777	236.685	5.24612	1.46678	3.57663	0.000348048	0.00327449	ABCG2
ENSG00000268182	92.5108	8.64353	2.42002	3.57168	0.000354701	0.00333282	SMIM17
ENSG00000117122	2330.88	1.50753	0.422093	3.57155	0.000354877	0.00333282	MFAP2
ENSG00000237988	75.3946	9.62294	2.69479	3.57095	0.000355694	0.00333655	NA
ENSG00000103241	176.004	6.0017	1.68107	3.57017	0.000356749	0.00334446	FOXF1
ENSG00000157978	960.957	2.2434	0.628547	3.56919	0.000358085	0.00335501	LDLRAP1
ENSG00000215218	122.976	6.05199	1.69737	3.5655	0.000363157	0.00339852	UBE2QL1
ENSG00000127528	4136.65	1.217	0.341384	3.5649	0.000363995	0.00340436	KLF2
ENSG00000196814	1855.81	1.6052	0.450832	3.56052	0.000370119	0.0034596	MVB12B
ENSG00000152104	3162.77	1.31241	0.36879	3.55869	0.000372709	0.00348176	PTPN14
ENSG00000102452	100.195	7.89177	2.21825	3.55765	0.000374184	0.0034926	NALCN
ENSG00000139211	273.604	4.69834	1.32066	3.55756	0.000374309	0.0034926	AMIGO2
ENSG00000123454	202.09	5.48102	1.54077	3.55733	0.000374647	0.0034937	DBH
ENSG00000108468	6625.8	1.02147	0.287302	3.55537	0.000377453	0.0035178	CBX1
ENSG00000183747	79.0153	9.45462	2.65985	3.55457	0.000378604	0.00352646	ACSM2A
ENSG00000128536	395.177	5.45025	1.53377	3.55349	0.000380154	0.00353882	CDHR3
ENSG00000157657	3953.88	1.16917	0.329071	3.55294	0.000380952	0.00354417	ZNF618
ENSG00000175879	81.8229	9.35419	2.63363	3.55182	0.000382572	0.00355716	HOXD8
ENSG00000167083	205.281	5.89932	1.66106	3.55154	0.000382981	0.00355888	GNGT2
ENSG00000141378	5133.82	1.08376	0.305455	3.54801	0.000388148	0.00360478	PTRH2
ENSG00000114383	1196.53	2.04164	0.575876	3.54528	0.0003922	0.00364029	TUSC2
ENSG00000243232	78.7296	9.39393	2.65483	3.53843	0.000402511	0.0037338	PCDHAC2
ENSG00000105426	4608	1.09033	0.308369	3.5358	0.000406541	0.00376899	PTPRS
ENSG00000113205	75.0863	9.53972	2.69838	3.53535	0.000407239	0.00377326	PCDHB3
ENSG00000183023	546.092	4.14246	1.17283	3.53202	0.000412396	0.00381881	SLC8A1
ENSG00000070018	5613.05	1.19117	0.337561	3.52877	0.000417496	0.00385929	LRP6
ENSG00000185551	9785.19	8.2192	2.32989	3.52773	0.000419145	0.00387228	NR2F2
ENSG00000143320	217.2	4.60473	1.30593	3.52602	0.000421848	0.00389498	CRABP2
ENSG00000166292	252.779	5.33852	1.51423	3.52557	0.00042258	0.00389947	TMEM100
ENSG00000169174	75.5722	9.5069	2.69809	3.52357	0.000425775	0.00392668	PCSK9
ENSG00000142549	827.926	2.49319	0.708526	3.51884	0.00043343	0.00399495	IGLON5
ENSG00000167874	679.972	2.62184	0.745298	3.51784	0.000435083	0.00400483	TMEM88
ENSG00000129474	209.292	6.08793	1.73064	3.51773	0.000435258	0.00400483	AJUBA
ENSG00000105997	3543.23	1.295	0.368218	3.51695	0.000436534	0.00401192	HOXA3
ENSG00000150394	814.913	2.37129	0.674614	3.51503	0.000439709	0.00403876	CDH8
ENSG00000142279	303.528	3.74623	1.06587	3.51471	0.00044024	0.00404131	WTIP
ENSG00000128045	82.6171	8.39948	2.39128	3.51255	0.000443832	0.00407193	RASL11B
ENSG00000104728	2487.8	1.71304	0.488428	3.50724	0.000452779	0.00413804	ARHGEF10
ENSG00000183287	273.482	4.97089	1.41758	3.50659	0.000453883	0.00414497	CCBE1
ENSG00000197381	2124.89	1.86538	0.532179	3.50518	0.0004563	0.00416226	ADARB1
ENSG00000084710	686.52	2.57119	0.734862	3.49888	0.000467223	0.00425213	EFR3B
ENSG00000173898	409.673	3.5799	1.02323	3.49864	0.000467633	0.00425343	SPTBN2
ENSG00000186340	112.451	8.2017	2.34585	3.49626	0.000471831	0.00428915	THBS2
ENSG00000133065	2907.37	1.32042	0.378054	3.49268	0.000478202	0.00433714	SLC41A1
ENSG00000136011	5569.11	6.35545	1.82155	3.48904	0.000484756	0.00439407	STAB2
ENSG00000080293	72.0587	9.55366	2.74019	3.48649	0.000489396	0.0044336	SCTR
ENSG00000178445	459.877	3.91141	1.12281	3.48357	0.000494767	0.0044797	GLDC
ENSG00000163297	3967.32	1.16912	0.335641	3.48324	0.000495384	0.00448273	ANTXR2
ENSG00000250305	1274.81	1.97505	0.567297	3.48151	0.000498603	0.00450673	TRMT9B
ENSG00000281613	1503.07	13.9104	4.00092	3.4768	0.000507434	0.00458133	NA
ENSG00000168952	337.638	3.7719	1.0868	3.47065	0.000519203	0.00468492	STXBP6
ENSG00000167037	980.388	2.38488	0.687684	3.46798	0.000524378	0.00472625	SGSM1
ENSG00000163348	1834.69	1.64019	0.472987	3.46773	0.000524876	0.00472805	PYGO2
ENSG00000128285	70.99	9.54635	2.75416	3.46616	0.000527947	0.00475302	MCHR1
ENSG00000180660	84.6027	9.06471	2.61576	3.46542	0.00052941	0.00476349	MAB21L1
ENSG00000144118	5285.56	1.0406	0.30043	3.46372	0.00053276	0.0047882	RALB
ENSG00000048342	2369.15	1.40156	0.40467	3.46345	0.000533292	0.00479028	CC2D2A
ENSG00000162104	438.003	3.10365	0.896368	3.46247	0.000535245	0.0048051	ADCY9
ENSG00000137959	92.938	7.98678	2.3068	3.46228	0.000535615	0.0048057	IFI44L
ENSG00000161638	14163	0.750546	0.216825	3.46153	0.000537122	0.0048165	ITGA5
ENSG00000133561	2241.68	1.45737	0.421046	3.4613	0.000537571	0.00481781	GIMAP6
ENSG00000128274	86.7949	8.03414	2.32243	3.45936	0.000541452	0.00484986	A4GALT
ENSG00000196465	3537.99	1.2082	0.349272	3.45921	0.000541761	0.00484989	MYL6B
ENSG00000116183	76.8301	9.2599	2.67852	3.4571	0.000546024	0.0048853	PAPPA2
ENSG00000164082	74.1971	9.39356	2.71803	3.45602	0.000548216	0.00490215	GRM2
ENSG00000126243	471.312	2.97347	0.860822	3.45422	0.000551879	0.00493213	LRFN3
ENSG00000100101	2250.26	1.6519	0.478693	3.45085	0.000558819	0.0049808	NA
ENSG00000164736	1877.03	1.62844	0.471901	3.45082	0.000558894	0.0049808	SOX17
ENSG00000172379	418.496	4.59977	1.33328	3.44996	0.000560675	0.0049927	ARNT2
ENSG00000143079	3827.83	1.14887	0.333278	3.44719	0.000566448	0.005034	CTTNBP2NL
ENSG00000150712	2760.13	1.62951	0.473467	3.44167	0.000578145	0.00512934	MTMR12
ENSG00000168026	384.018	5.19152	1.51074	3.43641	0.000589488	0.00522414	TTC21A
ENSG00000120251	73.2335	9.38071	2.73042	3.43564	0.000591166	0.00523609	GRIA2
ENSG00000007384	374.936	3.37907	0.983789	3.43475	0.00059311	0.00525038	RHBDF1
ENSG00000137441	148.228	6.54252	1.90544	3.43361	0.000595606	0.00526954	FGFBP2
ENSG00000020577	4796.05	1.60098	0.466328	3.43316	0.000596582	0.00527523	SAMD4A
ENSG00000044090	2432.83	1.37929	0.401958	3.43143	0.000600407	0.0053061	CUL7
ENSG00000255872	11123.7	0.787526	0.229601	3.42998	0.000603629	0.00532864	NA
ENSG00000162738	403.694	3.30198	0.962841	3.42941	0.000604891	0.00533598	VANGL2
ENSG00000280339	69.5158	9.51269	2.77394	3.4293	0.000605132	0.00533598	NA
ENSG00000140416	2355.47	1.6912	0.493576	3.42643	0.000611573	0.00538978	TPM1
ENSG00000196230	39493.4	0.605072	0.176615	3.42593	0.000612696	0.00539668	TUBB
ENSG00000197385	69.4751	9.50376	2.77616	3.42335	0.000618541	0.00544293	ZNF860
ENSG00000002834	5361.98	1.00575	0.293794	3.42331	0.000618632	0.00544293	LASP1
ENSG00000197102	31672.4	0.618891	0.181163	3.41622	0.000634974	0.00557437	DYNC1H1
ENSG00000166979	820.999	2.33216	0.683059	3.41428	0.000639497	0.00560787	EVA1C
ENSG00000180318	76.5505	9.15681	2.68306	3.41282	0.000642946	0.0056319	ALX1
ENSG00000144857	419.306	3.24516	0.951485	3.41063	0.000648131	0.00567106	BOC
ENSG00000171451	583.518	4.78694	1.40389	3.40976	0.000650194	0.00568598	DSEL
ENSG00000173402	1473.51	1.74023	0.510873	3.40639	0.000658282	0.00575354	DAG1
ENSG00000108953	19474.1	0.681601	0.200131	3.40577	0.000659769	0.00576336	YWHAE
ENSG00000136026	2581.92	1.33	0.390739	3.4038	0.000664552	0.00580195	CKAP4
ENSG00000187513	928.327	2.2242	0.653522	3.40341	0.000665509	0.00580711	GJA4
ENSG00000101144	134.36	6.32148	1.85783	3.40262	0.000667421	0.0058128	BMP7
ENSG00000151014	1690.32	1.64293	0.482855	3.40254	0.000667625	0.0058128	NOCT
ENSG00000131459	121.533	6.64856	1.95453	3.40161	0.000669908	0.00582948	GFPT2
ENSG00000239282	75.2241	9.17201	2.69912	3.39815	0.000678437	0.00589391	CASTOR1
ENSG00000175040	493.785	2.86415	0.842893	3.398	0.000678796	0.00589391	CHST2
ENSG00000214866	116.148	6.77344	1.99386	3.39714	0.000680932	0.00590922	DCDC2C
ENSG00000132854	427.262	5.35118	1.57607	3.39526	0.000685626	0.00593052	KANK4
ENSG00000164465	1918.2	1.61988	0.477345	3.39352	0.000690004	0.00596078	DCBLD1
ENSG00000121966	206.555	6.11399	1.80172	3.39341	0.000690277	0.00596078	CXCR4
ENSG00000256294	225.074	5.00114	1.47411	3.39266	0.000692179	0.00597093	ZNF225
ENSG00000102038	3604.67	1.16249	0.34271	3.39204	0.000693735	0.00598111	SMARCA1
ENSG00000119138	149.972	6.07776	1.79219	3.39124	0.00069576	0.00599337	KLF9
ENSG00000124216	1557.93	1.65148	0.48715	3.39009	0.000698704	0.00601416	SNAI1
ENSG00000111704	303.156	5.71127	1.68646	3.38653	0.00070782	0.00608602	NANOG
ENSG00000105499	832.582	2.4617	0.727243	3.38498	0.000711833	0.00611722	PLA2G4C
ENSG00000085552	285.565	5.11709	1.51238	3.38347	0.000715749	0.00614422	IGSF9
ENSG00000206384	115.166	6.7414	1.99268	3.38308	0.00071677	0.00614967	COL6A6
ENSG00000101665	3250.16	1.29397	0.382582	3.3822	0.000719074	0.0061661	SMAD7
ENSG00000132164	67.9791	9.45397	2.7962	3.381	0.000722225	0.0061841	SLC6A11
ENSG00000280443	70.4912	9.3317	2.76008	3.38096	0.000722342	0.0061841	NA
ENSG00000182534	701.414	2.44046	0.721972	3.38027	0.000724142	0.00619284	MXRA7
ENSG00000070540	993.314	2.11164	0.624878	3.37928	0.000726759	0.00621187	WIPI1
ENSG00000138311	151.817	5.06051	1.49777	3.37871	0.000728269	0.00622143	ZNF365
ENSG00000125249	1667.97	1.59537	0.472504	3.37642	0.000734356	0.00626669	RAP2A
ENSG00000079931	69.1092	9.38136	2.77952	3.37517	0.0007377	0.00629185	MOXD1
ENSG00000005073	77.7862	8.18322	2.4293	3.36855	0.000755652	0.00642253	HOXA11
ENSG00000109762	2630.72	1.4389	0.427159	3.36852	0.000755721	0.00642253	SNX25
ENSG00000136802	5328.23	0.996639	0.295885	3.36833	0.000756258	0.00642253	LRRC8A
ENSG00000010219	923.592	2.20662	0.655766	3.36495	0.000765574	0.00649419	DYRK4
ENSG00000163251	396.121	4.19534	1.24714	3.36397	0.000768309	0.00650747	FZD5
ENSG00000114423	3966.76	1.12158	0.333871	3.35932	0.000781351	0.00660385	CBLB
ENSG00000285880	73.2552	9.14821	2.7244	3.35788	0.00078544	0.00663414	NA
ENSG00000101198	99.9724	7.42756	2.21254	3.35704	0.000787824	0.00664795	NKAIN4
ENSG00000185442	777.905	2.25247	0.67115	3.35614	0.000790384	0.0066633	FAM174B
ENSG00000165633	70.5467	9.26018	2.75973	3.35547	0.000792301	0.00667509	VSTM4
ENSG00000130173	380.746	3.21189	0.95726	3.3553	0.00079279	0.00667566	ANGPTL8
ENSG00000162188	69.8627	9.28889	2.76913	3.35444	0.000795249	0.00669282	GNG3
ENSG00000121380	5451.51	1.04873	0.312698	3.35379	0.000797118	0.006705	BCL2L14
ENSG00000124440	1136.17	1.90043	0.566804	3.35288	0.00079975	0.00672001	HIF3A
ENSG00000148541	176.376	5.81729	1.73647	3.35008	0.00080789	0.00678482	FAM13C
ENSG00000148498	6213.19	1.05362	0.31481	3.34686	0.00081733	0.00685685	PARD3
ENSG00000239887	180.245	4.67069	1.39598	3.3458	0.000820441	0.00687932	C1orf226
ENSG00000162572	80.6865	8.20413	2.45326	3.34418	0.000825265	0.00691612	SCNN1D
ENSG00000183196	120.364	6.52473	1.95178	3.34297	0.000828883	0.00694277	CHST6
ENSG00000196739	1810.74	2.23036	0.66781	3.33981	0.000838354	0.0070147	COL27A1
ENSG00000279694	82.087	7.77692	2.32887	3.33935	0.000839746	0.00702124	NA
ENSG00000011465	141.232	6.35498	1.90439	3.33701	0.000846837	0.0070745	DCN
ENSG00000129151	111.3	6.78509	2.03427	3.3354	0.000851773	0.00710749	BBOX1
ENSG00000145730	7916.11	0.847826	0.254199	3.33528	0.000852129	0.00710749	PAM
ENSG00000182256	139.813	5.56253	1.66817	3.33451	0.000854496	0.00712349	GABRG3
ENSG00000185015	275.023	5.109	1.53272	3.3333	0.000858239	0.00714719	CA13
ENSG00000149260	758.244	2.26176	0.679363	3.32924	0.000870846	0.007237	CAPN5
ENSG00000104313	419.029	3.22174	0.968189	3.32759	0.000875993	0.00727597	EYA1
ENSG00000124191	466.436	4.32876	1.30201	3.32466	0.000885259	0.00734908	TOX2
ENSG00000110321	23234.7	0.635662	0.191286	3.3231	0.000890232	0.0073865	EIF4G2
ENSG00000150656	69.3235	9.24936	2.78613	3.31979	0.000900858	0.00746298	CNDP1
ENSG00000279645	82.2678	8.71884	2.6272	3.31868	0.000904445	0.00748489	NA
ENSG00000064393	21872.7	0.652999	0.19719	3.31153	0.000927872	0.00766677	HIPK2
ENSG00000104805	6174.6	1.07196	0.323956	3.30897	0.000936408	0.00772926	NUCB1
ENSG00000196169	65.356	9.38887	2.83931	3.30674	0.000943874	0.00778279	KIF19
ENSG00000122735	130.286	6.29544	1.90528	3.30421	0.000952431	0.00784521	DNAI1
ENSG00000118263	3784.35	1.41218	0.427988	3.29957	0.000968325	0.00796786	KLF7
ENSG00000101493	4155.21	1.05872	0.320948	3.29871	0.000971305	0.00798825	ZNF516
ENSG00000151692	3390.73	1.18368	0.358856	3.29847	0.000972149	0.00799104	RNF144A
ENSG00000146376	2224.83	1.40459	0.425942	3.2976	0.000975162	0.00801166	ARHGAP18
ENSG00000166681	6131.38	0.925357	0.280719	3.29638	0.000979404	0.00804235	BEX3
ENSG00000174684	447.12	2.87817	0.87326	3.2959	0.000981083	0.00805082	B4GAT1
ENSG00000154380	6069.14	0.931769	0.282715	3.29579	0.000981448	0.00805082	ENAH
ENSG00000145012	12134	0.737067	0.223656	3.29553	0.000982351	0.00805138	LPP
ENSG00000082556	82.2988	8.64531	2.62338	3.29548	0.000982531	0.00805138	OPRK1
ENSG00000240801	1529.26	1.63169	0.495842	3.29075	0.00099922	0.00816427	NA
ENSG00000276231	1356.28	1.81411	0.551285	3.2907	0.000999391	0.00816427	PIK3R6
ENSG00000090530	681.668	2.37309	0.721946	3.28707	0.00101236	0.00826174	P3H2
ENSG00000174307	180.71	5.96356	1.81514	3.28545	0.0010182	0.0083008	PHLDA3
ENSG00000180891	974.966	1.9908	0.606803	3.2808	0.00103514	0.00842163	CUEDC1
ENSG00000105971	456.013	3.08814	0.941974	3.27837	0.0010441	0.00849018	CAV2
ENSG00000080822	1563.55	1.87324	0.571428	3.27817	0.00104484	0.00849183	CLDND1
ENSG00000168036	14123.9	0.716588	0.218708	3.27646	0.00105119	0.00853909	CTNNB1
ENSG00000119669	1921.79	1.49682	0.457188	3.27398	0.00106044	0.00860542	IRF2BPL
ENSG00000106078	97.0753	6.66978	2.03842	3.27203	0.00106777	0.00866049	COBL
ENSG00000163053	173.252	5.90123	1.8045	3.27029	0.00107439	0.00870527	SLC16A14
ENSG00000163873	64.8642	9.29651	2.84427	3.2685	0.00108118	0.00875127	GRIK3
ENSG00000196391	71.5632	8.24778	2.5237	3.26813	0.00108261	0.00875127	ZNF774
ENSG00000152154	223.46	5.33828	1.63346	3.26807	0.00108282	0.00875127	TMEM178A
ENSG00000137507	3912.63	1.30364	0.399078	3.26663	0.00108835	0.00879151	LRRC32
ENSG00000156453	2297.01	6.95771	2.13159	3.26409	0.00109817	0.00886181	PCDH1
ENSG00000153002	68.6611	9.0896	2.78793	3.26034	0.00111279	0.00897064	CPB1
ENSG00000171388	792.163	13.0382	4.00095	3.25877	0.00111897	0.00901592	APLN
ENSG00000139880	300.912	3.44364	1.05696	3.25808	0.00112169	0.00902952	CDH24
ENSG00000012983	3348.93	1.15954	0.356167	3.25561	0.00113148	0.00910288	MAP4K5
ENSG00000238227	302.259	3.68023	1.13091	3.25421	0.00113707	0.0091386	TMEM250
ENSG00000074527	76.7875	8.38614	2.57809	3.25286	0.00114251	0.00917765	NTN4
ENSG00000151640	284.312	5.43979	1.67261	3.25227	0.00114487	0.00919192	DPYSL4
ENSG00000180730	62.6316	9.37086	2.88149	3.25209	0.0011456	0.00919314	SHISA2
ENSG00000150961	1511.69	1.61172	0.495638	3.25181	0.00114675	0.00919772	SEC24D
ENSG00000133083	158.209	5.38103	1.65506	3.25126	0.00114896	0.00920615	DCLK1
ENSG00000117586	63.4961	9.31645	2.86658	3.25003	0.00115394	0.00924026	TNFSF4
ENSG00000186908	2052.52	1.40392	0.432402	3.24679	0.00116716	0.00933314	ZDHHC17
ENSG00000184945	63.3732	9.32074	2.87227	3.24508	0.0011742	0.00938471	AQP12A
ENSG00000111452	81.6908	7.74628	2.38946	3.24185	0.00118755	0.00948185	ADGRD1
ENSG00000197705	219.483	5.39901	1.666	3.2407	0.00119236	0.00951554	KLHL14
ENSG00000101445	8597.25	0.914477	0.282225	3.24024	0.0011943	0.00952622	PPP1R16B
ENSG00000185630	7992.01	0.965438	0.298216	3.23737	0.00120635	0.0096175	PBX1
ENSG00000110786	110.435	6.69256	2.06759	3.23689	0.00120839	0.00962893	PTPN5
ENSG00000125968	2799.26	1.37455	0.42513	3.23323	0.00122397	0.00974328	ID1
ENSG00000186577	75.803	8.36322	2.58723	3.2325	0.00122712	0.00976344	SMIM29
ENSG00000177707	1230.16	1.9668	0.609104	3.22901	0.00124221	0.00986872	NECTIN3
ENSG00000285471	176.602	4.88621	1.51335	3.22874	0.00124337	0.00987301	NA
ENSG00000019549	725.774	12.9116	4.00096	3.22712	0.00125044	0.00992417	SNAI2
ENSG00000156689	116.249	6.8509	2.12323	3.22664	0.00125253	0.00993579	GLYATL2
ENSG00000152767	5476.88	0.937713	0.290732	3.22535	0.00125818	0.00997562	FARP1
ENSG00000165338	1187	1.80047	0.558469	3.22394	0.00126442	0.0100201	HECTD2
ENSG00000198774	716.347	12.8928	4.00096	3.22242	0.00127113	0.0100632	RASSF9
ENSG00000140022	4569.57	0.999812	0.310326	3.22181	0.00127383	0.0100796	STON2
ENSG00000139679	1700.68	1.51283	0.469956	3.21909	0.00128597	0.0101655	LPAR6
ENSG00000145623	1936.33	1.42998	0.444276	3.21867	0.00128785	0.0101753	OSMR
ENSG00000203883	1835.2	1.60322	0.49871	3.21474	0.00130562	0.0103003	SOX18
ENSG00000270316	535.555	2.73769	0.852512	3.21133	0.00132123	0.010408	BORCS7-ASMT
ENSG00000173013	101.499	6.78105	2.11408	3.20757	0.00133863	0.0105276	CCDC96
ENSG00000197584	432.352	3.62248	1.12939	3.20747	0.00133907	0.0105276	KCNMB2
ENSG00000275163	432.352	3.62248	1.12939	3.20747	0.00133907	0.0105276	NA
ENSG00000162618	1651.43	9.7127	3.02928	3.20628	0.00134465	0.010561	ADGRL4
ENSG00000006118	1166.74	1.81149	0.565226	3.2049	0.0013511	0.0106064	TMEM132A
ENSG00000187123	148.328	5.83207	1.81998	3.20448	0.00135308	0.0106161	LYPD6
ENSG00000180190	1334.41	2.12389	0.662813	3.20435	0.00135366	0.0106161	TDRP
ENSG00000146966	962.694	2.08153	0.649649	3.20409	0.0013549	0.0106205	DENND2A
ENSG00000165152	313.775	3.4106	1.06608	3.1992	0.0013781	0.0107811	TMEM246
ENSG00000123384	1256.31	2.20966	0.69172	3.19445	0.00140099	0.0109547	LRP1
ENSG00000140538	63.2344	9.18006	2.87888	3.18876	0.00142886	0.0111672	NTRK3
ENSG00000152763	268.341	3.55503	1.11588	3.18584	0.00144337	0.0112639	WDR78
ENSG00000108852	167.439	5.97537	1.87581	3.18549	0.00144507	0.0112717	MPP2
ENSG00000125733	1741.82	1.59193	0.499937	3.18426	0.00145126	0.0113144	TRIP10
ENSG00000135046	518	2.70061	0.84819	3.18397	0.00145271	0.0113202	ANXA1
ENSG00000116574	787.59	2.14131	0.67256	3.18382	0.00145345	0.0113204	RHOU
ENSG00000165731	91.072	7.16129	2.25042	3.1822	0.00146161	0.0113784	RET
ENSG00000101955	471.917	2.79282	0.877693	3.182	0.0014626	0.0113805	SRPX
ENSG00000120278	8648.77	0.874644	0.274924	3.1814	0.00146566	0.0113987	PLEKHG1
ENSG00000258973	439.753	2.86429	0.900547	3.18061	0.00146968	0.0114188	NA
ENSG00000170381	60.1105	9.29983	2.92556	3.17882	0.00147876	0.0114685	SEMA3E
ENSG00000157214	65.7286	9.0044	2.83266	3.17878	0.00147897	0.0114685	STEAP2
ENSG00000282218	2045.4	1.41024	0.443868	3.17717	0.00148721	0.01151	NA
ENSG00000214456	242.479	4.71675	1.4852	3.17582	0.00149412	0.0115563	PLIN5
ENSG00000071564	6662.85	0.85642	0.269713	3.1753	0.0014968	0.0115672	TCF3
ENSG00000114541	6394.82	0.920682	0.290082	3.17387	0.00150423	0.0116134	FRMD4B
ENSG00000111886	75.0555	8.60214	2.71169	3.17225	0.00151264	0.011667	GABRR2
ENSG00000173809	130.291	6.23337	1.96641	3.16992	0.00152482	0.0117324	TDRD12
ENSG00000156299	6579.46	0.92577	0.292314	3.16704	0.00153997	0.0118317	TIAM1
ENSG00000214279	70.7102	8.19788	2.58934	3.16602	0.00154543	0.011868	SCART1
ENSG00000139116	474.923	2.97448	0.939695	3.16537	0.00154888	0.0118888	KIF21A
ENSG00000110076	299.467	5.01998	1.58706	3.16308	0.00156111	0.011971	NRXN2
ENSG00000113070	1377.11	1.86164	0.588836	3.16156	0.00156925	0.0120199	HBEGF
ENSG00000104853	2062.69	1.37741	0.4357	3.16137	0.00157026	0.0120199	CLPTM1
ENSG00000154153	133.606	5.98001	1.89161	3.16133	0.00157051	0.0120199	RETREG1
ENSG00000198216	88.6388	6.51523	2.06281	3.15843	0.0015862	0.0121283	CACNA1E
ENSG00000138080	2359.73	1.30679	0.413997	3.15652	0.00159663	0.0121963	EMILIN1
ENSG00000151892	458.056	4.60627	1.4595	3.15607	0.00159913	0.0122037	GFRA1
ENSG00000266076	395.1	3.7095	1.17561	3.15538	0.00160289	0.0122212	NA
ENSG00000072163	952.803	2.12306	0.672842	3.15537	0.00160296	0.0122212	LIMS2
ENSG00000171943	10148.1	0.866154	0.274601	3.15423	0.00160925	0.0122632	SRGAP2C
ENSG00000188026	1058.94	1.8789	0.595708	3.15406	0.00161018	0.0122644	RILPL1
ENSG00000242540	931.858	13.2683	4.20733	3.1536	0.0016127	0.0122718	NA
ENSG00000157578	113.468	6.35062	2.01548	3.15092	0.00162757	0.012379	LCA5L
ENSG00000160801	113.128	6.49046	2.06005	3.15063	0.00162921	0.0123856	PTH1R
ENSG00000198121	485.383	2.82589	0.897332	3.14921	0.00163711	0.0124397	LPAR1
ENSG00000125266	9979.76	0.792307	0.25171	3.1477	0.00164561	0.0124983	EFNB2
ENSG00000283378	731.413	3.37532	1.07434	3.14177	0.0016793	0.0127237	CNTNAP3C
ENSG00000147596	58.9318	9.26338	2.94904	3.14115	0.00168287	0.0127447	PRDM14
ENSG00000058085	312.266	4.95346	1.57738	3.1403	0.00168773	0.0127754	LAMC2
ENSG00000077498	61.3725	9.10551	2.90327	3.13629	0.00171099	0.012933	TYR
ENSG00000285641	3266.23	1.2774	0.407429	3.13528	0.00171691	0.0129713	NA
ENSG00000120322	58.4143	9.27075	2.95704	3.13515	0.00171769	0.0129713	PCDHB8
ENSG00000108798	767.651	2.15387	0.688128	3.13005	0.00174777	0.0131922	ABI3
ENSG00000092758	192.35	4.99783	1.59757	3.12841	0.00175757	0.0132598	COL9A3
ENSG00000106004	611.017	2.37788	0.76028	3.12764	0.00176219	0.0132884	HOXA5
ENSG00000105287	3827.41	1.09894	0.35188	3.12306	0.00178984	0.0134777	PRKD2
ENSG00000133874	815.095	2.45029	0.784632	3.12285	0.0017911	0.0134808	RNF122
ENSG00000172270	5711.26	0.914131	0.292785	3.1222	0.00179507	0.0135043	BSG
ENSG00000136732	2564.71	1.22059	0.391228	3.11989	0.00180918	0.013604	GYPC
ENSG00000181191	734.282	2.55653	0.819799	3.11848	0.00181785	0.0136627	PJA1
ENSG00000188997	145.249	5.90766	1.89574	3.11627	0.00183152	0.0137512	KCTD21
ENSG00000279862	59.1528	9.1705	2.94288	3.11616	0.00183223	0.0137512	NA
ENSG00000162728	60.3366	9.12324	2.92876	3.11505	0.00183915	0.0137966	KCNJ9
ENSG00000166897	57.7163	9.25248	2.97109	3.11417	0.00184466	0.0138249	ELFN2
ENSG00000125089	3932.43	1.03301	0.331775	3.11358	0.00184835	0.0138461	SH3TC1
ENSG00000146411	337.369	3.55094	1.14122	3.11154	0.00186114	0.0139287	SLC2A12
ENSG00000157554	11080.6	0.715566	0.230174	3.1088	0.00187847	0.0140351	ERG
ENSG00000118432	149.564	5.92424	1.90583	3.10849	0.00188044	0.0140401	CNR1
ENSG00000182871	4573.01	0.977653	0.314583	3.10777	0.00188502	0.0140611	COL18A1
ENSG00000125945	2323.84	1.33118	0.428502	3.10659	0.00189259	0.0141109	ZNF436
ENSG00000183186	67.7996	8.21417	2.64454	3.10609	0.00189581	0.0141206	C2CD4C
ENSG00000251322	22416.9	0.605601	0.195071	3.10452	0.00190587	0.0141766	SHANK3
ENSG00000088179	1945.26	1.45125	0.467654	3.10325	0.00191407	0.0142177	PTPN4
ENSG00000130700	57.3178	9.23872	2.97797	3.10236	0.00191984	0.0142472	GATA5
ENSG00000163545	990.622	2.04471	0.65961	3.09988	0.00193602	0.0143472	NUAK2
ENSG00000196208	1300.67	1.86991	0.60332	3.09937	0.00193934	0.0143584	GREB1
ENSG00000137948	74.0941	8.44483	2.72587	3.09803	0.00194812	0.0144126	BRDT
ENSG00000257065	2805.62	1.16867	0.377237	3.09797	0.00194849	0.0144126	NA
ENSG00000280304	57.3872	9.21948	2.97662	3.09729	0.00195296	0.014439	NA
ENSG00000114631	1271.09	1.67955	0.542856	3.09392	0.00197533	0.0145976	PODXL2
ENSG00000182674	309.323	4.13287	1.33695	3.09127	0.00199304	0.0147216	KCNB2
ENSG00000134352	13451.4	0.682404	0.221083	3.08665	0.00202429	0.0149178	IL6ST
ENSG00000152208	606.61	2.35261	0.762252	3.08639	0.002026	0.0149234	GRID2
ENSG00000152910	83.7026	8.03723	2.60474	3.08562	0.00203131	0.0149418	CNTNAP4
ENSG00000122863	1008.85	1.86376	0.604182	3.08476	0.00203716	0.0149778	CHST3
ENSG00000077238	1694.58	1.63922	0.531511	3.08408	0.00204186	0.0150054	IL4R
ENSG00000154845	4704.95	0.949578	0.307948	3.08357	0.00204533	0.015024	PPP4R1
ENSG00000182712	123.298	6.18666	2.00777	3.08135	0.00206062	0.0151223	CMC4
ENSG00000198355	3439.03	1.06729	0.34665	3.07888	0.00207779	0.0152363	PIM3
ENSG00000172995	56.9331	9.19171	2.98544	3.07884	0.00207807	0.0152363	ARPP21
ENSG00000103647	1819.29	1.43472	0.466309	3.07675	0.00209273	0.0153296	CORO2B
ENSG00000148154	1697.01	1.66111	0.540272	3.07458	0.00210799	0.0154272	UGCG
ENSG00000007866	282.655	4.86383	1.58281	3.0729	0.00211988	0.015507	TEAD3
ENSG00000197380	86.7826	6.4029	2.08381	3.07269	0.0021214	0.015511	DACT3
ENSG00000213694	742.598	12.9266	4.20735	3.07237	0.00212365	0.0155203	S1PR3
ENSG00000166974	5298.08	1.02189	0.332746	3.07107	0.00213291	0.0155808	MAPRE2
ENSG00000164287	664.231	2.26758	0.738461	3.07068	0.00213574	0.0155943	CDC20B
ENSG00000075891	98.5165	6.90356	2.25074	3.06724	0.00216045	0.0157386	PAX2
ENSG00000198435	526.028	2.49038	0.812263	3.06598	0.0021696	0.015798	NRARP
ENSG00000066813	58.0951	9.09416	2.96951	3.06251	0.00219486	0.0159599	ACSM2B
ENSG00000111328	2707.16	1.17306	0.38324	3.06089	0.00220677	0.0160359	CDK2AP1
ENSG00000133019	4643.53	1.07104	0.349919	3.06082	0.00220732	0.0160359	CHRM3
ENSG00000151914	19435	0.630719	0.206086	3.06046	0.00220994	0.0160476	DST
ENSG00000143198	629.624	2.43158	0.795271	3.05754	0.00223159	0.0161974	MGST3
ENSG00000128607	1653.07	1.46656	0.479832	3.0564	0.00224015	0.0162447	KLHDC10
ENSG00000136999	57.1592	9.1109	2.98637	3.05082	0.00228216	0.0165096	NOV
ENSG00000118922	2958.03	1.17961	0.386665	3.05072	0.00228292	0.0165096	KLF12
ENSG00000166833	2442.53	1.29126	0.423386	3.04983	0.00228974	0.0165488	NAV2
ENSG00000197614	75.6046	7.39085	2.42344	3.04974	0.00229043	0.0165488	MFAP5
ENSG00000178934	55.6919	9.18212	3.01235	3.04816	0.00230247	0.0166283	LGALS7
ENSG00000198947	1230.56	1.65573	0.543226	3.04796	0.00230397	0.0166309	DMD
ENSG00000214415	70.971	8.43715	2.76824	3.04784	0.00230493	0.0166309	GNAT3
ENSG00000131370	2468.4	1.32541	0.434914	3.04753	0.00230731	0.016633	SH3BP5
ENSG00000139044	159.515	4.39536	1.44378	3.04435	0.00233181	0.0167994	B4GALNT3
ENSG00000114790	733.355	2.10112	0.690213	3.04416	0.00233333	0.0167994	ARHGEF26
ENSG00000154274	645.847	2.23388	0.733834	3.04413	0.00233357	0.0167994	C4orf19
ENSG00000179915	385.892	2.90701	0.955059	3.0438	0.00233609	0.0168099	NRXN1
ENSG00000170190	697.412	2.15183	0.707114	3.04312	0.00234142	0.0168398	SLC16A5
ENSG00000151778	61.8108	8.86571	2.91352	3.04295	0.00234269	0.0168398	SERP2
ENSG00000172461	74.8832	8.25349	2.71241	3.04286	0.00234342	0.0168398	FUT9
ENSG00000167549	210.553	5.27966	1.73559	3.04199	0.00235021	0.0168809	CORO6
ENSG00000185909	153.055	4.49464	1.47798	3.04108	0.00235732	0.0169244	KLHDC8B
ENSG00000138336	2093.75	1.40739	0.462889	3.04045	0.00236228	0.0169523	TET1
ENSG00000168209	5190.39	1.30621	0.430018	3.03756	0.00238501	0.0171	DDIT4
ENSG00000021826	77.4961	7.29766	2.40318	3.03667	0.0023921	0.017143	CPS1
ENSG00000168306	97.1798	6.48177	2.13644	3.03391	0.00241404	0.017273	ACOX2
ENSG00000184258	286.791	4.92958	1.62639	3.03099	0.00243754	0.0174215	CDR1
ENSG00000006210	81.3369	7.31757	2.41523	3.02977	0.00244742	0.0174764	CX3CL1
ENSG00000077279	54.9226	9.16644	3.02643	3.0288	0.0024553	0.0175247	DCX
ENSG00000072062	2311.14	1.26291	0.417487	3.02502	0.00248616	0.017737	PRKACA
ENSG00000129968	1320.75	1.77509	0.586855	3.02475	0.00248841	0.0177451	ABHD17A
ENSG00000064309	509.265	2.72747	0.90179	3.02451	0.00249038	0.0177512	CDON
ENSG00000166265	2402.75	1.34847	0.446279	3.02157	0.00251464	0.0179	CYYR1
ENSG00000143067	947.051	2.00288	0.662919	3.0213	0.00251691	0.0179082	ZNF697
ENSG00000105852	356.481	4.76532	1.57743	3.02095	0.00251984	0.0179129	PON3
ENSG00000138771	570.231	4.17383	1.38214	3.01983	0.00252913	0.0179549	SHROOM3
ENSG00000091129	404.937	3.70843	1.22837	3.01899	0.00253622	0.0179892	NRCAM
ENSG00000104936	1069.65	1.88461	0.625297	3.01395	0.00257874	0.01825	DMPK
ENSG00000181444	3342.09	1.07785	0.357841	3.01209	0.00259453	0.0183372	ZNF467
ENSG00000183671	61.7376	8.0701	2.68002	3.01121	0.00260208	0.0183769	GPR1
ENSG00000264058	6294.92	0.89249	0.296393	3.01117	0.00260246	0.0183769	NA
ENSG00000105989	54.9663	9.11931	3.02877	3.0109	0.00260474	0.0183796	WNT2
ENSG00000150907	6290.29	0.9342	0.310278	3.01085	0.00260516	0.0183796	FOXO1
ENSG00000172159	721.862	2.53903	0.843689	3.00944	0.00261728	0.0184472	FRMD3
ENSG00000148677	139.572	5.49727	1.82906	3.00552	0.00265128	0.0186636	ANKRD1
ENSG00000141367	11007.3	0.697025	0.231966	3.00486	0.00265702	0.0186956	CLTC
ENSG00000188042	618.984	12.6381	4.20737	3.0038	0.00266633	0.0187529	ARL4C
ENSG00000184156	144.535	4.78383	1.59357	3.00196	0.00268246	0.0188428	KCNQ3
ENSG00000126878	315.663	3.22505	1.07432	3.00194	0.00268267	0.0188428	AIF1L
ENSG00000243444	212.647	3.75511	1.25124	3.00111	0.00268997	0.0188605	PALM2
ENSG00000102781	1223.38	1.66565	0.555028	3.00102	0.00269075	0.0188605	KATNAL1
ENSG00000183067	71.803	7.87241	2.62327	3.001	0.00269097	0.0188605	IGSF5
ENSG00000168263	53.8341	9.15352	3.05018	3.00098	0.00269113	0.0188605	KCNV2
ENSG00000146592	8837.32	0.815404	0.271726	3.00083	0.00269248	0.0188616	CREB5
ENSG00000080845	4199.27	0.962254	0.320906	2.99855	0.00271267	0.0189947	DLGAP4
ENSG00000100031	214.707	5.29709	1.76706	2.99768	0.00272043	0.0190406	GGT1
ENSG00000175602	2420.69	1.2262	0.409095	2.99736	0.00272333	0.0190525	CCDC85B
ENSG00000136854	2026.95	1.29751	0.433014	2.99645	0.00273143	0.0190923	STXBP1
ENSG00000166794	7991.66	0.759071	0.253619	2.99295	0.00276293	0.0192532	PPIB
ENSG00000166152	80.3736	6.9576	2.32661	2.99045	0.00278565	0.0193606	C16orf78
ENSG00000257017	68.0177	8.40229	2.8099	2.99024	0.00278756	0.0193653	HP
ENSG00000130787	1577.22	1.45234	0.485756	2.98985	0.00279111	0.0193815	HIP1R
ENSG00000151650	62.4116	8.71795	2.91699	2.98868	0.00280186	0.0194477	VENTX
ENSG00000273749	6327.18	0.819937	0.274373	2.9884	0.00280442	0.019457	CYFIP1
ENSG00000177426	706.213	2.12967	0.712763	2.9879	0.00280897	0.01948	TGIF1
ENSG00000121895	97.2232	6.7451	2.25827	2.98685	0.0028187	0.019539	TMEM156
ENSG00000141985	4327.34	0.961195	0.321985	2.98522	0.00283379	0.019635	SH3GL1
ENSG00000063127	241.268	4.89476	1.63996	2.98469	0.00283864	0.01966	SLC6A16
ENSG00000183762	66.3269	7.53525	2.52682	2.98211	0.00286269	0.0198092	KREMEN1
ENSG00000120925	630.211	2.52185	0.845698	2.98198	0.00286392	0.0198092	RNF170
ENSG00000241644	63.4259	7.99647	2.68213	2.98139	0.00286946	0.0198357	INMT
ENSG00000144057	307.184	3.41507	1.1455	2.9813	0.00287025	0.0198357	ST6GAL2
ENSG00000003137	1855.93	7.23	2.42729	2.97863	0.00289542	0.0199836	CYP26B1
ENSG00000159658	3505.24	1.02311	0.343552	2.97803	0.0029011	0.0200054	EFCAB14
ENSG00000140090	156.937	5.39883	1.81297	2.97789	0.00290244	0.0200059	SLC24A4
ENSG00000173705	53.2551	9.11482	3.06403	2.97478	0.00293201	0.0201476	SUSD5
ENSG00000179218	40975.8	0.588057	0.197881	2.97177	0.00296088	0.0203293	CALR
ENSG00000248751	140.345	5.65701	1.90716	2.9662	0.00301504	0.0206718	NA
ENSG00000218336	1187.33	1.71157	0.577043	2.96611	0.00301597	0.0206718	TENM3
ENSG00000168385	9861.49	0.746315	0.251652	2.96566	0.00302036	0.020693	2002-09-01
ENSG00000141338	81.0404	7.06956	2.38416	2.96522	0.00302469	0.0207137	ABCA8
ENSG00000144834	55.4699	8.96264	3.02365	2.96417	0.00303496	0.0207751	TAGLN3
ENSG00000214694	53.3463	9.07447	3.06341	2.96221	0.0030544	0.0208922	ARHGEF33
ENSG00000142920	94.2267	6.40202	2.16125	2.96218	0.0030547	0.0208922	AZIN2
ENSG00000184619	701.669	2.13557	0.72132	2.96065	0.00306993	0.0209783	KRBA2
ENSG00000104549	3563.55	1.08327	0.366108	2.95889	0.00308747	0.02108	SQLE
ENSG00000145708	560.118	2.72584	0.923083	2.95297	0.00314732	0.0214308	CRHBP
ENSG00000110395	7603.64	0.768868	0.26038	2.95288	0.00314829	0.0214308	CBL
ENSG00000111052	570.418	3.7376	1.26652	2.95108	0.00316667	0.0215217	LIN7A
ENSG00000119686	963.989	1.86226	0.631151	2.95059	0.00317172	0.0215349	FLVCR2
ENSG00000141298	7622.99	0.805759	0.273179	2.94956	0.00318227	0.0215973	SSH2
ENSG00000166173	170.632	5.5468	1.88178	2.94764	0.00320213	0.0217043	LARP6
ENSG00000137273	72.8499	7.72055	2.61956	2.94727	0.00320597	0.021721	FOXF2
ENSG00000170145	3818.17	1.02532	0.348377	2.94315	0.00324895	0.0219934	SIK2
ENSG00000279267	52.7574	9.04354	3.07289	2.943	0.00325044	0.0219942	NA
ENSG00000147027	53.1202	9.01866	3.06489	2.94258	0.00325492	0.0220151	TMEM47
ENSG00000185774	1466.95	1.83962	0.625552	2.94079	0.00327377	0.0221237	KCNIP4
ENSG00000158186	408.36	3.02442	1.02896	2.93929	0.0032896	0.0222212	MRAS
ENSG00000001617	835.646	2.06315	0.702749	2.93584	0.00332651	0.0224419	SEMA3F
ENSG00000101850	391.054	4.26894	1.45454	2.9349	0.00333654	0.0225	GPR143
ENSG00000130202	5909.87	1.09465	0.373024	2.93454	0.00334038	0.0225164	NECTIN2
ENSG00000171488	4440.29	0.929755	0.316882	2.93407	0.00334546	0.0225262	LRRC8C
ENSG00000188483	1612.63	1.59994	0.545329	2.9339	0.00334733	0.0225262	IER5L
ENSG00000179044	891.79	1.86527	0.635804	2.93372	0.00334931	0.0225287	EXOC3L1
ENSG00000130558	97.8549	6.23744	2.12623	2.93356	0.00335099	0.0225305	OLFM1
ENSG00000101443	54.1851	8.93935	3.0502	2.93074	0.00338152	0.0227262	WFDC2
ENSG00000169991	2161.38	1.35932	0.464034	2.92935	0.00339676	0.0228189	IFFO2
ENSG00000163815	585.672	2.25073	0.768719	2.9279	0.00341258	0.0229058	CLEC3B
ENSG00000185924	476.507	2.53052	0.864514	2.92711	0.00342131	0.0229547	RTN4RL1
ENSG00000026559	112.892	5.92557	2.02483	2.92646	0.00342845	0.0229832	KCNG1
ENSG00000167676	197.427	5.26089	1.79782	2.92625	0.0034307	0.0229833	PLIN4
ENSG00000183638	249.859	3.38137	1.15555	2.9262	0.00343135	0.0229833	RP1L1
ENSG00000138696	248.2	3.7163	1.27087	2.92421	0.00345329	0.0230913	BMPR1B
ENSG00000137965	202.817	5.08529	1.74044	2.92184	0.00347975	0.0232486	IFI44
ENSG00000187527	52.3411	9.01581	3.08666	2.9209	0.00349024	0.0232991	ATP13A5
ENSG00000204531	931.671	12.9206	4.42743	2.91831	0.00351933	0.0234735	POU5F1
ENSG00000148297	487.486	2.71281	0.929794	2.91765	0.00352683	0.0235137	MED22
ENSG00000128245	5909.54	0.84044	0.288237	2.9158	0.00354777	0.0236335	YWHAH
ENSG00000174332	87.2231	6.62376	2.27281	2.91435	0.00356433	0.0237239	GLIS1
ENSG00000128709	57.2662	8.68852	2.98236	2.9133	0.00357626	0.0237833	HOXD9
ENSG00000070778	781.239	2.10952	0.724291	2.91253	0.00358511	0.0238322	PTPN21
ENSG00000145819	8681.74	0.739746	0.254201	2.91009	0.00361328	0.0239994	ARHGAP26
ENSG00000178026	171.754	5.46078	1.87715	2.90908	0.00362497	0.0240488	LRRC75B
ENSG00000079257	1939.18	1.30941	0.450116	2.90905	0.00362526	0.0240488	LXN
ENSG00000169740	344.54	4.24251	1.45863	2.90857	0.0036309	0.0240761	ZNF32
ENSG00000036448	158.637	5.41139	1.86176	2.90661	0.00365372	0.0242173	MYOM2
ENSG00000160293	2636.66	1.12876	0.388491	2.9055	0.00366665	0.0242726	VAV2
ENSG00000126603	442.842	2.66103	0.916188	2.90446	0.00367884	0.0243432	GLIS2
ENSG00000073584	6416.09	0.861345	0.296595	2.90411	0.00368298	0.0243605	SMARCE1
ENSG00000163568	51.5519	9.01228	3.1041	2.90335	0.00369199	0.0244099	AIM2
ENSG00000130635	8521.5	0.723289	0.249188	2.90258	0.00370099	0.024449	COL5A1
ENSG00000150873	51.4587	9.00413	3.10237	2.90234	0.0037039	0.0244581	C2orf50
ENSG00000213931	430.676	3.90348	1.34501	2.9022	0.00370558	0.024459	HBE1
ENSG00000128578	652.27	2.11886	0.730443	2.90079	0.0037222	0.0245279	STRIP2
ENSG00000116106	1059.98	1.79771	0.620077	2.89917	0.00374147	0.0246447	EPHA4
ENSG00000176909	140.221	4.99056	1.72417	2.89448	0.00379793	0.0249958	MAMSTR
ENSG00000085491	2138.39	1.3086	0.45216	2.89411	0.00380239	0.0250148	SLC25A24
ENSG00000124172	1692.21	1.44014	0.497687	2.89367	0.00380766	0.0250328	ATP5F1E
ENSG00000143494	573.525	2.25908	0.781192	2.89183	0.00383	0.0251547	VASH2
ENSG00000086205	277.08	3.27093	1.1313	2.8913	0.00383653	0.0251872	FOLH1
ENSG00000213923	3449.68	1.00225	0.346828	2.88977	0.00385523	0.0252996	CSNK1E
ENSG00000175505	56.0152	8.73136	3.02167	2.88958	0.00385759	0.0253046	CLCF1
ENSG00000048140	379.548	2.72447	0.943039	2.88904	0.00386426	0.0253378	TSPAN17
ENSG00000136630	891.663	2.13447	0.739888	2.88486	0.00391594	0.0256133	HLX
ENSG00000167807	251.695	3.36877	1.16862	2.8827	0.00394278	0.0257782	NA
ENSG00000168938	159.388	4.51865	1.56894	2.88007	0.00397593	0.0259842	PPIC
ENSG00000197256	2313.62	1.17822	0.409442	2.87762	0.0040069	0.0261651	KANK2
ENSG00000184408	254.126	4.93987	1.71726	2.87659	0.00401998	0.0262263	KCND2
ENSG00000165030	1381	1.61353	0.560942	2.87647	0.0040215	0.0262263	NFIL3
ENSG00000123353	322.707	4.31586	1.50052	2.87623	0.00402452	0.0262263	ORMDL2
ENSG00000176749	122.965	5.6625	1.96914	2.87562	0.00403234	0.0262557	CDK5R1
ENSG00000000003	833.776	1.88244	0.65491	2.87435	0.00404856	0.0263505	TSPAN6
ENSG00000112041	49.6722	9.03562	3.14459	2.87339	0.00406095	0.0264203	TULP1
ENSG00000130821	298.116	4.49384	1.5643	2.87275	0.0040692	0.0264435	SLC6A8
ENSG00000278983	55.2903	8.68004	3.02154	2.87272	0.00406951	0.0264435	NA
ENSG00000164458	51.6293	8.91339	3.10539	2.87029	0.00410092	0.0266258	TBXT
ENSG00000171798	77.3991	7.08894	2.47218	2.86749	0.00413745	0.026841	KNDC1
ENSG00000107186	7328.51	0.827118	0.288469	2.86727	0.0041403	0.0268436	MPDZ
ENSG00000166923	56.4466	7.86406	2.74277	2.8672	0.00414123	0.0268436	GREM1
ENSG00000082497	50.1204	8.99197	3.13726	2.86619	0.0041545	0.0269135	SERTAD4
ENSG00000178078	254.905	3.59471	1.25432	2.86586	0.0041588	0.0269135	STAP2
ENSG00000130707	58.7423	7.86232	2.7465	2.86267	0.00420081	0.0271523	ASS1
ENSG00000100079	98.3671	5.61053	1.96164	2.86012	0.00423477	0.0273273	LGALS2
ENSG00000167291	4048.82	0.928986	0.324931	2.85902	0.00424946	0.0274109	TBC1D16
ENSG00000203867	500.505	4.31709	1.51047	2.85811	0.00426171	0.0274498	RBM20
ENSG00000099889	602.267	2.29102	0.801843	2.8572	0.00427402	0.0274891	ARVCF
ENSG00000189221	138.13	5.02562	1.7592	2.85676	0.0042799	0.0275067	MAOA
ENSG00000196872	220.606	5.0714	1.77603	2.85547	0.00429728	0.0275961	KIAA1211L
ENSG00000161202	2842.4	1.0925	0.38279	2.85405	0.00431662	0.027709	DVL3
ENSG00000171462	48.9882	9.01886	3.16235	2.85195	0.00434522	0.0278476	DLK2
ENSG00000196557	117.486	5.87637	2.06152	2.85051	0.00436494	0.0279534	CACNA1H
ENSG00000075275	558.179	2.27742	0.799507	2.84853	0.0043922	0.0280835	CELSR1
ENSG00000168907	49.4759	8.97155	3.14972	2.84836	0.00439451	0.0280835	PLA2G4F
ENSG00000143369	212.297	3.58307	1.25795	2.84834	0.00439478	0.0280835	ECM1
ENSG00000102760	1255.38	1.94505	0.682902	2.84821	0.00439654	0.0280835	RGCC
ENSG00000140406	3290.11	1.0351	0.363435	2.84811	0.00439793	0.0280835	TLNRD1
ENSG00000116132	78.4097	6.68204	2.34948	2.84406	0.00445433	0.0284207	PRRX1
ENSG00000197261	50.5644	8.88274	3.12357	2.84378	0.00445817	0.0284338	C6orf141
ENSG00000183840	192.631	3.75112	1.31934	2.84317	0.00446669	0.0284625	GPR39
ENSG00000133812	6577.06	0.771139	0.271228	2.84314	0.00446715	0.0284625	SBF2
ENSG00000115977	3454.02	0.986556	0.34716	2.84179	0.00448613	0.028532	AAK1
ENSG00000141098	1916.67	1.29614	0.456212	2.84109	0.00449602	0.0285719	GFOD2
ENSG00000132821	49.1408	8.96887	3.15803	2.84002	0.00451104	0.02863	VSTM2L
ENSG00000136114	3750.07	1.08476	0.38204	2.8394	0.00451982	0.0286659	THSD1
ENSG00000170955	48.6254	9.00545	3.17205	2.839	0.00452545	0.0286901	CAVIN3
ENSG00000011347	133.082	4.44375	1.56548	2.83859	0.00453132	0.0287158	SYT7
ENSG00000070087	1762.42	1.60417	0.565732	2.83557	0.00457447	0.0289777	PFN2
ENSG00000162599	4080.51	1.18137	0.416955	2.83332	0.00460678	0.0291592	NFIA
ENSG00000117245	280.363	4.46799	1.57704	2.83315	0.00460915	0.0291625	KIF17
ENSG00000067596	3658.62	1.05088	0.371384	2.82962	0.00466031	0.0294627	DHX8
ENSG00000136238	5646.14	0.837903	0.296132	2.82949	0.00466219	0.0294629	RAC1
ENSG00000101210	68.745	6.99848	2.4748	2.82789	0.00468554	0.0295634	EEF1A2
ENSG00000170776	14283.2	0.60816	0.215105	2.82727	0.0046947	0.0296094	AKAP13
ENSG00000163755	600.738	2.55378	0.903974	2.82505	0.00472725	0.0298029	HPS3
ENSG00000159208	113.329	5.66692	2.0069	2.82372	0.00474695	0.0299034	CIART
ENSG00000184344	69.3733	7.18334	2.54836	2.81881	0.00482018	0.0303405	GDF3
ENSG00000187479	244.863	3.28171	1.16454	2.81804	0.00483182	0.0304018	C11orf96
ENSG00000184254	51.8672	8.74547	3.10557	2.81606	0.00486166	0.0305774	ALDH1A3
ENSG00000103335	7412.46	0.736834	0.261925	2.81315	0.00490592	0.0308192	PIEZO1
ENSG00000134294	10744.4	0.706603	0.251193	2.81299	0.00490832	0.0308221	SLC38A2
ENSG00000150764	1452.6	1.61088	0.573711	2.80782	0.0049878	0.0312717	DIXDC1
ENSG00000126351	2025.02	1.2326	0.439257	2.80611	0.00501437	0.0314011	THRA
ENSG00000175183	2416.27	1.22724	0.437473	2.80529	0.00502711	0.0314684	CSRP2
ENSG00000177311	2134.29	1.18993	0.424503	2.80311	0.00506123	0.0316446	ZBTB38
ENSG00000164828	3421.85	0.973007	0.347285	2.80175	0.00508261	0.0317658	SUN1
ENSG00000146147	260.226	4.13965	1.47882	2.79929	0.00512143	0.0319707	MLIP
ENSG00000108018	618.613	2.4258	0.866826	2.79849	0.00513424	0.0320381	SORCS1
ENSG00000130037	47.3128	8.96311	3.20616	2.79559	0.00518055	0.0322763	KCNA5
ENSG00000125347	5148.56	0.85376	0.305528	2.79438	0.00519997	0.0323846	IRF1
ENSG00000254706	142.338	4.31634	1.54521	2.79337	0.00521627	0.0324479	NA
ENSG00000249158	85.4191	6.35405	2.27593	2.79185	0.00524077	0.0325748	PCDHA11
ENSG00000107863	4800.45	0.848076	0.303795	2.79161	0.0052447	0.0325865	ARHGAP21
ENSG00000184058	1457.98	8.6796	3.1145	2.78683	0.00532258	0.0330286	TBX1
ENSG00000182132	680.371	2.00505	0.719855	2.78536	0.00534685	0.0331433	KCNIP1
ENSG00000135404	3706.66	0.97783	0.351175	2.78446	0.00536178	0.0331841	CD63
ENSG00000101680	443.588	2.53059	0.909028	2.78384	0.00537191	0.0332047	LAMA1
ENSG00000277258	1979.87	1.2228	0.439262	2.78376	0.00537332	0.0332047	PCGF2
ENSG00000279439	55.2569	7.82635	2.81147	2.78372	0.00537397	0.0332047	NA
ENSG00000104490	1079.46	1.67201	0.600661	2.78362	0.00537555	0.0332047	NCALD
ENSG00000171060	47.2434	8.93191	3.20914	2.78327	0.00538133	0.0332274	C8orf74
ENSG00000163071	54.7074	7.88662	2.83391	2.78295	0.00538671	0.0332431	SPATA18
ENSG00000067560	10189.4	0.678593	0.244031	2.78076	0.00542313	0.0334335	RHOA
ENSG00000072315	98.7667	6.07688	2.18548	2.78057	0.0054263	0.0334401	TRPC5
ENSG00000104901	115.481	4.86811	1.75139	2.77958	0.00544293	0.0335295	DKKL1
ENSG00000146021	2825.55	1.0457	0.37626	2.77919	0.0054495	0.033557	KLHL3
ENSG00000259976	450.066	2.5138	0.904592	2.77893	0.0054538	0.0335704	NA
ENSG00000088808	5082.43	0.82524	0.297209	2.77663	0.00549249	0.0337693	PPP1R13B
ENSG00000088986	4999.81	0.870626	0.313624	2.77601	0.00550298	0.0338207	DYNLL1
ENSG00000166825	776.702	2.31622	0.834438	2.77579	0.00550677	0.033831	ANPEP
ENSG00000182621	5044.26	0.829858	0.299603	2.76986	0.00560804	0.0343336	PLCB1
ENSG00000105255	191.872	4.23048	1.52835	2.76801	0.00563997	0.0345024	FSD1
ENSG00000084628	183.809	4.55016	1.64456	2.76679	0.00566104	0.0346103	NKAIN1
ENSG00000122591	2781.35	1.04828	0.378888	2.76674	0.00566196	0.0346103	FAM126A
ENSG00000171444	2898.92	1.0287	0.371982	2.76546	0.00568427	0.0346955	MCC
ENSG00000099994	217.153	4.81172	1.73995	2.76544	0.00568463	0.0346955	SUSD2
ENSG00000113916	612.612	2.07988	0.752319	2.76462	0.00569885	0.0347422	BCL6
ENSG00000251664	83.4503	6.34649	2.29623	2.76388	0.00571186	0.0347736	PCDHA12
ENSG00000239389	83.4503	6.34649	2.29623	2.76388	0.00571186	0.0347736	PCDHA13
ENSG00000099860	3061.44	1.02363	0.370371	2.76379	0.0057135	0.0347736	GADD45B
ENSG00000183722	2166.27	1.20181	0.435029	2.7626	0.00573431	0.0348513	LHFPL6
ENSG00000101474	1615.56	1.43533	0.519608	2.76233	0.00573909	0.034867	APMAP
ENSG00000176165	47.174	8.87199	3.21272	2.76152	0.00575334	0.0349402	FOXG1
ENSG00000206538	55.3667	8.34748	3.02556	2.75899	0.0057981	0.0351717	VGLL3
ENSG00000126464	3402.66	0.961037	0.348364	2.75871	0.00580291	0.0351875	PRR12
ENSG00000147421	7086.76	0.729104	0.264341	2.7582	0.00581211	0.0352164	HMBOX1
ENSG00000139973	200.344	4.0359	1.4636	2.75752	0.00582414	0.0352758	SYT16
ENSG00000106012	619.948	2.45037	0.889089	2.75604	0.00585055	0.0354088	IQCE
ENSG00000091137	50.5287	8.60964	3.12649	2.75377	0.00589124	0.0356143	SLC26A4
ENSG00000072682	1079.9	1.60281	0.58207	2.75363	0.00589383	0.0356153	P4HA2
ENSG00000182359	89.2637	6.20395	2.2531	2.75352	0.00589588	0.0356153	KBTBD3
ENSG00000134686	3377.07	0.962228	0.349572	2.75259	0.00591254	0.0356887	PHC2
ENSG00000175984	291.2	2.97964	1.08339	2.75028	0.00595446	0.0358872	DENND2C
ENSG00000164951	688.658	2.03295	0.739697	2.74836	0.00598942	0.0360762	PDP1
ENSG00000130226	402.464	2.54192	0.924902	2.74831	0.00599036	0.0360762	DPP6
ENSG00000206579	1010.98	1.67577	0.610144	2.74652	0.0060232	0.0362465	XKR4
ENSG00000157077	1698.04	1.35688	0.494595	2.74341	0.00608048	0.0365081	ZFYVE9
ENSG00000173267	410.213	2.65526	0.968609	2.74131	0.00611945	0.0366795	SNCG
ENSG00000182704	624.134	2.09048	0.762947	2.74	0.00614387	0.0367775	TSKU
ENSG00000161921	153.548	5.14354	1.87737	2.73976	0.00614842	0.0367909	CXCL16
ENSG00000175161	339.36	3.28462	1.19906	2.73933	0.00615649	0.0368253	CADM2
ENSG00000006283	86.8389	6.25082	2.28223	2.73891	0.00616435	0.0368584	CACNA1G
ENSG00000163359	924.922	1.84969	0.67542	2.73857	0.00617062	0.0368821	COL6A3
ENSG00000186111	5020.93	0.908561	0.331937	2.73715	0.00619738	0.0370281	PIP5K1C
ENSG00000198853	1040.49	1.83112	0.669683	2.73431	0.00625104	0.0372901	RUSC2
ENSG00000124574	700.09	2.02358	0.740096	2.73421	0.00625298	0.0372901	ABCC10
ENSG00000077264	483.169	3.9176	1.43328	2.73331	0.00627016	0.0373785	PAK3
ENSG00000053108	120.548	4.55971	1.66992	2.73049	0.006324	0.0376712	FSTL4
ENSG00000172803	15140.2	0.57826	0.211884	2.72913	0.00635012	0.0378126	SNX32
ENSG00000183172	113.635	5.71672	2.09519	2.7285	0.00636228	0.0378709	SMDT1
ENSG00000125741	1590.86	1.41357	0.518168	2.72802	0.00637154	0.0379117	OPA3
ENSG00000165322	1726.63	1.44128	0.528408	2.72759	0.0063798	0.0379467	ARHGAP12
ENSG00000130052	2866.51	1.07519	0.394732	2.72384	0.00645272	0.0383516	STARD8
ENSG00000103528	217.99	4.80854	1.76606	2.72275	0.00647415	0.0384359	SYT17
ENSG00000139998	1433.04	1.40488	0.516066	2.72229	0.00648321	0.0384753	RAB15
ENSG00000182287	1253.35	1.46872	0.539609	2.72182	0.00649239	0.0385153	AP1S2
ENSG00000184374	117.822	4.9151	1.80726	2.71964	0.00653525	0.0387262	COLEC10
ENSG00000185652	64.2891	7.84735	2.8876	2.7176	0.00657567	0.0389367	NTF3
ENSG00000164764	44.7986	8.8879	3.27381	2.71485	0.00663055	0.0392324	SBSPON
ENSG00000177283	628.686	2.12658	0.784681	2.71012	0.00672594	0.0397143	FZD8
ENSG00000108622	1702.32	1.41362	0.522093	2.7076	0.00677722	0.0399811	ICAM2
ENSG00000152894	3622.39	1.13888	0.42092	2.70568	0.00681641	0.0401228	PTPRK
ENSG00000154553	276.954	4.1444	1.53352	2.70254	0.0068812	0.0403994	PDLIM3
ENSG00000105443	2898.55	1.04822	0.388055	2.70121	0.00690867	0.0405457	CYTH2
ENSG00000102385	53.2372	8.29246	3.0708	2.70042	0.00692524	0.040623	DRP2
ENSG00000198353	72.1578	5.88276	2.17902	2.69973	0.00693957	0.0406669	HOXC4
ENSG00000172757	16186.1	0.570924	0.211512	2.69925	0.0069495	0.0407101	CFL1
ENSG00000188636	1963.28	1.2199	0.45234	2.69686	0.00699977	0.0409442	RTL6
ENSG00000116141	1649.51	1.39319	0.516963	2.69495	0.00703994	0.0411337	MARK1
ENSG00000166415	83.9778	5.41289	2.00937	2.69382	0.00706373	0.0412575	WDR72
ENSG00000006327	88.1642	5.98429	2.22443	2.69026	0.00713968	0.0416705	TNFRSF12A
ENSG00000237765	296.065	3.13956	1.16824	2.68744	0.0072003	0.0419997	FAM200B
ENSG00000165821	648.323	2.64564	0.984555	2.68714	0.00720668	0.0419997	SALL2
ENSG00000029993	5078.86	0.824247	0.306756	2.68698	0.00721019	0.0420048	HMGB3
ENSG00000145284	96.1498	5.90669	2.19925	2.68578	0.00723612	0.0421404	SCD5
ENSG00000109667	702.614	2.7235	1.01511	2.68297	0.00729717	0.0424026	SLC2A9
ENSG00000138759	3118.72	0.971243	0.362548	2.67894	0.00738555	0.0428691	FRAS1
ENSG00000268744	478.271	2.262	0.844748	2.67773	0.00741237	0.0430091	NA
ENSG00000121039	135.587	5.23311	1.95447	2.67752	0.00741703	0.0430204	RDH10
ENSG00000184497	1843.58	9.39856	3.51346	2.67502	0.00747254	0.043295	TMEM255B
ENSG00000162641	43.724	8.84256	3.30723	2.67371	0.00750178	0.0434485	AKNAD1
ENSG00000138400	56.5026	7.27395	2.72183	2.67245	0.00752988	0.0435954	MDH1B
ENSG00000149218	609.539	2.13094	0.797644	2.67155	0.00755024	0.0436752	ENDOD1
ENSG00000128617	87.5889	6.03105	2.25798	2.671	0.00756267	0.0437214	OPN1SW
ENSG00000188779	43.4721	8.84749	3.31363	2.67003	0.00758449	0.0438299	SKOR1
ENSG00000197461	954.471	1.79946	0.674176	2.66912	0.00760492	0.0439018	PDGFA
ENSG00000150760	10996.1	0.651782	0.244481	2.66598	0.00767632	0.0442175	DOCK1
ENSG00000157103	43.5693	8.82232	3.31034	2.66508	0.00769708	0.0442889	SLC6A1
ENSG00000117632	12490.9	0.638059	0.239475	2.66441	0.00771246	0.0443613	STMN1
ENSG00000047457	120.742	5.62829	2.11317	2.66343	0.00773482	0.0444416	CP
ENSG00000149639	5546.52	0.766137	0.287718	2.6628	0.00774927	0.0445086	SOGA1
ENSG00000135318	2973.46	10.0032	3.75854	2.66146	0.00778026	0.0446704	NT5E
ENSG00000170852	3402.26	0.924772	0.347565	2.66072	0.00779746	0.044753	KBTBD2
ENSG00000105137	570.67	2.17624	0.818691	2.6582	0.00785591	0.0450634	SYDE1
ENSG00000113369	6777.7	0.750546	0.282357	2.65814	0.00785722	0.0450634	ARRDC3
ENSG00000171877	207.339	3.95074	1.4885	2.65418	0.00795019	0.045498	FRMD5
ENSG00000021645	707.557	1.86081	0.701218	2.65368	0.00796189	0.0455486	NRXN3
ENSG00000131386	43.6317	8.77664	3.30835	2.65287	0.00798095	0.0456247	GALNT15
ENSG00000033327	4758.9	0.809886	0.305309	2.65267	0.00798571	0.0456355	GAB2
ENSG00000173848	5708.69	0.768331	0.289863	2.65067	0.0080332	0.0458739	NET1
ENSG00000183888	46.4165	8.56208	3.23041	2.65046	0.00803817	0.0458858	SRARP
ENSG00000119927	234.973	3.16501	1.19544	2.64757	0.00810721	0.0462466	GPAM
ENSG00000177453	291.288	3.38	1.27781	2.64516	0.00816529	0.0465445	NIM1K
ENSG00000198792	2616.53	1.11806	0.422747	2.64475	0.00817508	0.0465836	TMEM184B
ENSG00000101306	64.4114	6.14711	2.32469	2.64426	0.00818688	0.0466341	MYLK2
ENSG00000285085	97.2002	5.8931	2.22957	2.64316	0.00821362	0.0467696	NA
ENSG00000148204	105.902	4.61804	1.74781	2.64219	0.00823717	0.0468864	CRB2
ENSG00000177868	883.529	1.67359	0.633682	2.64106	0.00826466	0.0469928	SVBP
ENSG00000143147	2107.3	1.21654	0.460885	2.63959	0.00830073	0.0471642	GPR161
ENSG00000134531	1215.22	1.45288	0.55092	2.63718	0.00835976	0.0474317	EMP1
ENSG00000197702	2159.56	9.36962	3.55485	2.63573	0.00839563	0.0475842	PARVA
ENSG00000163132	48.1229	7.69791	2.92093	2.63543	0.00840303	0.0476092	MSX1
ENSG00000141639	74.0881	6.33038	2.40243	2.635	0.0084138	0.0476532	MAPK4
ENSG00000110906	2122.09	1.18202	0.448649	2.63462	0.00842304	0.0476885	KCTD10
ENSG00000196482	495.371	2.47431	0.939602	2.63336	0.00845436	0.0478488	ESRRG
ENSG00000184489	1180.41	1.57935	0.599776	2.63323	0.00845782	0.0478513	PTP4A3
ENSG00000174469	635.063	1.95395	0.742117	2.63294	0.00846503	0.0478607	CNTNAP2
ENSG00000111540	1848.6	1.19267	0.452985	2.63292	0.0084655	0.0478607	RAB5B
ENSG00000116285	1169.29	1.62584	0.617822	2.63157	0.00849904	0.0479989	ERRFI1
ENSG00000183778	66.4135	6.66005	2.53094	2.63145	0.00850204	0.0479989	B3GALT5
ENSG00000272674	98.8978	5.76745	2.19328	2.62959	0.00854869	0.0482258	PCDHB16
ENSG00000181873	497.288	2.21441	0.842139	2.6295	0.008551	0.0482258	IBA57
ENSG00000168827	3116.06	0.980646	0.372985	2.62919	0.00855894	0.0482515	GFM1
ENSG00000154736	157.899	4.82939	1.83799	2.62755	0.00860033	0.0484333	ADAMTS5
ENSG00000145832	174.852	4.06958	1.54898	2.62726	0.00860749	0.0484564	SLC25A48
ENSG00000138435	42.6473	8.75108	3.33837	2.62136	0.00875793	0.0491813	CHRNA1
ENSG00000128606	238.488	4.15448	1.58598	2.6195	0.00880599	0.0494162	LRRC17
ENSG00000181315	949.135	1.77789	0.678765	2.6193	0.00881117	0.0494278	ZNF322
ENSG00000171570	2132.48	1.20809	0.461489	2.61781	0.00884954	0.0495905	RAB4B-EGLN2
ENSG00000214357	421.471	2.39242	0.9141	2.61724	0.00886434	0.0496559	NEURL1B
ENSG00000213231	42.6632	8.74437	3.34151	2.6169	0.00887335	0.0496785	TCL1B
ENSG00000279956	60.5493	6.90784	2.63987	2.61673	0.00887758	0.0496785	NA
ENSG00000185339	1121.95	1.55754	0.595236	2.61667	0.00887909	0.0496785	TCN2
ENSG00000281974	111.683	5.50593	2.10422	2.61661	0.00888088	0.0496785	NA
ENSG00000165476	2024.09	1.1398	0.435718	2.61591	0.00889911	0.0497455	REEP3
ENSG00000124422	11179.4	0.597532	0.228516	2.61484	0.00892695	0.0498835	USP22
ENSG00000164972	49.0723	7.68001	2.93733	2.61462	0.00893268	0.0498979	C9orf24
ENSG00000154645	251.686	3.2661	1.24936	2.61422	0.00894301	0.0499381	CHODL
ENSG00000262655	1330.11	1.55112	0.593383	2.61404	0.00894796	0.0499482	SPON1
ENSG00000170542	836.835	1.69689	0.649475	2.61271	0.00898284	0.0501077	SERPINB9
ENSG00000081923	2736.17	0.999687	0.382648	2.61255	0.00898699	0.0501132	ATP8B1
ENSG00000125398	41.8245	8.79074	3.36522	2.61223	0.00899524	0.0501416	SOX9
ENSG00000009694	85.7466	5.117	1.96188	2.60821	0.00910165	0.0506459	TENM1
ENSG00000203685	42.5144	8.71501	3.34251	2.60733	0.00912518	0.050759	STUM
ENSG00000278817	129.735	5.18577	1.99095	2.60467	0.0091962	0.0511362	LOC102724770
ENSG00000115310	6047.68	0.734254	0.282121	2.60262	0.00925143	0.0513955	RTN4
ENSG00000186684	223.19	4.53351	1.74193	2.60258	0.00925254	0.0513955	CYP27C1
ENSG00000110328	8977.02	1.01043	0.388306	2.60215	0.0092642	0.0514422	GALNT18
ENSG00000157851	281.426	3.16938	1.21841	2.60125	0.00928852	0.0515592	DPYSL5
ENSG00000146242	209.972	4.74901	1.82639	2.60021	0.00931661	0.0516971	TPBG
ENSG00000178175	573.311	2.11871	0.814915	2.59992	0.00932457	0.0517223	ZNF366
ENSG00000104447	2592.08	1.0647	0.40955	2.59968	0.00933108	0.0517232	TRPS1
ENSG00000131759	1772.86	1.35297	0.521454	2.59461	0.00946988	0.0524011	RARA
ENSG00000006042	765.52	1.7612	0.678847	2.5944	0.00947571	0.0524151	TMEM98
ENSG00000077009	77.792	6.17275	2.38155	2.5919	0.0095448	0.0527789	NMRK2
ENSG00000150048	866.111	2.03345	0.785113	2.59001	0.00959728	0.0530322	CLEC1A
ENSG00000125508	45.1317	8.45067	3.26682	2.58682	0.00968654	0.0534882	SRMS
ENSG00000121904	286.181	2.95436	1.14227	2.5864	0.00969852	0.0535357	CSMD2
ENSG00000115841	217.488	4.67172	1.80667	2.58583	0.00971462	0.0535687	RMDN2
ENSG00000130962	906.313	1.63161	0.631141	2.58517	0.00973304	0.0536437	PRRG1
ENSG00000142089	1951.74	1.15934	0.448471	2.5851	0.00973497	0.0536437	IFITM3
ENSG00000104419	3165.8	1.13779	0.440338	2.58391	0.00976862	0.0537918	NDRG1
ENSG00000254858	127.388	4.14449	1.60426	2.58342	0.00978251	0.0538496	MPV17L2
ENSG00000131746	45.6412	8.39775	3.25325	2.58135	0.00984161	0.0541374	TNS4
ENSG00000198010	985.981	1.87977	0.728722	2.57954	0.00989324	0.0544025	DLGAP2
ENSG00000162576	213.342	4.3271	1.67784	2.57896	0.00990969	0.0544583	MXRA8
ENSG00000103310	40.9719	8.73144	3.3921	2.57405	0.0100515	0.0551012	ZP2
ENSG00000140463	566.409	2.00406	0.778892	2.57296	0.0100832	0.0552558	BBS4
ENSG00000279423	67.9371	6.38521	2.48238	2.57222	0.010105	0.0553157	NA
ENSG00000213214	55.0677	7.18539	2.79636	2.56955	0.010183	0.0556518	ARHGEF35
ENSG00000174586	68.9905	6.44172	2.50696	2.56954	0.0101835	0.0556518	ZNF497
ENSG00000008196	40.5674	8.74709	3.40545	2.56856	0.0102122	0.0557896	TFAP2B
ENSG00000155897	83.3322	5.83608	2.27257	2.56806	0.010227	0.0558403	ADCY8
ENSG00000064932	3270.51	1.05041	0.409039	2.56801	0.0102285	0.0558403	SBNO2
ENSG00000128923	2392.86	1.05619	0.411349	2.56764	0.0102394	0.0558609	MINDY2
ENSG00000143753	933.64	1.62382	0.632551	2.5671	0.0102554	0.05591	DEGS1
ENSG00000104213	143.057	5.21995	2.03439	2.56586	0.010292	0.0560709	PDGFRL
ENSG00000145391	2175.6	1.0797	0.4209	2.56522	0.0103112	0.0561386	SETD7
ENSG00000086062	3917.63	0.842971	0.328664	2.56484	0.0103223	0.0561713	B4GALT1
ENSG00000126391	1517.8	1.26324	0.492874	2.56301	0.0103768	0.0563589	FRMD8
ENSG00000140543	222.931	4.58337	1.78892	2.56209	0.0104044	0.0564829	DET1
ENSG00000176871	673.019	2.01388	0.786052	2.56201	0.0104067	0.0564829	WSB2
ENSG00000164402	1752.81	1.37517	0.536789	2.56184	0.0104119	0.0564917	2008-09-01
ENSG00000213123	230.838	4.44873	1.73735	2.56063	0.0104482	0.0566692	TCTEX1D2
ENSG00000178031	345.871	2.90879	1.13917	2.55342	0.0106671	0.0576988	ADAMTSL1
ENSG00000109519	443.072	2.63858	1.0347	2.55009	0.0107694	0.0580942	GRPEL1
ENSG00000162878	467.207	2.55779	1.00372	2.5483	0.010825	0.0583742	PKDCC
ENSG00000178947	138.005	4.88318	1.91661	2.54782	0.0108399	0.058423	SMIM10L2A
ENSG00000126822	1968.39	1.19412	0.468691	2.54777	0.0108414	0.058423	PLEKHG3
ENSG00000107518	615.925	2.32538	0.913126	2.54661	0.0108774	0.058577	ATRNL1
ENSG00000198879	4540.92	0.869069	0.341307	2.5463	0.0108873	0.0585922	SFMBT2
ENSG00000135929	96.9206	5.61454	2.20499	2.54629	0.0108876	0.0585922	CYP27A1
ENSG00000111696	557.766	2.09669	0.823795	2.54516	0.0109227	0.0587415	NT5DC3
ENSG00000183628	159.777	3.83221	1.50589	2.54481	0.0109336	0.0587803	DGCR6
ENSG00000187231	4148.44	0.817117	0.321113	2.54464	0.010939	0.0587894	SESTD1
ENSG00000162981	198.254	3.67483	1.44509	2.54298	0.010991	0.0589691	FAM84A
ENSG00000155876	664.763	1.86971	0.735474	2.54218	0.0110164	0.0590852	RRAGA
ENSG00000139988	45.357	7.63239	3.003	2.54159	0.0110349	0.0591644	RDH12
ENSG00000143036	190.496	4.0833	1.60744	2.54026	0.0110771	0.0593707	SLC44A3
ENSG00000124279	159.083	4.76942	1.87796	2.53968	0.0110955	0.059449	FASTKD3
ENSG00000122550	896.702	1.74115	0.685872	2.53859	0.01113	0.0595936	KLHL7
ENSG00000162929	602.921	2.01328	0.79312	2.53843	0.0111351	0.0595957	KIAA1841
ENSG00000198420	4121.39	0.950198	0.374355	2.53823	0.0111416	0.0595957	TCAF1
ENSG00000070601	50.0182	7.50688	2.95769	2.53809	0.0111458	0.0595982	FRMPD1
ENSG00000080854	519.209	3.71885	1.46596	2.5368	0.0111872	0.0597868	IGSF9B
ENSG00000144036	3714.14	1.00808	0.397389	2.53675	0.0111886	0.0597868	EXOC6B
ENSG00000119938	121.946	5.09245	2.00803	2.53604	0.0112114	0.0598726	PPP1R3C
ENSG00000137693	3560.55	9.78827	3.86339	2.5336	0.0112899	0.0601861	YAP1
ENSG00000135218	1145.61	1.64495	0.649298	2.53342	0.0112955	0.0601957	CD36
ENSG00000185585	265.523	2.94347	1.16277	2.53143	0.01136	0.0604787	OLFML2A
ENSG00000174640	412.693	2.29663	0.907558	2.53056	0.011388	0.0605871	SLCO2A1
ENSG00000136943	127.371	5.13728	2.03025	2.53036	0.0113945	0.0606013	CTSV
ENSG00000183020	6798.28	0.725775	0.286993	2.5289	0.0114421	0.0608345	AP2A2
ENSG00000254470	106.938	5.40274	2.1375	2.5276	0.0114845	0.0610189	AP5B1
ENSG00000166224	1287.22	1.3435	0.532053	2.52513	0.0115655	0.0613476	SGPL1
ENSG00000156206	735.535	1.76023	0.697158	2.52487	0.0115743	0.0613476	CFAP161
ENSG00000142459	1281.5	1.34684	0.533445	2.52479	0.0115768	0.0613476	EVI5L
ENSG00000113742	1449.27	1.32077	0.523122	2.52478	0.011577	0.0613476	CPEB4
ENSG00000119771	889.743	1.7068	0.676054	2.52466	0.0115811	0.0613476	KLHL29
ENSG00000197312	2318.46	1.04346	0.413422	2.52397	0.0116039	0.0614273	DDI2
ENSG00000082701	6458.97	0.776827	0.307934	2.52271	0.0116455	0.061627	GSK3B
ENSG00000167216	1898.19	1.12428	0.445778	2.52206	0.0116668	0.0617191	KATNAL2
ENSG00000198142	197.934	4.52537	1.79486	2.52129	0.0116925	0.0618342	SOWAHC
ENSG00000144355	46.6307	8.231	3.26591	2.52028	0.0117262	0.0619713	DLX1
ENSG00000034053	1823.41	1.34221	0.53259	2.52015	0.0117305	0.0619734	APBA2
ENSG00000189375	646.658	1.87813	0.745667	2.51872	0.0117781	0.0621834	TBC1D28
ENSG00000156804	213.011	3.38223	1.34343	2.51761	0.0118153	0.0623593	FBXO32
ENSG00000011523	4142.01	0.809559	0.321705	2.51647	0.0118539	0.0625419	CEP68
ENSG00000113212	39.1358	8.68886	3.45488	2.51496	0.0119047	0.0627685	PCDHB7
ENSG00000164054	1429.68	1.31319	0.522451	2.51351	0.0119537	0.0629848	SHISA5
ENSG00000152527	135.723	4.19511	1.67035	2.51152	0.0120212	0.0632988	PLEKHH2
ENSG00000065717	481.885	2.19617	0.875124	2.50955	0.0120884	0.0636105	TLE2
ENSG00000129596	82.8551	6.01381	2.39801	2.50784	0.0121473	0.0638989	CDO1
ENSG00000133639	4509.53	0.831696	0.331776	2.5068	0.0121831	0.064066	BTG1
ENSG00000182050	209.973	3.69935	1.47631	2.50581	0.0122171	0.0642235	MGAT4C
ENSG00000115884	38.8781	8.6795	3.46534	2.50466	0.012257	0.0643696	SDC1
ENSG00000157782	39.0307	8.65452	3.45862	2.5023	0.0123388	0.0647779	CABP1
ENSG00000102302	1297.82	1.32281	0.528964	2.50076	0.0123928	0.0650182	FGD1
ENSG00000141556	7083.28	0.716391	0.286692	2.49882	0.0124609	0.0653325	TBCD
ENSG00000170917	416.873	2.32493	0.930473	2.49866	0.0124664	0.0653396	NUDT6
ENSG00000180263	1272.28	1.38435	0.554384	2.49709	0.0125216	0.0655641	FGD6
ENSG00000154917	91.2413	5.651	2.26408	2.49594	0.0125625	0.0657228	RAB6B
ENSG00000164300	3007.14	1.1344	0.454737	2.49462	0.0126091	0.065935	SERINC5
ENSG00000258555	8019.3	0.632597	0.253637	2.4941	0.0126276	0.0660099	SPECC1L-ADORA2A
ENSG00000006704	1310.76	1.40224	0.562641	2.49225	0.0126935	0.0662891	GTF2IRD1
ENSG00000111405	101.155	5.29898	2.12718	2.49108	0.0127357	0.0664657	ENDOU
ENSG00000268434	1371.93	1.28906	0.517985	2.48861	0.0128245	0.0668636	NA
ENSG00000187801	159.526	4.65609	1.87112	2.48839	0.0128322	0.0668683	ZFP69B
ENSG00000176907	2233.4	9.46747	3.80472	2.48835	0.0128339	0.0668683	TCIM
ENSG00000144366	963.454	8.55675	3.43968	2.48766	0.0128587	0.0669498	GULP1
ENSG00000108830	40.147	8.50762	3.42008	2.48755	0.0128628	0.0669498	RND2
ENSG00000197746	8633.78	0.61796	0.24843	2.48746	0.0128657	0.0669498	PSAP
ENSG00000067715	3268.73	1.15003	0.462332	2.48745	0.0128664	0.0669498	SYT1
ENSG00000182362	247.971	2.87678	1.15721	2.48595	0.0129205	0.0671873	YBEY
ENSG00000119547	47.2593	8.07154	3.25016	2.48343	0.0130124	0.0675925	ONECUT2
ENSG00000158301	664.698	1.83712	0.739921	2.48286	0.0130332	0.0676357	GPRASP2
ENSG00000168646	442.942	2.25721	0.909148	2.48277	0.0130365	0.0676357	AXIN2
ENSG00000131831	696.65	2.37173	0.956124	2.48057	0.0131174	0.0679223	RAI2
ENSG00000280381	46.8626	8.0051	3.2276	2.4802	0.0131308	0.0679695	NA
ENSG00000120868	1956.62	1.1038	0.445104	2.47988	0.0131428	0.0680093	APAF1
ENSG00000221926	795.94	1.91002	0.770375	2.47934	0.0131627	0.0680899	TRIM16
ENSG00000131409	285.17	2.68713	1.08386	2.47922	0.0131669	0.0680899	LRRC4B
ENSG00000091409	6892.16	0.66402	0.267977	2.4779	0.0132158	0.0682535	ITGA6
ENSG00000197879	2970.09	0.91321	0.368566	2.47774	0.0132218	0.0682626	MYO1C
ENSG00000196466	407.041	2.2579	0.911425	2.47733	0.0132369	0.0683181	ZNF799
ENSG00000249240	4837.4	0.796908	0.321915	2.47552	0.0133041	0.0686426	NA
ENSG00000153707	35754.3	0.777984	0.314476	2.47391	0.0133645	0.0688809	PTPRD
ENSG00000198954	497.907	2.07198	0.83756	2.47382	0.0133676	0.0688809	KIF1BP
ENSG00000132481	164.055	4.79396	1.93864	2.47285	0.0134041	0.0690242	TRIM47
ENSG00000128581	537.271	3.03281	1.22691	2.47191	0.0134392	0.0691825	IFT22
ENSG00000204381	231.414	2.95134	1.19427	2.47125	0.0134641	0.0692457	LAYN
ENSG00000159784	120.797	5.06312	2.04885	2.4712	0.0134662	0.0692457	FAM131B
ENSG00000166086	7176.22	0.709178	0.286993	2.47107	0.0134711	0.0692457	JAM3
ENSG00000165966	194.418	3.93908	1.59411	2.47102	0.013473	0.0692457	PDZRN4
ENSG00000156218	165.992	3.92662	1.59021	2.46925	0.0135397	0.0695193	ADAMTSL3
ENSG00000166426	128.615	4.46015	1.80639	2.4691	0.0135455	0.0695269	CRABP1
ENSG00000144566	2844.76	0.968028	0.392104	2.4688	0.0135566	0.0695613	RAB5A
ENSG00000186105	603.943	2.28243	0.92535	2.46656	0.0136417	0.0699528	LRRC70
ENSG00000100319	183.327	4.00327	1.62355	2.46575	0.0136728	0.0700898	ZMAT5
ENSG00000196110	199.043	4.51063	1.8294	2.46563	0.0136773	0.0700901	ZNF699
ENSG00000183783	160.558	3.86055	1.56586	2.46546	0.0136837	0.0701004	KCTD8
ENSG00000172315	272.555	3.18902	1.29416	2.46416	0.0137335	0.070327	TP53RK
ENSG00000144120	100.091	5.34785	2.17092	2.46341	0.0137624	0.0704178	TMEM177
ENSG00000197619	256.543	2.79586	1.13497	2.46338	0.0137634	0.0704178	ZNF615
ENSG00000166257	444.114	2.15665	0.876156	2.46148	0.0138363	0.0707226	SCN3B
ENSG00000106299	3502.06	0.845584	0.343842	2.45922	0.0139238	0.0711008	WASL
ENSG00000172020	66.563	6.13653	2.49563	2.45891	0.0139361	0.0711408	GAP43
ENSG00000138604	1664.84	1.16708	0.474906	2.45749	0.0139913	0.0713996	GLCE
ENSG00000035403	8677.92	0.721766	0.294191	2.4534	0.0141515	0.0720781	VCL
ENSG00000137265	58.6996	6.72682	2.74448	2.45104	0.0142445	0.0724359	IRF4
ENSG00000198865	1698.05	1.17951	0.48136	2.45037	0.0142711	0.0725274	CCDC152
ENSG00000214595	221.383	2.99645	1.22334	2.4494	0.0143093	0.0726256	EML6
ENSG00000187398	104.352	4.3107	1.75999	2.44927	0.0143144	0.0726286	LUZP2
ENSG00000112782	106.621	4.28676	1.75038	2.44905	0.0143234	0.0726508	CLIC5
ENSG00000275126	792.601	1.77092	0.723299	2.44839	0.0143495	0.0727138	HIST1H4L
ENSG00000174807	297.337	3.08207	1.25953	2.44699	0.0144054	0.0729734	CD248
ENSG00000137203	37.8173	8.57633	3.50623	2.44603	0.0144439	0.0731454	TFAP2A
ENSG00000136141	5492.45	0.826021	0.337784	2.44541	0.0144687	0.0732309	LRCH1
ENSG00000143870	9830.52	0.580547	0.237423	2.4452	0.0144771	0.0732309	PDIA6
ENSG00000138650	588.113	2.03938	0.83405	2.44515	0.0144793	0.0732309	PCDH10
ENSG00000140092	236.876	2.88237	1.17905	2.44466	0.0144989	0.0733069	FBLN5
ENSG00000169432	1111.16	8.67097	3.54842	2.44361	0.0145411	0.0734966	SCN9A
ENSG00000089693	4455.36	0.771192	0.31587	2.44149	0.014627	0.0738369	MLF2
ENSG00000215788	450.992	2.74405	1.12401	2.44131	0.0146341	0.0738497	TNFRSF25
ENSG00000188338	37.8034	8.55891	3.50723	2.44036	0.0146726	0.0739965	SLC38A3
ENSG00000254732	4441.73	0.78024	0.319779	2.43994	0.0146898	0.0740599	NA
ENSG00000279393	37.7875	8.54898	3.50395	2.43982	0.0146948	0.0740615	NA
ENSG00000124721	100.276	5.26769	2.1592	2.43965	0.0147016	0.0740722	DNAH8
ENSG00000170921	8432.75	0.696939	0.28576	2.4389	0.0147322	0.0741794	TANC2
ENSG00000164061	592.786	2.07794	0.852187	2.43836	0.014754	0.0742657	BSN
ENSG00000139200	39.6335	8.40507	3.44843	2.43736	0.014795	0.0744222	PIANP
ENSG00000197646	37.0202	8.61043	3.53284	2.43726	0.0147992	0.0744222	PDCD1LG2
ENSG00000279030	412.52	2.21092	0.907303	2.4368	0.0148178	0.0744926	NA
ENSG00000119326	2780.42	1.1016	0.452094	2.43666	0.0148235	0.0744972	CTNNAL1
ENSG00000118292	618.854	1.90149	0.780424	2.43648	0.014831	0.0745116	C1orf54
ENSG00000138614	521.963	1.97288	0.809899	2.43596	0.0148525	0.0745722	INTS14
ENSG00000135248	39.3648	8.39711	3.44765	2.4356	0.0148669	0.0746214	FAM71F1
ENSG00000164830	6384.29	0.9309	0.382467	2.43394	0.0149357	0.0748952	OXR1
ENSG00000204843	12526.3	0.539806	0.221799	2.43376	0.0149428	0.0749012	DCTN1
ENSG00000188112	83.2691	5.80626	2.38621	2.43326	0.0149636	0.0749643	C6orf132
ENSG00000140481	140.511	4.81206	1.97837	2.43233	0.015002	0.0751329	CCDC33
ENSG00000113658	2450.86	0.975348	0.401052	2.43197	0.0150168	0.0751833	SMAD5
ENSG00000134138	6926.04	0.88607	0.364474	2.43109	0.0150534	0.0753428	MEIS2
ENSG00000154330	461.106	2.08744	0.858687	2.43096	0.0150588	0.075346	PGM5
ENSG00000151553	2066.96	1.1504	0.473901	2.42752	0.0152026	0.0759224	FAM160B1
ENSG00000130147	2816.26	0.915836	0.377519	2.42594	0.015269	0.0761818	SH3BP4
ENSG00000233087	79.7853	4.83872	1.99503	2.42539	0.0152918	0.0762717	RAB6D
ENSG00000170549	61.4968	6.18164	2.54914	2.42499	0.0153087	0.076332	IRX1
ENSG00000188070	1272.15	1.35709	0.560152	2.42271	0.0154051	0.0766924	C11orf95
ENSG00000141448	646.023	1.79769	0.742139	2.42231	0.015422	0.0767525	GATA6
ENSG00000105699	117.89	4.00106	1.65253	2.42117	0.0154707	0.0769467	LSR
ENSG00000075391	5806.27	0.688182	0.28436	2.42011	0.0155158	0.0771469	RASAL2
ENSG00000189152	2938.52	1.12225	0.463985	2.41871	0.0155754	0.0773947	GRAPL
ENSG00000127252	132.076	4.88195	2.01865	2.41842	0.0155881	0.0774335	HRASLS
ENSG00000138443	4769.82	0.787208	0.325648	2.41736	0.0156334	0.0775616	ABI2
ENSG00000211699	49.6608	6.7959	2.81415	2.4149	0.0157395	0.0779658	NA
ENSG00000091428	2279.16	1.00795	0.417525	2.41411	0.0157735	0.0781102	RAPGEF4
ENSG00000095587	161.814	3.98833	1.65228	2.41383	0.0157858	0.0781464	TLL2
ENSG00000157168	531.234	1.94211	0.804747	2.41332	0.0158078	0.0781825	NRG1
ENSG00000164007	37.1451	8.51189	3.52833	2.41244	0.0158459	0.0782979	CLDN19
ENSG00000113722	37.501	8.47857	3.51486	2.41221	0.0158562	0.0782998	CDX1
ENSG00000172339	183.588	3.66533	1.52018	2.41112	0.0159037	0.07851	ALG14
ENSG00000133424	3970.46	0.835142	0.346539	2.40995	0.0159548	0.07867	LARGE1
[truncated: 14,863 more rows]

## Sheet: V_HSPC vs V_Hem
	baseMean	log2FoldChange	lfcSE	stat	pvalue	padj	gene_name
ENSG00000188580	18147.7	6.11328	0.314168	19.4587	2.46174e-84	4.28662e-80	NKAIN2
ENSG00000108924	4268.8	7.82324	0.425728	18.3761	2.04013e-75	1.18416e-71	HLF
ENSG00000162654	4565.27	8.89041	0.521603	17.0444	3.84786e-65	1.34005e-61	GBP4
ENSG00000179776	3715.86	6.84359	0.427944	15.9918	1.45837e-57	2.34479e-54	CDH5
ENSG00000183166	5467.63	5.64829	0.358602	15.7509	6.77349e-56	9.82889e-53	CALN1
ENSG00000046889	10753	5.60506	0.382653	14.6479	1.38974e-48	1.51247e-45	PREX2
ENSG00000154783	5750.8	4.98174	0.345715	14.41	4.47814e-47	4.33211e-44	FGD5
ENSG00000165092	2145.4	6.41069	0.464641	13.7971	2.65343e-43	2.2002e-40	ALDH1A1
ENSG00000113389	10354.1	4.47399	0.336971	13.2771	3.14527e-40	2.19074e-37	NPR3
ENSG00000164035	2977.05	5.95946	0.452454	13.1714	1.2817e-39	8.58397e-37	EMCN
ENSG00000118513	16600.1	3.73233	0.284569	13.1157	2.67577e-39	1.72567e-36	MYB
ENSG00000154188	12698.9	4.08144	0.327742	12.4532	1.34367e-35	7.31166e-33	ANGPT1
ENSG00000174059	8605.74	3.85573	0.313903	12.2832	1.11489e-34	5.54672e-32	CD34
ENSG00000135547	2029.62	6.58827	0.539595	12.2097	2.76061e-34	1.33529e-31	HEY2
ENSG00000251322	11636.1	3.96655	0.328942	12.0585	1.74912e-33	8.23174e-31	SHANK3
ENSG00000134323	5238	4.46749	0.370737	12.0503	1.93283e-33	8.85694e-31	MYCN
ENSG00000128052	1890.4	6.42882	0.537486	11.9609	5.69435e-33	2.54246e-30	KDR
ENSG00000120093	6373.2	3.96322	0.336638	11.7729	5.38325e-32	2.23187e-29	HOXB3
ENSG00000115306	50012.3	3.08719	0.264931	11.6528	2.21996e-31	8.59027e-29	SPTBN1
ENSG00000249751	1812.29	9.4652	0.812675	11.647	2.37785e-31	9.00118e-29	ECSCR
ENSG00000157554	5348.51	4.59482	0.403121	11.3981	4.27305e-30	1.4039e-27	ERG
ENSG00000066056	5523.89	4.09049	0.3599	11.3656	6.20284e-30	2.00018e-27	TIE1
ENSG00000142611	6764.99	4.21471	0.386561	10.9031	1.11394e-27	3.03078e-25	PRDM16
ENSG00000037280	1929.75	5.29412	0.486888	10.8734	1.54397e-27	4.13618e-25	FLT4
ENSG00000142798	10817.3	3.13679	0.30272	10.362	3.6903e-25	8.13407e-23	HSPG2
ENSG00000177469	3054.4	4.15453	0.41853	9.92647	3.19353e-23	5.91585e-21	CAVIN1
ENSG00000279686	1864.34	8.08929	0.820076	9.86407	5.95857e-23	1.09218e-20	NA
ENSG00000120279	1086	7.03477	0.713811	9.85523	6.50664e-23	1.18021e-20	MYCT1
ENSG00000011028	5632.25	3.33707	0.33919	9.83834	7.69734e-23	1.36769e-20	MRC2
ENSG00000049540	1342.62	5.76262	0.588115	9.79846	1.14318e-22	2.01073e-20	ELN
ENSG00000198795	7217.5	3.31894	0.340843	9.73744	2.08743e-22	3.56358e-20	ZNF521
ENSG00000115457	3084.6	3.86316	0.39937	9.67315	3.92137e-22	6.56566e-20	IGFBP2
ENSG00000157570	3581.68	3.80434	0.395075	9.62941	6.00721e-22	9.96225e-20	TSPAN18
ENSG00000079102	4737.58	3.40473	0.354374	9.60773	7.41655e-22	1.21834e-19	RUNX1T1
ENSG00000137834	5357.88	3.55606	0.372418	9.54858	1.31491e-21	2.08535e-19	SMAD6
ENSG00000152217	28838.6	3.03868	0.318495	9.54074	1.41811e-21	2.20478e-19	SETBP1
ENSG00000120156	2630.66	5.11756	0.537523	9.52064	1.72118e-21	2.6523e-19	TEK
ENSG00000101333	4163.86	3.46059	0.369263	9.37162	7.14297e-21	1.02794e-18	PLCB4
ENSG00000110841	5458.45	3.16235	0.345249	9.15963	5.20765e-20	7.08443e-18	PPFIBP1
ENSG00000159640	1455.7	5.79823	0.64561	8.98102	2.68269e-19	3.40976e-17	ACE
ENSG00000130300	7484.95	2.87574	0.321671	8.94001	3.8914e-19	4.87489e-17	PLVAP
ENSG00000120278	3917.44	3.59094	0.401947	8.93386	4.11381e-19	5.11669e-17	PLEKHG1
ENSG00000125266	4988.49	3.02624	0.348405	8.68599	3.75463e-18	4.32976e-16	EFNB2
ENSG00000203883	579.547	7.31831	0.861739	8.49249	2.02259e-17	2.2012e-15	SOX18
ENSG00000041353	3040.49	3.64875	0.432011	8.44597	3.0153e-17	3.22119e-15	RAB27B
ENSG00000106070	8122.01	3.19927	0.380037	8.41831	3.81968e-17	4.03104e-15	GRB10
ENSG00000152128	2975.71	3.97069	0.474016	8.37669	5.44372e-17	5.71033e-15	TMEM163
ENSG00000064989	7327.48	3.36509	0.405069	8.30745	9.77829e-17	1.01351e-14	CALCRL
ENSG00000078399	1209.13	4.64457	0.564407	8.22912	1.886e-16	1.90936e-14	HOXA9
ENSG00000000971	1465.94	4.27114	0.520578	8.20461	2.31338e-16	2.32849e-14	CFH
ENSG00000162676	1997.09	4.56879	0.56052	8.15097	3.61009e-16	3.51187e-14	GFI1
ENSG00000165716	2979.13	3.45193	0.425738	8.10811	5.14146e-16	4.95731e-14	DIPK1B
ENSG00000179348	4766.09	2.84273	0.351574	8.08573	6.17941e-16	5.82504e-14	GATA2
ENSG00000141756	2565.76	3.71039	0.460229	8.06204	7.50303e-16	6.91271e-14	FKBP10
ENSG00000102362	1777.6	3.8496	0.481728	7.99123	1.33601e-15	1.21801e-13	SYTL4
ENSG00000154451	1060.84	5.03701	0.631627	7.97466	1.52805e-15	1.37865e-13	GBP5
ENSG00000050767	4746.62	2.88418	0.364031	7.92289	2.3206e-15	2.07224e-13	COL23A1
ENSG00000272398	3181.39	4.03629	0.510678	7.90377	2.70588e-15	2.35587e-13	CD24
ENSG00000102271	1125.24	4.75494	0.605754	7.84962	4.17297e-15	3.54458e-13	KLHL4
ENSG00000157510	855.863	4.95326	0.64171	7.71884	1.17392e-14	9.82766e-13	AFAP1L1
ENSG00000143469	763.881	5.14613	0.670474	7.67536	1.64948e-14	1.35483e-12	SYT14
ENSG00000147113	527.908	7.06208	0.92252	7.6552	1.93006e-14	1.57785e-12	DIPK2B
ENSG00000204681	2201.5	4.03788	0.528516	7.64003	2.17166e-14	1.75884e-12	GABBR1
ENSG00000003436	6659.13	2.4986	0.327804	7.62221	2.49365e-14	2.01027e-12	TFPI
ENSG00000024422	1256.91	5.02749	0.659949	7.61799	2.57654e-14	2.06753e-12	EHD2
ENSG00000138722	5496.28	2.59092	0.341709	7.58226	3.396e-14	2.67577e-12	MMRN1
ENSG00000124780	742.105	5.15104	0.68069	7.56737	3.80854e-14	2.97391e-12	KCNK17
ENSG00000166510	984.839	4.64756	0.616526	7.5383	4.76138e-14	3.66858e-12	CCDC68
ENSG00000128849	2346.64	3.22535	0.430816	7.4866	7.068e-14	5.32792e-12	CGNL1
ENSG00000064042	7768.04	2.8644	0.385116	7.43777	1.02396e-13	7.52332e-12	LIMCH1
ENSG00000161940	1744.35	4.09765	0.551083	7.43564	1.04063e-13	7.58179e-12	BCL6B
ENSG00000184313	1131.4	4.3084	0.588215	7.32454	2.39728e-13	1.67646e-11	MROH7
ENSG00000164736	538.732	6.0268	0.824408	7.31046	2.66231e-13	1.83236e-11	SOX17
ENSG00000170293	1991.88	3.3289	0.455677	7.30538	2.76483e-13	1.89543e-11	CMTM8
ENSG00000154133	1084.63	7.53828	1.03313	7.29657	2.95201e-13	2.01582e-11	ROBO4
ENSG00000264813	851.094	5.57693	0.770034	7.24245	4.40659e-13	2.86313e-11	NA
ENSG00000204442	1924.84	3.84504	0.536601	7.16555	7.74731e-13	4.9597e-11	FAM155A
ENSG00000171843	6886.47	2.75781	0.386522	7.13494	9.68264e-13	6.13104e-11	MLLT3
ENSG00000128917	888.011	4.44089	0.632799	7.01785	2.25306e-12	1.36699e-10	DLL4
ENSG00000170689	951.846	4.25916	0.608982	6.9939	2.67355e-12	1.60258e-10	HOXB9
ENSG00000162390	2236.87	3.10051	0.443332	6.99365	2.67817e-12	1.60258e-10	ACOT11
ENSG00000168016	6340.16	2.43273	0.347931	6.992	2.7099e-12	1.61601e-10	TRANK1
ENSG00000088882	4480	2.48147	0.358154	6.9285	4.25316e-12	2.50204e-10	CPXM1
ENSG00000091428	1010.42	4.31212	0.623526	6.91571	4.65522e-12	2.72934e-10	RAPGEF4
ENSG00000257184	950.645	4.32464	0.626371	6.90427	5.04611e-12	2.94859e-10	NA
ENSG00000127955	6241.03	2.40222	0.34812	6.90054	5.18041e-12	3.01694e-10	GNAI1
ENSG00000148516	7011.45	2.65424	0.385046	6.89332	5.45067e-12	3.15357e-10	ZEB1
ENSG00000158089	1799.2	3.53733	0.516318	6.85107	7.33004e-12	4.17118e-10	GALNT14
ENSG00000104341	5181.38	2.33913	0.344296	6.79396	1.091e-11	6.0502e-10	LAPTM4B
ENSG00000166450	1879.98	3.78369	0.558999	6.76869	1.29952e-11	7.11588e-10	PRTG
ENSG00000112559	1176.4	3.74816	0.554374	6.76106	1.36984e-11	7.47743e-10	MDFI
ENSG00000150760	6189.94	2.38016	0.352506	6.75211	1.45711e-11	7.90427e-10	DOCK1
ENSG00000165757	1538.54	3.60996	0.534785	6.7503	1.47538e-11	7.9785e-10	JCAD
ENSG00000196159	5596.34	3.07466	0.459605	6.68978	2.23504e-11	1.18655e-09	FAT4
ENSG00000128833	1019.04	3.90888	0.587864	6.6493	2.94487e-11	1.54921e-09	MYO5C
ENSG00000169245	1758.28	4.86047	0.731622	6.64342	3.06497e-11	1.60754e-09	CXCL10
ENSG00000172889	7563.39	2.14946	0.325185	6.60996	3.84411e-11	1.99219e-09	EGFL7
ENSG00000088305	4395.28	2.45128	0.371003	6.60716	3.91756e-11	2.02423e-09	DNMT3B
ENSG00000153944	18394.3	1.89561	0.286994	6.60505	3.97376e-11	2.04719e-09	MSI2
ENSG00000136237	882.131	4.37891	0.665592	6.57897	4.73719e-11	2.39793e-09	RAPGEF5
ENSG00000198948	1205.4	3.62663	0.552307	6.56633	5.15717e-11	2.59543e-09	MFAP3L
ENSG00000046604	1797.73	4.02547	0.615743	6.53759	6.25193e-11	3.11933e-09	DSG2
ENSG00000102935	3976.74	2.43903	0.373756	6.52574	6.76677e-11	3.36656e-09	ZNF423
ENSG00000116396	1544.79	3.24981	0.498592	6.51798	7.12588e-11	3.53513e-09	KCNC4
ENSG00000164989	2820.86	2.66426	0.409316	6.50906	7.56241e-11	3.74103e-09	CCDC171
ENSG00000069667	4988.02	2.50851	0.385663	6.50441	7.79984e-11	3.83668e-09	RORA
ENSG00000261371	11231.2	1.92768	0.29796	6.46958	9.82739e-11	4.75345e-09	PECAM1
ENSG00000108511	1182.72	4.11187	0.637361	6.45139	1.10827e-10	5.3458e-09	HOXB6
ENSG00000162591	4540.41	2.30891	0.358319	6.44372	1.16582e-10	5.59241e-09	MEGF6
ENSG00000128805	2582.3	2.89404	0.451359	6.41184	1.43773e-10	6.74803e-09	ARHGAP22
ENSG00000203727	2435.81	3.11392	0.485857	6.40913	1.46353e-10	6.85064e-09	SAMD5
ENSG00000137962	677.644	4.95056	0.775659	6.38239	1.74347e-10	8.10893e-09	ARHGAP29
ENSG00000107485	1499.87	3.65747	0.57308	6.38214	1.74631e-10	8.10893e-09	GATA3
ENSG00000157110	4751.51	2.24214	0.353787	6.33754	2.33461e-10	1.06981e-08	RBPMS
ENSG00000109265	3996.65	2.43267	0.384013	6.33485	2.37572e-10	1.08578e-08	KIAA1211
ENSG00000129946	1185.63	3.49875	0.556264	6.28973	3.18019e-10	1.4421e-08	SHC2
ENSG00000102048	644.639	4.91576	0.781648	6.28896	3.19592e-10	1.44547e-08	ASB9
ENSG00000099204	3829.71	2.94558	0.470275	6.26352	3.76371e-10	1.68477e-08	ABLIM1
ENSG00000260027	1588.79	3.19123	0.509877	6.25883	3.87875e-10	1.72738e-08	HOXB7
ENSG00000188452	2149.87	2.82659	0.452134	6.25167	4.06087e-10	1.79929e-08	CERKL
ENSG00000074370	6899.1	2.11069	0.338039	6.24393	4.26715e-10	1.88589e-08	ATP2A3
ENSG00000177990	1174.56	3.59324	0.575571	6.24291	4.29516e-10	1.89346e-08	DPY19L2
ENSG00000154479	1912.48	2.86379	0.461461	6.20593	5.4374e-10	2.37297e-08	CCDC173
ENSG00000154358	2655.19	2.82067	0.456284	6.18183	6.33623e-10	2.72426e-08	OBSCN
ENSG00000166341	3205.38	2.48473	0.403092	6.16418	7.08504e-10	3.00907e-08	DCHS1
ENSG00000065054	1346.46	3.2526	0.528698	6.1521	7.64657e-10	3.21618e-08	SLC9A3R2
ENSG00000110492	4060.33	2.44708	0.403616	6.0629	1.3369e-09	5.54273e-08	MDK
ENSG00000156219	1809.83	4.46727	0.737209	6.05971	1.36367e-09	5.60414e-08	ART3
ENSG00000130508	5025.18	2.09831	0.346882	6.04906	1.45696e-09	5.95541e-08	PXDN
ENSG00000110328	3822.32	2.24607	0.372246	6.03384	1.60109e-09	6.49876e-08	GALNT18
ENSG00000158352	2292.16	2.61719	0.433927	6.0314	1.62547e-09	6.57229e-08	SHROOM4
ENSG00000103647	616.037	4.86679	0.806926	6.03127	1.62675e-09	6.57229e-08	CORO2B
ENSG00000182742	1015.27	3.57352	0.595096	6.00496	1.91385e-09	7.64353e-08	HOXB4
ENSG00000078269	2216.57	2.80926	0.468261	5.99935	1.98114e-09	7.87616e-08	SYNJ2
ENSG00000149564	900.597	3.7462	0.625569	5.98846	2.11837e-09	8.35653e-08	ESAM
ENSG00000064763	9261.41	1.8641	0.31249	5.96531	2.44174e-09	9.4695e-08	FAR2
ENSG00000102024	1086.62	3.41778	0.573089	5.96379	2.4646e-09	9.53692e-08	PLS3
ENSG00000111912	8251.52	1.86001	0.313303	5.93679	2.90663e-09	1.10909e-07	NCOA7
ENSG00000198075	977.218	3.5265	0.596121	5.91574	3.30388e-09	1.24525e-07	SULT1C4
ENSG00000169946	7922.61	1.86115	0.315933	5.89096	3.83964e-09	1.43476e-07	ZFPM2
ENSG00000156140	1092.92	3.62617	0.619297	5.85529	4.76167e-09	1.74926e-07	ADAMTS3
ENSG00000049449	4571.73	2.08176	0.355805	5.85085	4.89082e-09	1.78916e-07	RCN1
ENSG00000112541	3154.63	2.35578	0.402899	5.84706	5.00323e-09	1.82644e-07	PDE10A
ENSG00000183570	2261.58	2.99215	0.512944	5.83328	5.43498e-09	1.97577e-07	PCBP3
ENSG00000263155	2497.05	2.97929	0.51224	5.81621	6.01973e-09	2.17022e-07	MYZAP
ENSG00000020181	2813.9	2.40221	0.413642	5.80745	6.34326e-09	2.26807e-07	ADGRA2
ENSG00000059588	4106.49	2.1316	0.370431	5.75438	8.69607e-09	3.03919e-07	TARBP1
ENSG00000117139	7687.55	1.90428	0.33129	5.74808	9.0265e-09	3.14357e-07	KDM5B
ENSG00000117400	1295.4	3.12571	0.551027	5.67252	1.40709e-08	4.73284e-07	MPL
ENSG00000185842	4102.06	2.08034	0.367421	5.662	1.49615e-08	4.97185e-07	DNAH14
ENSG00000142675	421.566	5.94366	1.05023	5.65941	1.51898e-08	5.0285e-07	CNKSR1
ENSG00000185737	1483.76	2.8596	0.505524	5.65671	1.54305e-08	5.09852e-07	NRG3
ENSG00000187942	1011.21	3.32525	0.587933	5.65583	1.55093e-08	5.11482e-07	LDLRAD2
ENSG00000285283	4041.15	2.06502	0.365958	5.64278	1.67321e-08	5.48694e-07	NA
ENSG00000187147	8727.27	2.15765	0.383801	5.62181	1.88969e-08	6.14425e-07	RNF220
ENSG00000169083	1061.12	3.26171	0.580204	5.62166	1.8913e-08	6.14425e-07	AR
ENSG00000119919	359.537	6.01031	1.07079	5.61298	1.98877e-08	6.43689e-07	NKX2-3
ENSG00000110799	709.44	4.00155	0.721035	5.54972	2.86122e-08	9.07512e-07	VWF
ENSG00000172247	1030.67	3.4186	0.617313	5.53788	3.06163e-08	9.65799e-07	C1QTNF4
ENSG00000134874	1426.62	2.91205	0.526583	5.53008	3.20078e-08	1.00424e-06	DZIP1
ENSG00000185760	9752.99	1.83633	0.332321	5.52578	3.2803e-08	1.02549e-06	KCNQ5
ENSG00000050344	3332.73	2.48054	0.449683	5.51621	3.46387e-08	1.079e-06	NFE2L3
ENSG00000142173	3760.73	3.31634	0.604904	5.48242	4.19544e-08	1.28845e-06	COL6A2
ENSG00000117069	2393.2	3.24218	0.592482	5.4722	4.44491e-08	1.36027e-06	ST6GALNAC5
ENSG00000144283	6080.81	1.84268	0.336952	5.46865	4.53465e-08	1.38287e-06	PKP4
ENSG00000166840	773.149	3.60368	0.659856	5.46131	4.72634e-08	1.43629e-06	GLYATL1
ENSG00000188157	1877.57	2.65473	0.486886	5.45246	4.96771e-08	1.50702e-06	AGRN
ENSG00000126970	1259.65	2.93389	0.539563	5.43752	5.40261e-08	1.63043e-06	ZC4H2
ENSG00000167984	2067.31	2.51075	0.46193	5.43535	5.46879e-08	1.64754e-06	NLRC3
ENSG00000169744	3023.52	2.47829	0.456038	5.4344	5.49817e-08	1.65353e-06	LDB2
ENSG00000151322	2558.51	2.53087	0.466923	5.42032	5.94925e-08	1.78304e-06	NPAS3
ENSG00000157404	4013.39	2.00969	0.370968	5.41741	6.04689e-08	1.80918e-06	KIT
ENSG00000253293	404.26	5.03753	0.930755	5.41231	6.22181e-08	1.85197e-06	HOXA10
ENSG00000121858	2281.18	2.42094	0.447668	5.40789	6.37715e-08	1.89285e-06	TNFSF10
ENSG00000102359	537.78	4.19781	0.776866	5.40353	6.53438e-08	1.93509e-06	SRPX2
ENSG00000130518	1843.59	2.52671	0.468448	5.39378	6.89902e-08	2.03615e-06	IQCN
ENSG00000124019	537.77	4.2414	0.786747	5.39105	7.00457e-08	2.0638e-06	FAM124B
ENSG00000091409	4062.47	2.09968	0.390522	5.37661	7.59031e-08	2.21812e-06	ITGA6
ENSG00000117519	2689.93	2.27612	0.424335	5.36396	8.14149e-08	2.37467e-06	CNN3
ENSG00000134873	381.106	4.9484	0.923206	5.36002	8.32118e-08	2.42302e-06	CLDN10
ENSG00000118058	11787.1	1.58573	0.295939	5.35832	8.40007e-08	2.42974e-06	KMT2A
ENSG00000102755	6559.25	3.05815	0.572819	5.33877	9.35777e-08	2.69334e-06	FLT1
ENSG00000148143	2693.6	2.30933	0.432838	5.33532	9.53787e-08	2.73613e-06	ZNF462
ENSG00000111057	1438.77	2.77113	0.519514	5.33409	9.60239e-08	2.7501e-06	KRT18
ENSG00000074966	1346.65	3.29785	0.618541	5.33166	9.73172e-08	2.78257e-06	TXK
ENSG00000168497	2081.5	2.73271	0.516372	5.29213	1.20902e-07	3.38466e-06	CAVIN2
ENSG00000150471	2431.58	2.36281	0.447137	5.28431	1.2618e-07	3.52677e-06	ADGRL3
ENSG00000149131	3688.88	2.09373	0.396264	5.28369	1.26609e-07	3.53308e-06	SERPING1
ENSG00000183018	3970.74	2.00838	0.380949	5.27203	1.34924e-07	3.74711e-06	SPNS2
ENSG00000079337	1398.85	2.85317	0.542135	5.26285	1.41839e-07	3.92662e-06	RAPGEF3
ENSG00000127329	1916.25	2.42335	0.461158	5.25491	1.48098e-07	4.09338e-06	PTPRB
ENSG00000104714	6309.42	1.76191	0.337697	5.21744	1.81416e-07	4.92056e-06	ERICH1
ENSG00000135862	6809.4	1.80064	0.346248	5.20044	1.98817e-07	5.35912e-06	LAMC1
ENSG00000187672	1688.81	2.53754	0.489074	5.18844	2.12059e-07	5.70725e-06	ERC2
ENSG00000103222	11867.1	1.53297	0.296002	5.17892	2.23173e-07	5.98786e-06	ABCC1
ENSG00000181104	2355.21	2.3441	0.45275	5.17747	2.24916e-07	6.02534e-06	F2R
ENSG00000085563	1118.62	3.2434	0.626711	5.17526	2.27592e-07	6.08764e-06	ABCB1
ENSG00000106624	1723.95	2.80358	0.545232	5.14199	2.71837e-07	7.22672e-06	AEBP1
ENSG00000130635	4856.97	2.18017	0.424215	5.13931	2.75752e-07	7.30954e-06	COL5A1
ENSG00000144278	856.689	3.23142	0.630377	5.12617	2.95693e-07	7.80136e-06	GALNT13
ENSG00000114805	743.094	3.52933	0.688559	5.12568	2.9647e-07	7.81004e-06	PLCH1
ENSG00000174175	1804.83	3.5934	0.703997	5.10428	3.3206e-07	8.66892e-06	SELP
ENSG00000197961	3257.7	1.96692	0.3883	5.06547	4.07389e-07	1.05721e-05	ZNF121
ENSG00000173482	9008.8	1.65707	0.327272	5.06327	4.12132e-07	1.06793e-05	PTPRM
ENSG00000079841	924.21	3.25512	0.645919	5.03952	4.66694e-07	1.19684e-05	RIMS1
ENSG00000182240	1657.24	2.92929	0.58294	5.02504	5.0334e-07	1.28514e-05	BACE2
ENSG00000114126	4570.84	1.80046	0.359554	5.00749	5.51448e-07	1.4018e-05	TFDP2
ENSG00000061676	1286.27	2.7852	0.556485	5.00498	5.58679e-07	1.41812e-05	NCKAP1
ENSG00000183690	857.557	3.29998	0.66243	4.98163	6.30502e-07	1.59115e-05	EFHC2
ENSG00000169398	7733.67	1.6529	0.331938	4.97955	6.37336e-07	1.60607e-05	PTK2
ENSG00000198467	4988.65	1.83186	0.368293	4.97392	6.56129e-07	1.64865e-05	TPM2
ENSG00000107281	505.04	4.74809	0.960662	4.94253	7.7117e-07	1.9156e-05	NPDC1
ENSG00000188848	1090.73	2.80262	0.569142	4.92428	8.46698e-07	2.08022e-05	BEND4
ENSG00000100154	5701.28	1.67363	0.339897	4.92394	8.48194e-07	2.08022e-05	TTC28
ENSG00000261150	1868.66	3.56389	0.725272	4.91387	8.92965e-07	2.18388e-05	EPPK1
ENSG00000128283	530.418	3.99374	0.814518	4.9032	9.42893e-07	2.2931e-05	CDC42EP1
ENSG00000130158	1723.21	2.35608	0.480594	4.90243	9.46591e-07	2.29888e-05	DOCK6
ENSG00000185112	1800.25	2.51089	0.512944	4.89505	9.82822e-07	2.38023e-05	FAM43A
ENSG00000152760	847.977	3.0817	0.631235	4.88201	1.05009e-06	2.52558e-05	TCTEX1D1
ENSG00000156103	1510.65	2.46092	0.504774	4.8753	1.08646e-06	2.60586e-05	MMP16
ENSG00000169213	637.501	3.49701	0.719718	4.85887	1.1806e-06	2.81999e-05	RAB3B
ENSG00000162437	2454.77	2.08957	0.431119	4.84684	1.25441e-06	2.97589e-05	RAVER2
ENSG00000113758	5155.31	1.79837	0.3711	4.84604	1.2595e-06	2.98391e-05	DBN1
ENSG00000019485	2816.94	1.96493	0.406254	4.83671	1.32007e-06	3.11047e-05	PRDM11
ENSG00000276644	3341.23	1.85844	0.385454	4.82143	1.42531e-06	3.32247e-05	DACH1
ENSG00000197457	961.499	2.9067	0.603602	4.8156	1.46761e-06	3.41194e-05	STMN3
ENSG00000143995	11991.2	1.53711	0.319288	4.81417	1.47815e-06	3.43188e-05	MEIS1
ENSG00000165626	1193.69	2.64722	0.550257	4.81089	1.50259e-06	3.48393e-05	BEND7
ENSG00000136848	2053.29	2.1954	0.456364	4.81063	1.50457e-06	3.48393e-05	DAB2IP
ENSG00000187800	1026.57	3.05084	0.636381	4.79405	1.63445e-06	3.73991e-05	PEAR1
ENSG00000029153	1417.81	2.7261	0.56886	4.79222	1.64946e-06	3.76437e-05	ARNTL2
ENSG00000250709	677.725	3.36799	0.703351	4.7885	1.68035e-06	3.8268e-05	CCDC169-SOHLH2
ENSG00000158966	3314.64	1.94325	0.405898	4.78754	1.68836e-06	3.83304e-05	CACHD1
ENSG00000160062	1131.92	2.83182	0.591584	4.78684	1.69429e-06	3.8415e-05	ZBTB8A
ENSG00000169291	1821.46	2.53314	0.52932	4.78566	1.70425e-06	3.85666e-05	SHE
ENSG00000177425	2558.65	2.26459	0.473436	4.78331	1.72429e-06	3.89429e-05	PAWR
ENSG00000128567	1832.04	2.97036	0.621245	4.7813	1.74169e-06	3.92333e-05	PODXL
ENSG00000242715	589.934	3.53546	0.739583	4.78034	1.75001e-06	3.93199e-05	CCDC169
ENSG00000155269	321.077	5.70401	1.19422	4.77635	1.78508e-06	4.00561e-05	GPR78
ENSG00000197822	1024.93	3.07059	0.645694	4.75549	1.97965e-06	4.40813e-05	OCLN
ENSG00000144724	5833.98	1.60012	0.336831	4.75052	2.02891e-06	4.50056e-05	PTPRG
ENSG00000188153	1827.84	2.23142	0.470008	4.74762	2.05824e-06	4.55401e-05	COL4A5
ENSG00000161638	8313.5	1.90927	0.402803	4.73996	2.1376e-06	4.71164e-05	ITGA5
ENSG00000138829	5768.58	1.74399	0.36818	4.73679	2.1713e-06	4.77385e-05	FBN2
ENSG00000169126	232.464	5.50905	1.16576	4.72573	2.29286e-06	5.01576e-05	ARMC4
ENSG00000110237	2227.6	2.28701	0.484206	4.72322	2.32143e-06	5.07191e-05	ARHGEF17
ENSG00000185386	534.191	3.85358	0.815965	4.72273	2.32705e-06	5.07781e-05	MAPK11
ENSG00000066382	2672.53	2.01818	0.427367	4.72236	2.33128e-06	5.08067e-05	MPPED2
ENSG00000138758	10063.6	1.43633	0.304358	4.71921	2.36765e-06	5.14063e-05	2011-09-01
ENSG00000180530	31459.3	1.46346	0.31028	4.71659	2.39827e-06	5.18677e-05	NRIP1
ENSG00000069020	3931.77	2.10818	0.446992	4.71638	2.40081e-06	5.18677e-05	MAST4
ENSG00000151746	4765.07	1.73634	0.368314	4.7143	2.42546e-06	5.23353e-05	BICD1
ENSG00000277531	118.031	10.7133	2.27273	4.71384	2.43088e-06	5.23872e-05	NA
ENSG00000130702	2915.9	1.89886	0.405914	4.67798	2.89712e-06	6.12227e-05	LAMA5
ENSG00000116675	1616.66	2.57058	0.550479	4.66972	3.01616e-06	6.34178e-05	DNAJC6
ENSG00000186918	2239.8	2.03896	0.43705	4.66527	3.08207e-06	6.46604e-05	ZNF395
ENSG00000146021	1288.45	2.95327	0.634374	4.65541	3.23337e-06	6.74283e-05	KLHL3
ENSG00000172037	1995.34	2.21213	0.475728	4.64999	3.31943e-06	6.89753e-05	LAMB2
ENSG00000109452	6803.43	1.63199	0.35131	4.64544	3.39345e-06	7.03454e-05	INPP4B
ENSG00000109625	302.815	7.24233	1.56814	4.61844	3.86643e-06	7.92073e-05	CPZ
ENSG00000112290	1983.84	2.17125	0.470431	4.61545	3.92248e-06	7.99791e-05	WASF1
ENSG00000144354	5130.38	1.70603	0.371217	4.59578	4.31135e-06	8.69914e-05	CDCA7
ENSG00000143515	2570.77	2.03766	0.443855	4.59083	4.41488e-06	8.86693e-05	ATP8B2
ENSG00000241697	1318.59	2.48714	0.543195	4.57872	4.67821e-06	9.36341e-05	TMEFF1
ENSG00000134884	12697.6	1.34202	0.293487	4.57266	4.81575e-06	9.59459e-05	ARGLU1
ENSG00000143797	2516.64	1.91571	0.421506	4.54493	5.49546e-06	0.000107883	MBOAT2
ENSG00000204176	548.292	3.76388	0.828461	4.54322	5.54003e-06	0.00010857	SYT15
ENSG00000132613	2318.37	1.99535	0.439202	4.54311	5.54291e-06	0.00010857	MTSS1L
ENSG00000173917	873.167	2.86038	0.631329	4.53073	5.87811e-06	0.00011442	HOXB2
ENSG00000101000	963.188	2.84984	0.629339	4.52831	5.94573e-06	0.000115421	PROCR
ENSG00000215252	6839.79	1.52572	0.337431	4.52156	6.13845e-06	0.000118897	GOLGA8B
ENSG00000145681	515.682	5.07739	1.12418	4.51651	6.28658e-06	0.000121496	HAPLN1
ENSG00000067445	1532.38	2.25937	0.500575	4.51356	6.37487e-06	0.000123066	TRO
ENSG00000120068	280.518	4.68643	1.0384	4.51314	6.38741e-06	0.000123172	HOXB8
ENSG00000168038	3684.44	1.72479	0.382422	4.51018	6.47713e-06	0.000124626	ULK4
ENSG00000169242	525.665	3.83615	0.851415	4.50562	6.61805e-06	0.000126777	EFNA1
ENSG00000265107	420.17	5.52668	1.22687	4.50471	6.64627e-06	0.000127038	GJA5
ENSG00000213160	1964.85	2.28026	0.507144	4.49628	6.91534e-06	0.000131891	KLHL23
ENSG00000168672	752.005	2.97735	0.66406	4.48356	7.34077e-06	0.00013894	FAM84B
ENSG00000112159	15205.9	1.29654	0.289272	4.48209	7.39164e-06	0.000139751	MDN1
ENSG00000168067	3871.72	1.71197	0.382688	4.47353	7.69385e-06	0.000144992	MAP4K2
ENSG00000175265	7540	1.44335	0.323687	4.4591	8.23047e-06	0.000153609	GOLGA8A
ENSG00000058091	3365.64	1.71796	0.385402	4.45758	8.28887e-06	0.000154533	CDK14
ENSG00000122778	1811.95	2.13505	0.479378	4.45378	8.43717e-06	0.000156627	KIAA1549
ENSG00000139915	704.649	3.246	0.730761	4.44194	8.91523e-06	0.00016445	MDGA2
ENSG00000130940	1638.46	2.17006	0.489306	4.43497	9.20856e-06	0.000168898	CASZ1
ENSG00000133401	1454.58	2.29657	0.518685	4.42767	9.52573e-06	0.000173506	PDZD2
ENSG00000185532	10824.1	1.8493	0.418724	4.41651	1.00309e-05	0.000181568	PRKG1
ENSG00000146530	165.248	7.39305	1.67518	4.41328	1.01818e-05	0.000183993	VWDE
ENSG00000130147	1450.23	2.24747	0.509715	4.40926	1.03723e-05	0.000186584	SH3BP4
ENSG00000084674	241.529	7.04085	1.60023	4.39989	1.08308e-05	0.000194229	APOB
ENSG00000155974	2806.06	1.7996	0.410106	4.38814	1.14322e-05	0.000204005	GRIP1
ENSG00000166086	4490.95	1.56213	0.356212	4.38539	1.15778e-05	0.000206139	JAM3
ENSG00000184903	9361.02	1.67795	0.382796	4.38341	1.16838e-05	0.000207602	IMMP2L
ENSG00000104067	3300.09	1.74529	0.398739	4.37704	1.20304e-05	0.000213326	TJP1
ENSG00000271723	2184.9	2.10733	0.482081	4.37131	1.23502e-05	0.000218329	MROH7-TTC4
ENSG00000115232	18264.1	1.67728	0.385114	4.35529	1.3289e-05	0.000233267	ITGA4
ENSG00000005421	103.261	10.3169	2.36935	4.35433	1.33477e-05	0.000234061	PON1
ENSG00000135976	7840.23	1.37761	0.316578	4.35156	1.3517e-05	0.000236555	ANKRD36
ENSG00000163554	602.892	3.15802	0.727866	4.33873	1.43307e-05	0.000250041	SPTA1
ENSG00000148200	9321.02	1.57735	0.36438	4.32887	1.49876e-05	0.000260483	NR6A1
ENSG00000277758	507.359	3.59011	0.829491	4.32809	1.5041e-05	0.000260865	LOC102724488
ENSG00000162391	497.321	3.60977	0.834679	4.32475	1.52707e-05	0.000263798	FAM151A
ENSG00000280255	98.7096	10.3821	2.40143	4.32328	1.53726e-05	0.000265295	NA
ENSG00000227124	1752.97	2.09231	0.484143	4.32168	1.54845e-05	0.000266962	ZNF717
ENSG00000126561	7189.22	1.46357	0.339122	4.31577	1.59051e-05	0.000273401	STAT5A
ENSG00000088876	1241.88	2.34593	0.544936	4.30496	1.67015e-05	0.000285122	ZNF343
ENSG00000008283	679.378	3.27914	0.762079	4.30289	1.68586e-05	0.000287239	CYB561
ENSG00000142303	2208.96	1.99348	0.463632	4.2997	1.71029e-05	0.00029055	ADAMTS10
ENSG00000166025	3176.77	1.68642	0.393372	4.28709	1.81028e-05	0.00030634	AMOTL1
ENSG00000175130	4017.18	1.59392	0.372349	4.28071	1.86301e-05	0.000313739	MARCKSL1
ENSG00000151838	518.538	3.40444	0.795764	4.27819	1.88415e-05	0.000316656	CCDC175
ENSG00000117569	5476.09	1.52963	0.357556	4.278	1.88579e-05	0.000316656	PTBP2
ENSG00000170962	942.996	2.64365	0.619419	4.26795	1.97275e-05	0.000330303	PDGFD
ENSG00000174099	878.629	2.9853	0.701241	4.25716	2.0704e-05	0.000344664	MSRB3
ENSG00000157152	994.342	2.58277	0.607378	4.25234	2.11552e-05	0.000351503	SYN2
ENSG00000158528	1784.33	2.23816	0.526659	4.24974	2.14022e-05	0.000354929	PPP1R9A
ENSG00000170522	1312.28	2.29147	0.539528	4.24718	2.16483e-05	0.000358328	ELOVL6
ENSG00000214050	1791.52	2.07048	0.48991	4.22625	2.37616e-05	0.000389606	FBXO16
ENSG00000177685	440.108	3.55876	0.842213	4.22548	2.38429e-05	0.000390571	CRACR2B
ENSG00000112195	899.758	2.65881	0.632284	4.20509	2.60974e-05	0.000423123	TREML2
ENSG00000277258	843.188	2.66204	0.633577	4.2016	2.65034e-05	0.000428907	PCGF2
ENSG00000100678	1588.41	2.16086	0.514469	4.20018	2.66708e-05	0.000430815	SLC8A3
ENSG00000137878	3707.5	1.69393	0.403866	4.19427	2.73746e-05	0.000441773	GCOM1
ENSG00000100596	7271.49	1.34965	0.321827	4.19373	2.74406e-05	0.000442429	SPTLC2
ENSG00000198589	10658.6	1.25982	0.300701	4.1896	2.7945e-05	0.000449728	LRBA
ENSG00000183092	443.502	3.51661	0.839417	4.18935	2.79758e-05	0.000449808	BEGAIN
ENSG00000047644	2571.09	1.77171	0.422972	4.18872	2.80535e-05	0.000450642	WWC3
ENSG00000196368	311.442	4.09615	0.978853	4.18465	2.85609e-05	0.000457947	NUDT11
ENSG00000124406	3759.12	1.57483	0.376468	4.18318	2.87464e-05	0.000460499	ATP8A1
ENSG00000107742	1047.63	2.59889	0.621909	4.1789	2.92926e-05	0.000468816	SPOCK2
ENSG00000167747	2602.75	1.77853	0.426898	4.16616	3.09767e-05	0.000493953	C19orf48
ENSG00000154146	1292.84	2.32761	0.559011	4.16379	3.13008e-05	0.000498665	NRGN
ENSG00000135605	4584.83	1.55989	0.374739	4.1626	3.14651e-05	0.000500824	TEC
ENSG00000266074	3291.08	1.61117	0.38709	4.16226	3.15107e-05	0.000501092	BAHCC1
ENSG00000019144	3360.6	1.67359	0.403403	4.14867	3.34418e-05	0.000528904	PHLDB1
ENSG00000105737	1661.65	2.07396	0.500725	4.14192	3.44407e-05	0.00054352	GRIK5
ENSG00000254585	201.748	5.16266	1.24648	4.1418	3.44596e-05	0.00054352	MAGEL2
ENSG00000064651	4603.2	1.51827	0.367904	4.12681	3.67832e-05	0.000577033	SLC12A2
ENSG00000119888	548.798	3.12593	0.758708	4.12006	3.78767e-05	0.000592585	EPCAM
ENSG00000197077	2204.44	2.08257	0.508449	4.09594	4.20466e-05	0.00065041	KIAA1671
ENSG00000151276	4813.59	1.4846	0.3627	4.0932	4.25459e-05	0.000657366	MAGI1
ENSG00000060138	9197.78	1.5131	0.369832	4.09132	4.28927e-05	0.000660965	YBX3
ENSG00000159433	3410.63	1.56699	0.383082	4.09048	4.30479e-05	0.000662771	STARD9
ENSG00000174233	2293.99	1.77554	0.434426	4.0871	4.36802e-05	0.000671911	ADCY6
ENSG00000136114	1863.31	2.15739	0.528166	4.08467	4.41386e-05	0.000677765	THSD1
ENSG00000101040	8571.61	1.28777	0.31534	4.08374	4.43169e-05	0.000679903	ZMYND8
ENSG00000131477	652.812	3.02623	0.742151	4.07764	4.54947e-05	0.000697359	RAMP2
ENSG00000204657	97.126	8.935	2.19206	4.07608	4.58011e-05	0.000701438	OR2H2
ENSG00000060140	138.414	6.08379	1.49535	4.06848	4.7321e-05	0.000721837	STYK1
ENSG00000152990	2520.63	1.80237	0.443042	4.06818	4.73818e-05	0.000721837	ADGRA3
ENSG00000187535	2042.68	1.85835	0.457045	4.06602	4.78235e-05	0.000727293	IFT140
ENSG00000197694	12931.4	1.18813	0.292445	4.06276	4.84955e-05	0.000734306	SPTAN1
ENSG00000164627	644.666	3.52758	0.868486	4.06176	4.87049e-05	0.000736196	KIF6
ENSG00000133169	530.584	3.18871	0.785301	4.0605	4.89677e-05	0.000739527	BEX1
ENSG00000137473	84.5737	10.2284	2.52205	4.05559	5.00075e-05	0.000753922	TTC29
ENSG00000113231	1270.29	2.46986	0.609064	4.05517	5.00978e-05	0.000754487	PDE8B
ENSG00000020426	2932.03	1.62597	0.40134	4.05134	5.09252e-05	0.00076379	MNAT1
ENSG00000278540	6292.87	1.33493	0.329637	4.04971	5.12821e-05	0.000767821	ACACA
ENSG00000155849	32244.3	1.17295	0.290911	4.03201	5.5302e-05	0.000825171	ELMO1
ENSG00000141293	545.354	3.10574	0.770671	4.02992	5.57962e-05	0.000831831	SKAP1
ENSG00000136436	4971.7	1.52383	0.378656	4.0243	5.71459e-05	0.000847736	CALCOCO2
ENSG00000085276	50524.9	1.50982	0.375179	4.02426	5.71551e-05	0.000847736	MECOM
ENSG00000119772	12401.7	1.18859	0.295471	4.02271	5.75334e-05	0.000852621	DNMT3A
ENSG00000159023	13974.2	1.17578	0.292479	4.02005	5.81866e-05	0.000861567	EPB41
ENSG00000104723	964.861	2.40165	0.597568	4.01904	5.84347e-05	0.000863784	TUSC3
ENSG00000054392	1156.13	2.23753	0.558293	4.00781	6.12839e-05	0.000902525	HHAT
ENSG00000254553	1036.85	2.32701	0.580636	4.00769	6.13155e-05	0.000902525	NA
ENSG00000080503	22938.1	1.12372	0.280468	4.00658	6.16045e-05	0.000906013	SMARCA2
ENSG00000112379	322.657	3.93225	0.985843	3.98872	6.64313e-05	0.000968818	ARFGEF3
ENSG00000189283	18978.5	1.34827	0.338146	3.98723	6.68483e-05	0.000974083	FHIT
ENSG00000164683	541.404	3.05286	0.767773	3.97626	7.00082e-05	0.00101503	HEY1
ENSG00000148498	3196.62	1.55363	0.390922	3.97428	7.05927e-05	0.00102266	PARD3
ENSG00000120318	1910.39	2.11573	0.533544	3.96542	7.32667e-05	0.00105612	ARAP3
ENSG00000049323	4871.1	1.76921	0.447317	3.95516	7.64849e-05	0.00109436	LTBP1
ENSG00000133818	1699.31	1.89715	0.480106	3.95152	7.76557e-05	0.00110805	RRAS2
ENSG00000081985	2358.9	1.83461	0.465284	3.943	8.04683e-05	0.00114477	IL12RB2
ENSG00000108100	15274.8	1.13683	0.288414	3.94165	8.09227e-05	0.00115029	CCNY
ENSG00000122824	312.345	3.99417	1.01368	3.94026	8.13935e-05	0.00115604	NUDT10
ENSG00000100941	20040.6	1.09803	0.27905	3.93488	8.32395e-05	0.00117554	PNN
ENSG00000114654	850.196	2.58718	0.657648	3.93398	8.35511e-05	0.00117804	EFCC1
ENSG00000160111	1679.35	2.08988	0.53212	3.92746	8.58495e-05	0.00120849	CPAMD8
ENSG00000176658	2876.46	1.59203	0.405531	3.92579	8.64461e-05	0.00121492	MYO1D
ENSG00000154380	3480.33	1.50304	0.382982	3.92456	8.68897e-05	0.0012194	ENAH
ENSG00000185052	5200.02	1.44907	0.369377	3.92302	8.74462e-05	0.00122404	SLC24A3
ENSG00000164050	650.953	2.93946	0.749429	3.92227	8.77201e-05	0.00122688	PLXNB1
ENSG00000143842	650.816	2.80953	0.717106	3.91787	8.9336e-05	0.00124491	SOX13
ENSG00000165553	664.572	2.93195	0.74837	3.91778	8.93666e-05	0.00124491	NGB
ENSG00000124006	1977.95	1.788	0.456903	3.9133	9.10436e-05	0.00126625	OBSL1
ENSG00000148843	6144.05	1.36805	0.350019	3.90852	9.28648e-05	0.00128542	PDCD11
ENSG00000164649	3780.3	1.50569	0.385784	3.90293	9.50369e-05	0.00130924	CDCA7L
ENSG00000151376	1573.77	1.93005	0.495045	3.89874	9.66929e-05	0.0013289	ME3
ENSG00000181666	2488.49	1.70291	0.437156	3.89543	9.80252e-05	0.00134403	HKR1
ENSG00000279569	864.718	2.47319	0.635131	3.89399	9.86093e-05	0.00135097	NA
ENSG00000188227	694.747	2.75048	0.706445	3.89341	9.88434e-05	0.00135311	ZNF793
ENSG00000221890	426.828	4.2177	1.086	3.88372	0.000102872	0.00139946	NPTXR
ENSG00000145982	6717.82	1.26311	0.32531	3.88279	0.000103265	0.00140371	FARS2
ENSG00000039560	1772.22	2.36992	0.610858	3.87965	0.000104605	0.00141971	RAI14
ENSG00000189099	123.597	7.665	1.97631	3.87843	0.000105132	0.00142576	PRSS48
ENSG00000178498	598.236	3.01344	0.777038	3.87811	0.000105273	0.00142601	DTX3
ENSG00000077942	1751.92	1.84809	0.476982	3.87454	0.000106826	0.0014431	FBLN1
ENSG00000196923	2601.03	1.62227	0.419492	3.86723	0.000110081	0.00148477	PDLIM7
ENSG00000279713	315.518	4.01427	1.03863	3.86495	0.000111112	0.00149751	NA
ENSG00000251349	1731.57	1.84641	0.478218	3.86103	0.000112912	0.0015206	MSANTD3-TMEFF1
ENSG00000005513	348.067	3.96802	1.02781	3.86067	0.000113078	0.00152166	SOX8
ENSG00000226887	209.088	5.80287	1.50574	3.85384	0.000116279	0.00155632	ERVMER34-1
ENSG00000139083	22199.2	1.31415	0.341248	3.85103	0.000117622	0.00157067	ETV6
ENSG00000132970	975.594	2.28614	0.59586	3.83671	0.000124692	0.00165469	WASF3
ENSG00000239704	1648.39	1.88031	0.490326	3.83481	0.00012566	0.00166523	CDRT4
ENSG00000105997	1540.37	2.12721	0.555372	3.83024	0.000128017	0.00169389	HOXA3
ENSG00000117020	4496.58	1.39983	0.366068	3.82396	0.000131328	0.00173112	AKT3
ENSG00000121570	1004.66	2.2582	0.590934	3.82141	0.000132692	0.00174779	DPPA4
ENSG00000164330	2584.88	1.66172	0.435254	3.81782	0.000134634	0.00176934	EBF1
ENSG00000133943	4708.82	1.42601	0.374093	3.81192	0.00013789	0.00180916	DGLUCY
ENSG00000285733	3007.18	1.63081	0.427876	3.8114	0.000138182	0.0018105	NA
ENSG00000182979	5915.41	1.27356	0.334289	3.80974	0.000139111	0.00182131	MTA1
ENSG00000039139	120.033	7.20981	1.8958	3.80305	0.000142928	0.00186567	DNAH5
ENSG00000164591	425.98	3.80232	1.00005	3.80215	0.000143447	0.00187104	MYOZ3
ENSG00000059758	4962.86	1.32201	0.347849	3.80054	0.000144381	0.00188182	CDK17
ENSG00000187109	41555.4	1.01942	0.268446	3.79747	0.000146182	0.0018996	NAP1L1
ENSG00000116133	2242.77	1.65534	0.436069	3.79606	0.000147013	0.00190897	DHCR24
ENSG00000269237	1899.37	1.80959	0.477297	3.79132	0.000149847	0.00194041	NA
ENSG00000072071	3144.42	1.50447	0.396826	3.79127	0.000149879	0.00194041	ADGRL1
ENSG00000142207	3248.48	1.48687	0.392217	3.79093	0.000150083	0.00194161	URB1
ENSG00000147862	2148.45	2.01291	0.531163	3.78962	0.000150876	0.00195041	NFIB
ENSG00000135298	2000.47	2.48379	0.65547	3.78933	0.000151051	0.00195123	ADGRB3
ENSG00000106261	6633.17	1.47068	0.388164	3.78882	0.000151363	0.00195381	ZKSCAN1
ENSG00000102996	765.474	2.57696	0.680446	3.78716	0.000152379	0.00196546	MMP15
ENSG00000185219	3207.65	1.57808	0.416778	3.78637	0.000152865	0.00197028	ZNF445
ENSG00000147180	2262.57	1.64143	0.434676	3.77622	0.000159229	0.00204926	ZNF711
ENSG00000184785	273.356	4.14462	1.09966	3.769	0.000163906	0.00210324	SMIM10
ENSG00000196632	1091.71	2.19126	0.581443	3.76865	0.000164132	0.00210459	WNK3
ENSG00000184465	2978.94	1.62141	0.430422	3.76703	0.000165203	0.00211365	WDR27
ENSG00000162430	5151	1.29706	0.344556	3.76445	0.000166919	0.00213091	SELENON
ENSG00000154678	733.769	2.5111	0.668987	3.75359	0.00017432	0.00221889	PDE1C
ENSG00000163864	892.494	2.52132	0.671861	3.75274	0.000174912	0.00222479	NMNAT3
ENSG00000102780	2858.43	1.54868	0.41357	3.74467	0.00018063	0.00229083	DGKH
ENSG00000175344	1192.9	2.20722	0.589667	3.74315	0.000181724	0.00230303	CHRNA7
ENSG00000197283	5218.95	1.46688	0.39191	3.74291	0.000181899	0.00230357	SYNGAP1
ENSG00000137968	325.939	3.57407	0.956395	3.73702	0.000186215	0.00235309	SLC44A5
ENSG00000214128	629.069	2.98224	0.798448	3.73505	0.000187682	0.00236938	TMEM213
ENSG00000111961	2369.38	1.59903	0.42813	3.73492	0.000187776	0.00236938	SASH1
ENSG00000148468	1522.67	1.91858	0.514392	3.72981	0.000191626	0.00241621	FAM171A1
ENSG00000159217	12441.2	1.15573	0.310255	3.7251	0.000195238	0.00245464	IGF2BP1
ENSG00000099864	846.788	2.44068	0.655561	3.72304	0.00019684	0.00246996	PALM
ENSG00000105877	1327.97	1.95217	0.525707	3.71342	0.000204473	0.00255232	DNAH11
ENSG00000005249	2415.65	1.85294	0.499375	3.71052	0.000206831	0.00257455	PRKAR2B
ENSG00000053328	433.09	3.20702	0.867632	3.69629	0.000218772	0.00270944	METTL24
ENSG00000143776	2604.03	1.68207	0.455239	3.69491	0.000219964	0.00272034	CDC42BPA
ENSG00000204131	3745.33	1.46258	0.396346	3.69016	0.000224113	0.00276184	NHSL2
ENSG00000153885	1144.21	2.27989	0.618036	3.68892	0.000225205	0.00277333	KCTD15
ENSG00000125968	1135.66	2.11913	0.574565	3.68823	0.000225818	0.00277892	ID1
ENSG00000167992	479.258	3.53249	0.958022	3.68727	0.000226672	0.00278745	VWCE
ENSG00000126217	4508.3	1.36051	0.369214	3.68488	0.000228807	0.00280776	MCF2L
ENSG00000115368	2579.19	1.53934	0.41814	3.68139	0.000231967	0.00284054	WDR75
ENSG00000163811	5663.98	1.27876	0.34741	3.68084	0.000232465	0.00284464	WDR43
ENSG00000134198	544.405	2.87293	0.781745	3.67502	0.000237832	0.00289808	TSPAN2
ENSG00000188643	136.111	5.57788	1.51968	3.67042	0.00024215	0.00294659	S100A16
ENSG00000162836	765.95	2.56212	0.698112	3.67008	0.000242479	0.00294852	ACP6
ENSG00000183098	6896.76	1.26829	0.345865	3.66701	0.000245398	0.00297779	GPC6
ENSG00000145975	2322.3	1.5801	0.431177	3.66461	0.000247718	0.00299966	FAM217A
ENSG00000006451	6937.15	1.18585	0.323972	3.66035	0.000251874	0.00304787	RALA
ENSG00000136068	8151.48	1.17696	0.322558	3.64883	0.000263436	0.00317454	FLNB
ENSG00000204301	618.659	2.62697	0.720242	3.64734	0.00026497	0.00318641	NOTCH4
ENSG00000151136	3900.16	2.04991	0.562735	3.64277	0.000269719	0.00323682	BTBD11
ENSG00000116147	458.001	3.52065	0.966889	3.64121	0.000271357	0.00325198	TNR
ENSG00000121413	1728.23	1.80392	0.497679	3.62467	0.000289332	0.00344606	ZSCAN18
ENSG00000187239	16618.2	1.04094	0.287649	3.61878	0.000296	0.00350868	FNBP1
ENSG00000135917	199.713	5.14992	1.42361	3.6175	0.00029746	0.00352119	SLC19A3
ENSG00000138835	2186.81	1.71042	0.473085	3.61546	0.000299816	0.00354667	RGS3
ENSG00000136891	4363.59	1.31358	0.363346	3.61524	0.000300075	0.00354732	TEX10
ENSG00000144451	964.122	2.19708	0.608323	3.61169	0.000304207	0.00359129	SPAG16
ENSG00000073734	198.422	4.56014	1.26474	3.6056	0.000311429	0.00367157	ABCB11
ENSG00000123352	3257.61	1.40262	0.389278	3.60313	0.000314404	0.00369663	SPATS2
ENSG00000173757	4549.47	1.27785	0.354985	3.59972	0.00031856	0.00374044	STAT5B
ENSG00000059573	3060.04	1.47983	0.411373	3.59729	0.000321546	0.00376536	ALDH18A1
ENSG00000100065	457.967	4.03448	1.12162	3.59702	0.000321883	0.00376677	CARD10
ENSG00000279041	184.082	4.49383	1.24999	3.59511	0.000324259	0.00378693	NA
ENSG00000102802	233.359	5.32916	1.48381	3.59153	0.000328736	0.00383152	MEDAG
ENSG00000151692	1621.76	1.91282	0.532765	3.59037	0.000330212	0.00383588	RNF144A
ENSG00000197471	5810.48	1.20273	0.335188	3.58822	0.000332946	0.00386248	SPN
ENSG00000100034	5940.69	1.21557	0.338954	3.58624	0.000335483	0.00388157	PPM1F
ENSG00000179588	2647.28	1.82355	0.509187	3.58129	0.000341907	0.00395065	ZFPM1
ENSG00000116141	695.843	2.98054	0.832494	3.58025	0.00034326	0.0039631	MARK1
ENSG00000133138	662.721	2.61869	0.732543	3.57479	0.000350505	0.00403393	TBC1D8B
ENSG00000178538	2868.23	1.73561	0.485725	3.57323	0.000352602	0.00405271	CA8
ENSG00000132321	656.845	2.50323	0.701109	3.57039	0.000356451	0.00409155	IQCA1
ENSG00000008277	904.247	2.1999	0.616348	3.56926	0.000357994	0.00410115	ADAM22
ENSG00000166741	161.478	6.56945	1.84182	3.56682	0.000361339	0.00413403	NNMT
ENSG00000116819	401.497	3.22854	0.905229	3.56655	0.000361716	0.00413563	TFAP2E
ENSG00000027075	3978.85	1.3886	0.389696	3.5633	0.000366226	0.00417783	PRKCH
ENSG00000134215	10548.4	1.12036	0.314553	3.56174	0.000368404	0.00419557	VAV3
ENSG00000133026	9544.7	1.3777	0.386909	3.56079	0.000369739	0.00420802	MYH10
ENSG00000126838	496.626	2.94263	0.826508	3.56031	0.000370411	0.00421291	PZP
ENSG00000175455	3161.5	1.39343	0.391532	3.55891	0.000372394	0.0042327	CCDC14
ENSG00000052126	5234.41	1.36017	0.382207	3.55873	0.000372647	0.00423281	PLEKHA5
ENSG00000182195	476.384	2.88099	0.810053	3.55654	0.000375771	0.00425719	LDOC1
ENSG00000141696	646.341	2.56592	0.722084	3.5535	0.000380146	0.00430395	P3H4
ENSG00000280131	64.861	9.7958	2.76303	3.54531	0.000392152	0.00442539	NA
ENSG00000136367	1044.63	2.19691	0.619829	3.54438	0.000393534	0.00443535	ZFHX2
ENSG00000186153	14675.4	1.0388	0.293176	3.54327	0.000395195	0.0044483	WWOX
ENSG00000173473	22648	1.01407	0.286631	3.5379	0.00040333	0.00452934	SMARCC1
ENSG00000115604	3960.67	2.01385	0.569235	3.53783	0.000403434	0.00452934	IL18R1
ENSG00000005961	3589.05	1.74063	0.492162	3.53671	0.000405147	0.0045427	ITGA2B
ENSG00000173040	919.245	2.17557	0.615607	3.53403	0.00040928	0.00458314	EVC2
ENSG00000095932	1006.5	2.4255	0.686699	3.53212	0.000412248	0.00461341	SMIM24
ENSG00000109943	161.802	7.22174	2.04661	3.52864	0.0004177	0.00466843	CRTAM
ENSG00000154655	399.528	3.08102	0.87348	3.5273	0.000419827	0.00468619	L3MBTL4
ENSG00000091436	2522.02	1.49034	0.423047	3.52288	0.000426887	0.00475585	MAP3K20
ENSG00000168916	3239.91	1.38266	0.392565	3.52211	0.000428128	0.00476662	ZNF608
ENSG00000116117	2314.12	1.70544	0.485338	3.51393	0.000441537	0.00490025	PARD3B
ENSG00000131149	13011.8	1.0285	0.293003	3.5102	0.000447774	0.0049663	GSE1
ENSG00000170891	562.065	2.64089	0.753459	3.50502	0.000456575	0.00505105	CYTL1
ENSG00000143147	943	2.5005	0.714466	3.49981	0.000465589	0.00514096	GPR161
ENSG00000030419	2053.12	1.56823	0.449814	3.48641	0.000489558	0.00538174	IKZF2
ENSG00000117174	2850.55	1.43839	0.413053	3.48235	0.00049703	0.00545011	ZNHIT6
ENSG00000135439	1291.16	2.0287	0.583544	3.47652	0.000507962	0.00555599	AGAP2
ENSG00000166265	1052.91	2.35286	0.677383	3.47346	0.000513798	0.00561278	CYYR1
ENSG00000184232	1436.07	1.94057	0.558855	3.47239	0.000515842	0.00563157	OAF
ENSG00000100722	3685.7	1.30188	0.375295	3.46897	0.000522467	0.00568963	ZC3H14
ENSG00000159176	3044.18	1.39269	0.401525	3.46849	0.00052339	0.00569612	CSRP1
ENSG00000205978	3749.71	1.82979	0.528453	3.46254	0.000535094	0.00581554	NYNRIN
ENSG00000151914	13877.2	0.993461	0.286999	3.46154	0.000537088	0.00583062	DST
ENSG00000118972	123.738	6.43117	1.85964	3.4583	0.000543605	0.00589046	FGF23
ENSG00000196411	1999.76	1.75175	0.506821	3.45634	0.000547566	0.0059259	EPHB4
ENSG00000164237	761.766	2.32674	0.675504	3.44445	0.000572223	0.00617356	CMBL
ENSG00000180190	398.387	3.01762	0.876397	3.44321	0.00057485	0.00619806	TDRP
ENSG00000133742	219.141	5.31784	1.54469	3.44266	0.000576032	0.00620696	CA1
ENSG00000156017	2688.35	1.43917	0.418403	3.43966	0.000582435	0.00626433	CARNMT1
ENSG00000145908	930.338	2.08648	0.606752	3.43876	0.000584375	0.00628131	ZNF300
ENSG00000198157	3185.37	1.43761	0.418285	3.43692	0.00058836	0.00631596	HMGN5
ENSG00000196912	3828.37	1.28205	0.373281	3.43454	0.000593569	0.00635659	ANKRD36B
ENSG00000109686	27029.9	0.937424	0.273383	3.42897	0.000605876	0.0064844	SH3D19
ENSG00000080345	9391.87	1.06422	0.310532	3.4271	0.000610058	0.00652038	RIF1
ENSG00000186187	2144.64	1.62226	0.473893	3.42326	0.000618751	0.00659383	ZNRF1
ENSG00000183426	7191.28	1.09767	0.320811	3.42155	0.000622653	0.00663135	NPIPA1
ENSG00000057294	750.552	2.26529	0.662812	3.4177	0.000631529	0.00670538	PKP2
ENSG00000137821	467.555	2.89569	0.847839	3.41538	0.000636924	0.00675442	LRRC49
ENSG00000243156	3656.69	1.33784	0.392473	3.40874	0.000652648	0.00690435	MICAL3
ENSG00000082516	2128.45	1.58617	0.465722	3.40583	0.000659622	0.00696121	GEMIN5
ENSG00000152784	419.009	2.91302	0.855961	3.40321	0.00066599	0.00701142	PRDM8
ENSG00000224109	66.2994	9.35358	2.75257	3.39813	0.000678476	0.00712994	CENPVL3
ENSG00000104043	15491.4	1.08097	0.318247	3.39663	0.0006822	0.00716043	ATP8B4
ENSG00000168056	1245.41	1.93299	0.569213	3.3959	0.000684038	0.00717107	LTBP3
ENSG00000065675	1515.66	1.82994	0.539186	3.3939	0.000689046	0.00721923	PRKCQ
ENSG00000106443	6877.01	1.17629	0.347056	3.38934	0.000700601	0.00732707	PHF14
ENSG00000118922	1527.3	1.69534	0.500485	3.3874	0.000705582	0.0073703	KLF12
ENSG00000185420	11685.4	1.17522	0.347285	3.38402	0.000714325	0.00744823	SMYD3
ENSG00000133134	796.259	2.1986	0.650253	3.38114	0.000721857	0.00751327	BEX2
ENSG00000170396	3900.79	1.88877	0.560312	3.37093	0.000749152	0.00776949	ZNF804A
ENSG00000167291	2330.41	1.46194	0.435091	3.36008	0.000779195	0.0080084	TBC1D16
ENSG00000160932	2100.52	1.54502	0.460836	3.35264	0.000800434	0.00818435	LY6E
ENSG00000143578	657.944	2.40674	0.718466	3.34983	0.000808617	0.00825833	CREB3L4
ENSG00000149948	15590.6	1.16843	0.350124	3.33718	0.000846326	0.00858472	HMGA2
ENSG00000099954	4765.95	1.26458	0.379172	3.33511	0.000852662	0.00863222	CECR2
ENSG00000173852	1853.83	1.58181	0.474443	3.33404	0.000855952	0.00865789	DPY19L1
ENSG00000164929	2134.9	1.77231	0.531785	3.33275	0.000859928	0.00868054	BAALC
ENSG00000170921	5414.96	1.3494	0.404982	3.332	0.000862249	0.00869893	TANC2
ENSG00000119650	1385.26	1.72393	0.517439	3.33166	0.00086331	0.00870459	IFT43
ENSG00000182983	613.906	2.45078	0.736996	3.32537	0.000883017	0.00887758	ZNF662
ENSG00000164220	786.492	2.38386	0.7176	3.32199	0.00089379	0.00896003	F2RL2
ENSG00000269067	124.764	4.95818	1.49356	3.3197	0.000901137	0.00901355	ZNF728
ENSG00000164362	392.389	3.23987	0.975958	3.31968	0.000901199	0.00901355	TERT
ENSG00000109576	815.468	2.2409	0.675132	3.3192	0.000902746	0.00902383	AADAT
ENSG00000110074	1950.63	1.52496	0.459626	3.31782	0.000907239	0.00905835	FOXRED1
ENSG00000144677	1863.1	1.78512	0.539998	3.30578	0.000947111	0.00942402	CTDSPL
ENSG00000166348	1521.35	1.78295	0.539635	3.30399	0.000953193	0.00947913	USP54
ENSG00000122779	5266.35	1.13224	0.342717	3.3037	0.000954172	0.00948345	TRIM24
ENSG00000185246	2497.63	1.39111	0.421244	3.30238	0.000958669	0.00951727	PRPF39
ENSG00000164983	5400.5	1.14792	0.348064	3.29801	0.000973722	0.00964246	TMEM65
ENSG00000143624	4687.16	1.16145	0.352407	3.29576	0.000981541	0.00970187	INTS3
ENSG00000126785	279.606	3.55962	1.08211	3.28952	0.0010036	0.00990683	RHOJ
ENSG00000135299	1686.74	1.61564	0.491266	3.28872	0.00100643	0.00992358	ANKRD6
ENSG00000102316	5659.82	1.2157	0.369863	3.2869	0.00101296	0.0099823	MAGED2
ENSG00000167554	405.679	3.33212	1.01447	3.28459	0.00102131	0.0100532	ZNF610
ENSG00000162433	551.561	2.56584	0.783298	3.27569	0.00105403	0.010317	AK4
ENSG00000196372	462.935	2.66884	0.815443	3.27287	0.00106462	0.0104074	ASB13
ENSG00000162367	3098.24	1.29938	0.397031	3.27275	0.00106507	0.0104074	TAL1
ENSG00000172058	1142.07	1.83055	0.559579	3.2713	0.00107056	0.0104493	SERF1A
ENSG00000152932	483.683	2.73739	0.837259	3.26947	0.0010775	0.0105053	RAB3C
ENSG00000262655	609.907	2.59541	0.794683	3.26597	0.00109091	0.0106064	SPON1
ENSG00000166446	963.42	2.03372	0.623621	3.26115	0.00110963	0.0107703	CDYL2
ENSG00000169710	9517.71	1.13916	0.349554	3.2589	0.00111846	0.0108439	FASN
ENSG00000158417	15334.2	1.08911	0.334531	3.25563	0.0011314	0.0109633	EIF5B
ENSG00000183960	1345.2	2.39842	0.736756	3.25537	0.00113244	0.0109673	KCNH8
ENSG00000090006	1747.99	1.55015	0.476206	3.25521	0.00113308	0.0109674	LTBP4
ENSG00000072134	2506.22	1.3731	0.422138	3.25274	0.00114299	0.0110572	EPN2
ENSG00000196782	15998.8	1.03046	0.316833	3.25238	0.00114444	0.011065	MAML3
ENSG00000140600	557.722	2.51554	0.774063	3.24979	0.00115492	0.0111293	SH3GL3
ENSG00000112218	196.366	5.00823	1.54147	3.24899	0.00115817	0.0111482	GPR63
ENSG00000219438	418.438	2.86597	0.882177	3.24875	0.00115914	0.0111515	FAM19A5
ENSG00000015568	8510.71	1.05418	0.325282	3.24083	0.00119182	0.0114216	RGPD5
ENSG00000135535	17104.2	0.923689	0.285145	3.23937	0.00119795	0.0114615	CD164
ENSG00000175274	3704.65	1.25759	0.388626	3.23599	0.0012122	0.0115699	TP53I11
ENSG00000104177	1679.74	1.63391	0.504933	3.2359	0.0012126	0.0115699	MYEF2
ENSG00000183054	8505.94	1.05452	0.326198	3.23278	0.00122593	0.0116714	RGPD8
ENSG00000163082	671.156	3.33482	1.03208	3.23116	0.00123288	0.0117313	SGPP2
ENSG00000197415	2511.89	1.77822	0.550793	3.22847	0.00124456	0.0118189	VEPH1
ENSG00000088808	3154.06	1.29629	0.401527	3.22841	0.00124481	0.0118189	PPP1R13B
ENSG00000173894	1693.94	1.81131	0.561347	3.22672	0.00125217	0.0118759	CBX2
ENSG00000128656	693.252	2.27547	0.705738	3.22424	0.00126306	0.0119596	CHN1
ENSG00000035664	824.397	2.2477	0.69799	3.22025	0.0012808	0.0120947	DAPK2
ENSG00000205572	1230.18	1.78443	0.554339	3.21903	0.00128626	0.0121397	SERF1A
ENSG00000118473	883.878	2.01572	0.626483	3.21751	0.00129308	0.0121959	SGIP1
ENSG00000187240	1710.04	1.58904	0.494715	3.21202	0.00131805	0.0123994	DYNC2H1
ENSG00000236320	249.261	3.47852	1.08375	3.20971	0.00132871	0.0124929	SLFN14
ENSG00000113282	10376.4	1.01556	0.316658	3.20712	0.00134071	0.0125725	CLINT1
ENSG00000104635	2350.13	1.43417	0.447546	3.20453	0.00135282	0.0126695	SLC39A14
ENSG00000138002	2017.31	1.4474	0.451709	3.20427	0.00135405	0.0126695	IFT172
ENSG00000131778	4744.84	1.15597	0.360779	3.2041	0.00135485	0.0126703	CHD1L
ENSG00000099284	1608.87	1.56802	0.489947	3.20038	0.00137245	0.0128142	H2AFY2
ENSG00000104499	400.489	2.79631	0.873934	3.19968	0.00137581	0.0128387	GML
ENSG00000100629	4590.07	1.20961	0.378212	3.19823	0.00138274	0.0128899	CEP128
ENSG00000198722	1763.73	1.51344	0.473409	3.1969	0.00138913	0.0129422	UNC13B
ENSG00000184261	453.644	2.75086	0.861112	3.19455	0.0014005	0.0130272	KCNK12
ENSG00000213085	303.661	3.15151	0.987067	3.1928	0.00140901	0.0130784	CFAP45
ENSG00000140443	10217.4	1.0002	0.313352	3.19194	0.00141323	0.0131106	IGF1R
ENSG00000073711	2077.26	1.43879	0.451239	3.18853	0.00142998	0.0132519	PPP2R3A
ENSG00000122406	46766	0.842066	0.264455	3.18415	0.00145178	0.0134253	RPL5
ENSG00000163820	3712.21	1.20776	0.379535	3.18221	0.00146155	0.0134799	FYCO1
ENSG00000047617	321.42	3.58714	1.12946	3.17599	0.00149328	0.0137216	ANO2
ENSG00000084774	4187.67	1.18727	0.374649	3.16902	0.00152955	0.0139959	CAD
ENSG00000178035	7893.17	1.00179	0.316224	3.16797	0.00153508	0.0140243	IMPDH2
ENSG00000141698	1044.06	1.88183	0.594535	3.1652	0.00154975	0.0141435	NT5C3B
ENSG00000196597	1170.11	1.78072	0.56316	3.16201	0.00156682	0.0142545	ZNF782
ENSG00000179044	257.154	3.35842	1.06257	3.16065	0.0015742	0.0143066	EXOC3L1
ENSG00000105426	2501.42	1.40641	0.445185	3.15915	0.00158229	0.0143596	PTPRS
ENSG00000198780	752.511	2.1277	0.673545	3.15896	0.00158332	0.0143596	FAM169A
ENSG00000175105	4278.7	1.21776	0.385541	3.15857	0.00158546	0.0143714	ZNF654
ENSG00000145425	34102.7	0.845591	0.267821	3.1573	0.00159236	0.014419	RPS3A
ENSG00000163661	2335.48	1.90955	0.605483	3.15377	0.00161177	0.0145645	PTX3
ENSG00000153956	758.341	2.11882	0.671977	3.15312	0.00161537	0.0145819	CACNA2D1
ENSG00000154511	46072	0.833891	0.264732	3.14995	0.00163298	0.0147179	DIPK1A
ENSG00000124571	3136.02	1.26607	0.402275	3.14727	0.00164805	0.0148384	XPO5
ENSG00000116830	3505.5	1.21995	0.387688	3.14673	0.00165106	0.0148532	TTF2
ENSG00000280128	851.658	1.9902	0.632477	3.14667	0.00165139	0.0148532	NA
ENSG00000164985	13409.1	1.05571	0.335589	3.14584	0.00165608	0.0148876	PSIP1
ENSG00000284762	1847.63	1.50853	0.479989	3.14284	0.00167315	0.0150104	PDE8B
ENSG00000003096	1459.53	1.61908	0.51517	3.1428	0.0016734	0.0150104	KLHL13
ENSG00000166165	1072.12	1.79618	0.571542	3.14269	0.00167405	0.0150104	CKB
ENSG00000129595	1509.3	1.59269	0.506846	3.14236	0.0016759	0.0150193	EPB41L4A
ENSG00000183576	7123.32	1.01457	0.323113	3.13998	0.00168958	0.0151263	SETD3
ENSG00000003147	2737.58	1.31762	0.419831	3.13846	0.00169838	0.0151895	ICA1
ENSG00000172575	1290.92	1.69188	0.539164	3.13797	0.00170123	0.0152072	RASGRP1
ENSG00000107438	1876.42	1.7569	0.560618	3.13387	0.00172515	0.0153815	PDLIM1
ENSG00000139182	1709.29	1.5087	0.483111	3.12289	0.00179087	0.0159104	CLSTN3
ENSG00000170801	788.082	2.07614	0.665029	3.12188	0.00179698	0.0159565	HTRA3
ENSG00000105655	2261.46	1.46249	0.468778	3.1198	0.00180976	0.0160619	ISYNA1
ENSG00000152582	663.194	2.31725	0.74429	3.11337	0.00184965	0.0163715	SPEF2
ENSG00000061273	3538.32	1.26723	0.407305	3.11126	0.00186288	0.0164662	HDAC7
ENSG00000100078	118.512	5.28545	1.70094	3.10737	0.00188757	0.0166506	PLA2G3
ENSG00000180817	1052.04	1.81176	0.583604	3.10443	0.00190647	0.0167661	PPA1
ENSG00000187244	390.184	3.23617	1.04372	3.1006	0.00193126	0.0169161	BCAM
ENSG00000175779	672.021	2.25084	0.726209	3.09943	0.00193891	0.0169745	C15orf53
ENSG00000186998	808.538	2.25714	0.728704	3.09747	0.00195182	0.0170789	EMID1
ENSG00000164197	496.241	2.51295	0.81182	3.09545	0.00196512	0.0171761	RNF180
ENSG00000255054	3987.72	1.13611	0.367409	3.09221	0.00198671	0.0173407	NA
ENSG00000185105	49.1858	9.42817	3.05549	3.08564	0.00203112	0.0176135	MYADML2
ENSG00000110318	223.597	3.5202	1.14109	3.08495	0.0020359	0.0176461	CEP126
ENSG00000233024	4824.78	1.08449	0.352147	3.07965	0.00207246	0.0179273	NPIPA5
ENSG00000105983	5274.71	1.05497	0.342614	3.07918	0.00207571	0.0179465	LMBR1
ENSG00000127990	1660.96	1.49162	0.484993	3.07555	0.00210113	0.0181321	SGCE
ENSG00000151338	777.303	2.01438	0.655375	3.07363	0.00211469	0.0182292	MIPOL1
ENSG00000136811	6067.4	1.22588	0.399731	3.06675	0.00216397	0.0185897	ODF2
ENSG00000164171	292.46	3.06964	1.00208	3.06327	0.00218935	0.0187614	ITGA2
ENSG00000119685	4987.39	1.06258	0.346985	3.06233	0.00219623	0.0188018	TTLL5
ENSG00000164932	410.306	2.81636	0.92069	3.05896	0.00222104	0.018977	CTHRC1
ENSG00000156269	221.067	3.64674	1.19365	3.05511	0.00224976	0.0191846	NAA11
ENSG00000152939	171.179	4.05593	1.3316	3.04591	0.00231978	0.0197238	MARVELD2
ENSG00000085433	8223.81	0.953226	0.313028	3.04518	0.00232541	0.019762	WDR47
ENSG00000008311	767.169	2.17056	0.713253	3.04319	0.00234087	0.0198643	AASS
ENSG00000104361	762.281	2.00933	0.660367	3.04274	0.00234433	0.019884	NIPAL2
ENSG00000108848	13484.6	0.9888	0.325981	3.03331	0.00241886	0.0204762	LUC7L3
ENSG00000176402	64.5971	7.3149	2.41279	3.03172	0.00243165	0.0205745	GJC3
ENSG00000152467	262.949	3.32329	1.09642	3.03103	0.00243724	0.0206017	ZSCAN1
ENSG00000164308	801.621	2.44805	0.809017	3.02596	0.00247849	0.0208694	ERAP2
ENSG00000102098	1487.31	1.53162	0.506296	3.02515	0.00248509	0.0209084	SCML2
ENSG00000154734	745.042	2.09133	0.692825	3.01855	0.00253984	0.0213139	ADAMTS1
ENSG00000204519	2741.27	1.23667	0.409968	3.0165	0.0025571	0.021438	ZNF551
ENSG00000091972	826.533	2.14624	0.7121	3.01396	0.00257865	0.0215564	CD200
ENSG00000238243	46.8796	9.3765	3.11122	3.01377	0.00258025	0.0215595	OR2W3
ENSG00000104381	1085.08	1.72873	0.573771	3.01292	0.00258747	0.0215887	GDAP1
ENSG00000134201	1148.82	1.94965	0.649458	3.00197	0.00268243	0.022253	GSTM5
ENSG00000136802	3136.33	1.20328	0.401127	2.99974	0.00270209	0.0223948	LRRC8A
ENSG00000183230	1998.43	1.62573	0.542007	2.99947	0.0027045	0.0224041	CTNNA3
ENSG00000198478	653.198	2.18276	0.728367	2.99679	0.00272839	0.0225698	SH3BGRL2
ENSG00000112419	6516.04	0.996963	0.332743	2.9962	0.00273368	0.0226028	PHACTR2
ENSG00000196586	2750.83	1.48063	0.494624	2.99344	0.00275849	0.0227736	MYO6
ENSG00000173588	3940.77	1.10764	0.370346	2.99084	0.00278212	0.0229346	CEP83
ENSG00000132780	24193.3	0.907971	0.303594	2.99074	0.00278302	0.0229346	NASP
ENSG00000129028	227.039	3.40563	1.13918	2.98955	0.00279386	0.023013	THAP10
ENSG00000152952	992.691	1.77355	0.594357	2.98398	0.0028453	0.0233704	PLOD2
ENSG00000116678	2710.24	1.2936	0.433904	2.98131	0.00287022	0.0235307	LEPR
ENSG00000196653	396.606	2.72497	0.914092	2.98107	0.00287244	0.0235378	ZNF502
ENSG00000130413	679.123	2.63045	0.882712	2.97997	0.00288279	0.0235893	STK33
ENSG00000085185	2149.76	1.32516	0.444902	2.97854	0.00289624	0.0236882	BCORL1
ENSG00000132622	430.374	2.53033	0.849854	2.97737	0.0029073	0.0237452	HSPA12B
ENSG00000197905	432.768	2.51663	0.845772	2.97555	0.00292467	0.023864	TEAD4
ENSG00000175183	1204.1	1.74087	0.585116	2.97525	0.00292749	0.0238654	CSRP2
ENSG00000166503	3459.77	1.23	0.413501	2.9746	0.00293373	0.0239051	HDGFL3
ENSG00000047578	2909.89	1.26567	0.425559	2.97413	0.0029382	0.0239191	KIAA0556
ENSG00000134775	685.305	2.07017	0.696342	2.97291	0.00294987	0.0239804	FHOD3
ENSG00000099260	196.355	3.99584	1.3442	2.97265	0.00295241	0.0239899	PALMD
ENSG00000160321	362.16	2.74685	0.924247	2.97199	0.00295878	0.0240304	ZNF208
ENSG00000121380	3135.7	1.24474	0.418938	2.97117	0.00296666	0.0240832	BCL2L14
ENSG00000144227	163.647	4.03359	1.35972	2.96648	0.00301235	0.0243972	NXPH2
ENSG00000186767	754.955	2.0596	0.694432	2.96587	0.00301826	0.0244303	SPIN4
ENSG00000168575	2984.09	1.20097	0.405007	2.9653	0.00302387	0.0244482	SLC20A2
ENSG00000142892	8068.85	0.953099	0.321503	2.96451	0.00303166	0.0244967	PIGK
ENSG00000188321	512.11	2.38732	0.806149	2.96139	0.00306252	0.0247001	ZNF559
ENSG00000132635	1423.54	1.54712	0.522542	2.96075	0.00306894	0.0247405	PCED1A
ENSG00000107186	4787.24	1.04087	0.351615	2.96027	0.00307371	0.0247675	MPDZ
ENSG00000099194	8681.07	0.950923	0.321466	2.95808	0.0030956	0.0248977	SCD
ENSG00000186567	1281.83	1.57401	0.532667	2.95496	0.00312705	0.0250812	CEACAM19
ENSG00000126602	5053.29	1.02887	0.348241	2.95448	0.00313201	0.0251094	TRAP1
ENSG00000164116	4934.81	1.66718	0.565523	2.94804	0.00319797	0.0255676	GUCY1A1
ENSG00000064393	16199.7	0.842652	0.286607	2.94009	0.00328112	0.0261603	HIPK2
ENSG00000167555	724.55	2.04028	0.694141	2.93929	0.00328962	0.0262161	ZNF528
ENSG00000132485	5774.14	1.0006	0.340464	2.93894	0.00329334	0.0262337	ZRANB2
ENSG00000131844	3439.63	1.12901	0.384479	2.93647	0.00331975	0.0264079	MCCC2
ENSG00000169629	8032.73	0.93597	0.318784	2.93606	0.00332409	0.0264183	RGPD8
ENSG00000065183	2882.84	1.18103	0.402492	2.93429	0.00334316	0.0265577	WDR3
ENSG00000226124	695.089	2.00917	0.684756	2.93414	0.00334473	0.026558	FTCDNL1
ENSG00000197959	2398.26	1.33329	0.454496	2.93355	0.00335107	0.0265962	DNM3
ENSG00000136153	959.452	1.74884	0.597818	2.92538	0.00344037	0.0271935	LMO7
ENSG00000089472	909.968	1.80632	0.617873	2.92344	0.00346185	0.02731	HEPH
ENSG00000145730	5155.88	1.01237	0.346355	2.92292	0.00346763	0.02731	PAM
ENSG00000129993	7547.15	1.0538	0.361032	2.91885	0.00351323	0.027594	CBFA2T3
ENSG00000160796	6744.47	0.96271	0.329895	2.91823	0.00352019	0.0276362	NBEAL2
ENSG00000151718	4611.22	1.09856	0.376899	2.91473	0.00355994	0.0278979	WWC2
ENSG00000108306	3812.89	1.13306	0.38887	2.91373	0.00357143	0.0279754	FBXL20
ENSG00000134324	2381.88	1.39924	0.480781	2.91034	0.00361036	0.0282026	LPIN1
ENSG00000184792	582.45	2.16779	0.74489	2.91022	0.00361177	0.0282026	OSBP2
ENSG00000260300	1336.79	1.67248	0.575514	2.90606	0.00366016	0.028491	NA
ENSG00000214300	1073.56	1.66537	0.573473	2.904	0.00368426	0.0286529	SPDYE3
ENSG00000278224	404.687	2.51767	0.867942	2.90073	0.00372294	0.0289408	PRICKLE4
ENSG00000197879	1731.96	1.38978	0.479388	2.89908	0.00374261	0.0290376	MYO1C
ENSG00000067369	8470.68	0.905643	0.312397	2.89902	0.00374334	0.0290376	TP53BP1
ENSG00000154930	2906.84	1.36489	0.470848	2.89879	0.00374602	0.0290425	ACSS1
ENSG00000185344	2637.63	1.22577	0.422914	2.89839	0.00375082	0.0290538	ATP6V0A2
ENSG00000154310	6374.48	0.975286	0.336626	2.89724	0.00376456	0.0291252	TNIK
ENSG00000103550	2294.44	1.26251	0.435835	2.89677	0.00377025	0.0291252	KNOP1
ENSG00000081923	1519.15	1.46539	0.506232	2.8947	0.00379522	0.0292158	ATP8B1
ENSG00000167100	1182	1.66533	0.575344	2.89449	0.00379777	0.0292225	SAMD14
ENSG00000162337	2573.88	1.2731	0.439908	2.89401	0.00380361	0.0292545	LRP5
ENSG00000087269	8827.73	0.914109	0.316074	2.89207	0.00382715	0.0294096	NOP14
ENSG00000277669	6325.25	0.953347	0.329694	2.89161	0.00383269	0.0294278	NA
ENSG00000259207	3240.25	1.69912	0.587617	2.89155	0.00383352	0.0294278	ITGB3
ENSG00000275832	1853.75	1.57211	0.543907	2.8904	0.00384754	0.0295023	ARHGAP23
ENSG00000176834	621.815	2.12696	0.736337	2.88857	0.00387001	0.0296604	VSIG10
ENSG00000170417	755.207	2.01861	0.699125	2.88734	0.00388515	0.0297372	TMEM182
ENSG00000183793	2381.35	1.29317	0.448282	2.88473	0.00391755	0.029972	NPIPA5
ENSG00000161970	40012.6	0.832484	0.288652	2.88404	0.00392608	0.0300241	RPL26
ENSG00000109184	2017.49	1.33462	0.463049	2.88224	0.00394864	0.0301833	DCUN1D4
ENSG00000175198	6009.43	1.01686	0.353304	2.87814	0.00400027	0.0305391	PCCA
ENSG00000169064	119.61	4.84913	1.68516	2.87754	0.00400784	0.0305687	ZBBX
ENSG00000167191	1040.5	1.66439	0.578546	2.87685	0.00401667	0.0306227	GPRC5B
ENSG00000128040	482.016	2.64238	0.918597	2.87653	0.00402068	0.0306336	SPINK2
ENSG00000180884	752.28	1.93115	0.671489	2.87591	0.00402859	0.0306733	ZNF792
ENSG00000095209	2239.57	1.33264	0.463413	2.8757	0.00403127	0.0306803	TMEM38B
ENSG00000198755	12317.4	0.848078	0.295012	2.87473	0.00404379	0.0307427	RPL10A
ENSG00000080298	4242.5	1.17377	0.408342	2.87447	0.00404701	0.0307427	RFX3
ENSG00000104369	524.43	2.29861	0.799778	2.87406	0.00405227	0.0307427	JPH1
ENSG00000131634	630.526	2.25755	0.786341	2.87096	0.00409232	0.0309824	TMEM204
ENSG00000133019	2392.29	1.24652	0.434785	2.86697	0.00414421	0.0313208	CHRM3
ENSG00000092621	2515.2	1.43518	0.50152	2.86166	0.00421429	0.0318228	PHGDH
ENSG00000118420	1951.65	1.51387	0.529114	2.86114	0.00422122	0.0318392	UBE3D
ENSG00000186716	5643.71	0.989699	0.345969	2.86065	0.00422768	0.0318546	BCR
ENSG00000143919	3250.72	1.3437	0.469909	2.8595	0.00424308	0.0319157	CAMKMT
ENSG00000080224	391.697	2.53285	0.886262	2.8579	0.00426455	0.0320633	EPHA6
ENSG00000120915	344.707	2.65232	0.928462	2.85668	0.00428091	0.0321447	EPHX2
ENSG00000108854	5235.6	1.1469	0.401522	2.85638	0.00428508	0.0321621	SMURF2
ENSG00000179144	593.987	2.64362	0.926027	2.85479	0.00430649	0.032295	GIMAP7
ENSG00000102595	2643.2	1.22925	0.430955	2.85238	0.00433938	0.0324997	UGGT2
ENSG00000161594	304.04	3.07561	1.07838	2.85206	0.0043437	0.032518	KLHL10
ENSG00000274933	748.245	1.9618	0.68804	2.85129	0.00435422	0.0325687	TBC1D3I
ENSG00000143179	2208.82	1.3743	0.482283	2.84957	0.0043779	0.032678	UCK2
ENSG00000106125	604.322	2.13455	0.749949	2.84625	0.00442371	0.0329752	MINDY4
ENSG00000100316	60779.9	0.764748	0.268905	2.84393	0.00445603	0.0331594	RPL3
ENSG00000166197	9524.52	0.86905	0.305651	2.84328	0.00446525	0.0332138	NOLC1
ENSG00000166405	193.306	3.43162	1.20804	2.84066	0.00450207	0.0334559	RIC3
ENSG00000171914	3267.73	1.12992	0.397781	2.84055	0.00450357	0.0334559	TLN2
ENSG00000164946	1196.07	1.6359	0.576232	2.83896	0.00452605	0.0335942	FREM1
ENSG00000128346	428.832	2.47223	0.871407	2.83706	0.00455311	0.0337376	C22orf23
ENSG00000123405	1415.62	1.53388	0.540773	2.83645	0.00456176	0.0337873	NFE2
ENSG00000140263	1443.58	1.45176	0.512141	2.8347	0.00458692	0.0339307	SORD
ENSG00000183688	2475.77	1.20916	0.426557	2.83469	0.00458697	0.0339307	RFLNB
ENSG00000177694	2388.22	1.56994	0.553904	2.83431	0.00459245	0.0339536	NAALADL2
ENSG00000141425	3496.31	1.09028	0.384686	2.83421	0.00459396	0.0339536	RPRD1A
ENSG00000157870	470.774	2.30088	0.812525	2.83177	0.00462909	0.0341697	PRXL2B
ENSG00000104998	1738.49	1.3446	0.475676	2.82672	0.00470269	0.0346108	IL27RA
ENSG00000080644	440.099	2.68471	0.949762	2.82672	0.00470276	0.0346108	CHRNA3
ENSG00000145912	2540.66	1.18353	0.4188	2.82601	0.00471317	0.0346582	NHP2
ENSG00000263809	40378.1	0.819781	0.290165	2.82523	0.00472473	0.0347138	NA
ENSG00000123240	920.514	1.97489	0.699477	2.82339	0.00475189	0.0348981	OPTN
ENSG00000108448	525.769	2.1918	0.776693	2.82196	0.00477316	0.0350253	TRIM16L
ENSG00000006125	8748.11	0.874452	0.310196	2.81903	0.00481692	0.0353251	AP2B1
ENSG00000275023	4223.39	1.06093	0.376357	2.81895	0.00481807	0.0353251	MLLT6
ENSG00000168785	1619.35	1.38266	0.490634	2.8181	0.00483087	0.0353891	TSPAN5
ENSG00000151702	22150.2	0.817798	0.290625	2.81393	0.00489397	0.0357911	FLI1
ENSG00000113645	238.524	3.08453	1.09624	2.81373	0.0048971	0.0357919	WWC1
ENSG00000136100	3043.33	1.13911	0.404852	2.81365	0.00489818	0.0357919	VPS36
ENSG00000179241	2316.29	1.52743	0.543396	2.81089	0.0049405	0.0359969	LDLRAD3
ENSG00000102796	1130.22	1.76478	0.627842	2.81087	0.00494071	0.0359969	DHRS12
ENSG00000164659	2125.1	1.64898	0.586805	2.81011	0.00495249	0.0360676	KIAA1324L
ENSG00000162604	1785.39	1.32575	0.472448	2.80612	0.00501416	0.036395	TM2D1
ENSG00000104059	1545.77	1.52226	0.54252	2.80591	0.00501745	0.0364037	FAM189A1
ENSG00000196553	423.681	2.3792	0.848078	2.8054	0.00502543	0.0364464	CCDC196
ENSG00000122507	1760.64	1.37408	0.490265	2.80272	0.00506734	0.0367045	BBS9
ENSG00000148655	39954.7	0.899842	0.3211	2.80237	0.00507283	0.0367144	LRMDA
ENSG00000173950	2726	1.28997	0.460641	2.80038	0.00510431	0.0368557	XXYLT1
ENSG00000281100	118	4.3857	1.56646	2.79975	0.00511419	0.0368557	NA
ENSG00000089177	6244.19	0.933928	0.334154	2.7949	0.00519156	0.0373248	KIF16B
ENSG00000183814	949.636	1.71551	0.614162	2.79326	0.00521798	0.0374838	LIN9
ENSG00000166432	944.223	1.72201	0.616996	2.79095	0.00525534	0.0377366	ZMAT1
ENSG00000179240	361.127	2.71612	0.973498	2.79006	0.00526985	0.0377976	GVQW3
ENSG00000254959	605.724	2.07669	0.744326	2.79003	0.00527035	0.0377976	INMT-MINDY4
ENSG00000148400	8480.42	1.05136	0.376914	2.78939	0.00528071	0.0378463	NOTCH1
ENSG00000283515	6155.19	0.92741	0.332483	2.78934	0.00528148	0.0378463	NA
ENSG00000104518	2222.29	1.34123	0.481046	2.78814	0.00530115	0.0379716	GSDMD
ENSG00000139117	2812.68	1.18249	0.424336	2.78668	0.00532508	0.0381116	CPNE8
ENSG00000165406	2943.39	1.12392	0.403409	2.78605	0.0053354	0.0381698	2008-03-01
ENSG00000069869	2401.08	1.19237	0.428233	2.78441	0.00536257	0.0383484	NEDD4
ENSG00000145242	1190.89	1.53553	0.55151	2.78424	0.00536541	0.038353	EPHA5
ENSG00000006453	8537.61	0.867486	0.31188	2.78148	0.00541119	0.0386644	BAIAP2L1
ENSG00000033170	5798.91	0.932595	0.335328	2.78115	0.00541673	0.038676	FUT8
ENSG00000136854	936.22	1.73166	0.622648	2.78111	0.00541727	0.038676	STXBP1
ENSG00000068831	1965.8	1.28276	0.461264	2.78097	0.00541961	0.0386769	RASGRP2
ENSG00000056586	3906.4	1.02872	0.370163	2.77911	0.00545079	0.0388358	RC3H2
ENSG00000070018	3069.49	1.23216	0.443451	2.77857	0.00545983	0.0388525	LRP6
ENSG00000183010	865.464	1.73801	0.625545	2.77839	0.00546297	0.0388589	PYCR1
ENSG00000131914	233.284	3.48134	1.25327	2.7778	0.0054728	0.0389024	LIN28A
ENSG00000101019	2065.19	1.24538	0.448342	2.77776	0.00547355	0.0389024	UQCC1
ENSG00000178917	838.372	1.92983	0.694878	2.77723	0.00548245	0.0389339	ZNF852
ENSG00000050555	266.116	3.02335	1.09014	2.77337	0.00554793	0.0393347	LAMC3
ENSG00000089009	20982.6	0.771696	0.278481	2.77109	0.00558691	0.0395789	RPL6
ENSG00000145911	957.606	1.65448	0.59758	2.76863	0.00562923	0.0398301	N4BP3
ENSG00000137831	1679.98	1.34021	0.484311	2.76724	0.00565326	0.0399676	UACA
ENSG00000178921	3048.44	1.09817	0.397155	2.76509	0.00569075	0.0402164	PFAS
ENSG00000064933	1714.43	1.33376	0.482845	2.7623	0.00573954	0.0405118	PMS1
ENSG00000127080	1877.25	1.28668	0.465901	2.7617	0.00575019	0.0405705	IPPK
ENSG00000097046	1112	1.57044	0.569496	2.7576	0.0058227	0.0410156	CDC7
ENSG00000167766	2801.28	1.12796	0.409528	2.75429	0.00588193	0.041385	ZNF83
ENSG00000115183	3131.85	1.11711	0.405721	2.7534	0.00589793	0.0414785	TANC1
ENSG00000134897	1383.35	1.4532	0.527887	2.75286	0.00590764	0.04153	BIVM
ENSG00000137154	62325.6	0.716736	0.260558	2.75077	0.00594548	0.0417623	RPS6
ENSG00000072840	1007.09	1.93326	0.702879	2.75049	0.00595071	0.0417822	EVC
ENSG00000142089	1001.12	1.72663	0.628804	2.7459	0.0060346	0.0422506	IFITM3
ENSG00000186314	1814.93	1.29105	0.470197	2.74577	0.00603684	0.0422506	PRELID2
ENSG00000171456	6423.27	0.906819	0.330338	2.74512	0.00604885	0.0423176	ASXL1
ENSG00000122592	254.492	3.54936	1.29332	2.74439	0.00606236	0.0423781	HOXA7
ENSG00000015676	4519.07	0.976258	0.355963	2.74258	0.00609584	0.0425438	NUDCD3
ENSG00000268434	611.381	1.97631	0.721387	2.73959	0.00615152	0.0428981	NA
ENSG00000277277	89.907	5.05042	1.84499	2.73736	0.00619341	0.0431383	FAM243B
ENSG00000164675	143.912	5.67089	2.0727	2.73599	0.00621935	0.0432844	IQUB
ENSG00000162714	3265.98	1.08708	0.397711	2.73335	0.00626931	0.0435451	ZNF496
ENSG00000128731	9933.41	0.841553	0.307939	2.73286	0.00627879	0.0435935	HERC2
ENSG00000214940	2689.7	1.1235	0.411277	2.73173	0.00630034	0.0437031	NPIPA7
ENSG00000129675	7693.89	0.894402	0.327536	2.7307	0.00631995	0.0437817	ARHGEF6
ENSG00000146433	3000.68	1.12605	0.412393	2.73051	0.00632355	0.0437817	TMEM181
ENSG00000267368	1865.41	1.28477	0.470543	2.7304	0.00632581	0.0437817	UPK3BL1
ENSG00000073536	799.07	2.03158	0.744078	2.73033	0.00632705	0.0437817	NLE1
ENSG00000111676	3829.06	1.0141	0.371431	2.73026	0.00632852	0.0437817	ATN1
ENSG00000257207	1812.63	1.3188	0.483147	2.72961	0.00634091	0.04385	NA
ENSG00000284981	1451.59	1.38591	0.508043	2.72794	0.00637306	0.0440199	UPK3BL2
ENSG00000106006	228.075	3.32387	1.21865	2.72751	0.0063815	0.0440607	HOXA6
ENSG00000256671	1261.94	1.62375	0.595596	2.72626	0.00640562	0.0442097	LIMS4
ENSG00000069122	151.383	4.37332	1.60573	2.72358	0.00645783	0.0445348	ADGRF5
ENSG00000147604	22018.6	0.752514	0.276343	2.72312	0.00646688	0.0445795	RPL7
ENSG00000155313	7122.59	0.875588	0.321626	2.72238	0.00648145	0.0446465	USP25
ENSG00000149179	2484.29	1.16472	0.428197	2.72005	0.00652714	0.0448869	C11orf49
ENSG00000204290	68.9625	6.53195	2.40151	2.71993	0.00652951	0.0448869	BTNL2
ENSG00000163938	4625.88	0.989338	0.36383	2.71923	0.00654333	0.0449641	GNL3
ENSG00000198707	2456.63	1.21305	0.446241	2.71837	0.00656048	0.0450641	CEP290
ENSG00000185513	935.704	1.64908	0.607116	2.71626	0.00660241	0.0452986	L3MBTL1
ENSG00000113396	461.39	2.23685	0.823564	2.71607	0.00660624	0.045307	SLC27A6
ENSG00000173848	3862.45	1.02462	0.377766	2.71232	0.0066815	0.0457151	NET1
ENSG00000047410	20746.5	0.77023	0.284158	2.71057	0.00671681	0.0458666	TPR
ENSG00000110900	384.645	2.72101	1.00441	2.70906	0.00674733	0.046057	TSPAN11
ENSG00000148357	293.759	2.9122	1.07533	2.7082	0.00676496	0.0461411	HMCN2
ENSG00000186310	312.181	2.64162	0.975819	2.70708	0.00678783	0.0462609	NAP1L3
ENSG00000164114	461.581	2.22721	0.82303	2.70612	0.00680754	0.046377	MAP9
ENSG00000138442	1654.6	1.31762	0.48715	2.70475	0.00683566	0.0465322	WDR12
ENSG00000181163	51422.7	0.734385	0.271616	2.70377	0.00685581	0.0466329	NPM1
ENSG00000147274	12766.2	0.870195	0.321999	2.70248	0.00688243	0.0467957	RBMX
ENSG00000197763	411.094	2.65629	0.983302	2.7014	0.00690484	0.0468932	TXNRD3
ENSG00000100652	814.454	1.92042	0.711021	2.70094	0.00691444	0.04694	SLC10A1
ENSG00000155761	967.922	1.65145	0.611518	2.70058	0.00692194	0.0469434	SPAG17
ENSG00000204764	1557.66	1.3694	0.507086	2.70052	0.00692302	0.0469434	RANBP17
ENSG00000128266	402.875	2.34286	0.867669	2.70018	0.00693014	0.0469734	GNAZ
ENSG00000141510	3736.06	1.05042	0.389418	2.69741	0.0069882	0.0473485	TP53
ENSG00000175497	1281.76	1.44094	0.534397	2.69639	0.00700959	0.0474564	DPP10
ENSG00000169933	331.329	2.61322	0.969535	2.69534	0.00703175	0.0475695	FRMPD4
ENSG00000106013	264.259	2.85176	1.0585	2.69417	0.00705646	0.0476534	ANKRD7
ENSG00000065243	5428.54	0.917836	0.340843	2.69284	0.0070846	0.0477786	PKN2
ENSG00000203950	761.94	1.81048	0.672502	2.69216	0.00709905	0.0478574	RTL8A
ENSG00000189060	7533.13	0.863816	0.321008	2.69095	0.00712497	0.047995	H1F0
ENSG00000214967	2520.23	1.13479	0.421813	2.69026	0.00713971	0.0480571	NPIPA7
ENSG00000090565	2960.22	1.15076	0.427977	2.68884	0.00717016	0.0482248	RAB11FIP3
ENSG00000163430	2213.97	1.32003	0.491064	2.6881	0.00718589	0.0482945	FSTL1
ENSG00000130224	360.931	2.45296	0.913138	2.68629	0.00722495	0.0484996	LRCH2
ENSG00000117983	233.888	3.18605	1.18626	2.68579	0.00723583	0.0485539	MUC5B
ENSG00000123570	85.1743	5.2867	1.96904	2.68492	0.00725479	0.0486578	RAB9B
ENSG00000256977	1252.67	1.60886	0.599243	2.68482	0.0072569	0.0486578	LIMS3
ENSG00000170949	2350.66	1.29447	0.482461	2.68306	0.00729528	0.0488776	ZNF160
ENSG00000100038	1248.58	1.4658	0.546548	2.68192	0.00732001	0.0489678	TOP3B
ENSG00000103657	19322.5	0.755339	0.281718	2.68119	0.00733614	0.0490569	HERC1
ENSG00000076555	1022.88	1.9289	0.719799	2.67977	0.00736724	0.0491516	ACACB
ENSG00000109906	3912.33	1.29459	0.483174	2.67935	0.00737651	0.0491758	ZBTB16
ENSG00000198131	2640.65	1.20978	0.451932	2.6769	0.00743065	0.049461	ZNF544
ENSG00000101282	222.746	3.01664	1.12951	2.67074	0.00756836	0.050224	RSPO4
ENSG00000184634	6381.18	0.880333	0.329741	2.66977	0.00759024	0.0503501	MED12
ENSG00000115602	1682.86	2.40953	0.902667	2.66935	0.00759986	0.050387	IL1RL1
ENSG00000146350	1216.63	1.46603	0.549225	2.66927	0.0076016	0.050387	TBC1D32
ENSG00000175600	768.629	1.95827	0.733932	2.6682	0.00762597	0.0505218	SUGCT
ENSG00000197147	3441.43	1.06512	0.399203	2.66812	0.00762773	0.0505218	LRRC8B
ENSG00000100139	1981.87	1.23068	0.461317	2.66775	0.00763609	0.0505579	MICALL1
ENSG00000136859	529.684	2.13476	0.800575	2.66653	0.00766388	0.0507033	ANGPTL2
ENSG00000254726	1537.9	1.48957	0.558844	2.66545	0.00768848	0.0507889	MEX3A
ENSG00000163406	1328.99	1.51035	0.566871	2.66436	0.00771344	0.0509151	SLC15A2
ENSG00000160145	1796.24	1.26347	0.474375	2.66344	0.00773451	0.0510349	KALRN
ENSG00000119397	15644.5	0.817627	0.307169	2.66181	0.00777206	0.0512244	CNTRL
ENSG00000165300	305.747	3.06733	1.15289	2.66056	0.00780116	0.0513385	SLITRK5
ENSG00000231500	22610.8	0.763525	0.287337	2.65725	0.0078782	0.0517774	RPS18
ENSG00000132424	9612.84	0.810942	0.305189	2.65718	0.00787975	0.0517774	PNISR
ENSG00000139514	4500.72	1.24937	0.470253	2.6568	0.00788854	0.0517954	SLC7A1
ENSG00000173273	6997.22	0.959923	0.361324	2.65668	0.00789141	0.0517954	TNKS
ENSG00000233757	897.63	1.6401	0.617487	2.65609	0.00790523	0.0518666	NA
ENSG00000101605	470.705	2.2443	0.845252	2.65518	0.00792653	0.0519671	MYOM1
ENSG00000134954	3352.9	1.134	0.42728	2.654	0.00795431	0.05211	ETS1
ENSG00000136011	463.146	3.10649	1.172	2.6506	0.0080349	0.0525984	STAB2
ENSG00000100218	405.988	2.29357	0.865424	2.65023	0.0080437	0.0526202	RSPH14
ENSG00000042286	667.599	1.85133	0.699095	2.64819	0.00809245	0.0528559	AIFM2
ENSG00000187513	216.628	3.28875	1.24214	2.64765	0.00810525	0.0529197	GJA4
ENSG00000270011	764.479	1.75063	0.661681	2.64574	0.00815132	0.0531408	ZNF559-ZNF177
ENSG00000154134	506.017	2.1106	0.798014	2.64482	0.00817351	0.0532455	ROBO3
ENSG00000135747	1573.13	1.32175	0.50003	2.64334	0.00820919	0.0533981	ZNF670-ZNF695
ENSG00000130511	2722.57	1.08984	0.412418	2.64258	0.0082278	0.0534991	SSBP4
ENSG00000176532	120.561	4.09387	1.54936	2.64231	0.00823438	0.053502	PRR15
ENSG00000074660	1885.14	1.41028	0.533944	2.64125	0.00826009	0.053629	SCARF1
ENSG00000114739	2046.69	1.45654	0.551748	2.63986	0.00829407	0.0538095	ACVR2B
ENSG00000106144	2469.51	1.13239	0.429245	2.6381	0.00833716	0.0539897	CASP2
ENSG00000113657	999.066	1.56651	0.593804	2.63809	0.00833735	0.0539897	DPYSL3
ENSG00000198720	325.816	2.54542	0.967455	2.63105	0.00851227	0.0549589	ANKRD13B
ENSG00000141101	2890.41	1.08093	0.411076	2.62952	0.00855055	0.0551856	NOB1
ENSG00000196323	3768.44	1.03728	0.394517	2.62923	0.00855773	0.0552115	ZBTB44
ENSG00000035928	4913.23	0.975967	0.371276	2.62868	0.00857162	0.0552526	RFC1
ENSG00000138326	19924.5	0.732256	0.278572	2.6286	0.00857362	0.0552526	RPS24
ENSG00000105722	2852.26	1.06741	0.406103	2.62842	0.00857827	0.0552621	ERF
ENSG00000080608	5108.7	0.956711	0.364917	2.62172	0.00874862	0.0561518	PUM3
ENSG00000134419	12136.6	0.775553	0.295853	2.62142	0.00875653	0.0561611	RPS15A
ENSG00000219626	2267.58	1.17519	0.448333	2.62124	0.00876109	0.0561621	FAM228B
ENSG00000112739	8731.12	0.811638	0.309805	2.61984	0.00879723	0.0563334	PRPF4B
ENSG00000102221	1537.66	1.38287	0.527937	2.61939	0.00880865	0.0563334	JADE3
ENSG00000237693	713.01	1.77772	0.678998	2.61816	0.00884066	0.0564101	IRGM
ENSG00000183850	1243.82	1.54188	0.588918	2.61815	0.0088407	0.0564101	ZNF730
ENSG00000196867	599.838	2.43151	0.929867	2.6149	0.00892544	0.0569091	ZFP28
ENSG00000126070	5307.01	0.912247	0.349339	2.61135	0.00901848	0.0574273	AGO3
ENSG00000106263	8750.65	0.815698	0.312989	2.60616	0.0091565	0.0581481	EIF3B
ENSG00000175054	3233.03	1.02362	0.392846	2.60565	0.00916989	0.0581994	ATR
ENSG00000112655	2488.58	1.16266	0.446567	2.60356	0.00922619	0.0584628	PTK7
ENSG00000111371	7251.73	0.835265	0.320926	2.60267	0.00925002	0.0585711	SLC38A1
ENSG00000101200	52.7337	6.84758	2.63258	2.60109	0.00929286	0.0587996	AVP
ENSG00000196476	836.027	1.6557	0.6366	2.60085	0.00929924	0.0588186	C20orf96
ENSG00000101049	107.222	4.60236	1.77006	2.60011	0.00931946	0.0588823	SGK2
ENSG00000126870	2328.4	1.21183	0.466118	2.59983	0.00932695	0.0588987	WDR60
ENSG00000121716	2802.07	1.11893	0.430585	2.59864	0.0093594	0.059049	PILRB
ENSG00000075340	188.804	3.17927	1.2236	2.5983	0.00936855	0.0590853	ADD2
ENSG00000280077	167.447	3.35176	1.29034	2.59757	0.0093885	0.0591897	NA
ENSG00000171291	1081.78	1.78271	0.686753	2.59586	0.00943552	0.0594431	ZNF439
ENSG00000164062	2719.66	1.06854	0.41172	2.59532	0.0094503	0.0595147	APEH
ENSG00000141384	2565.6	1.34303	0.51826	2.59143	0.00955782	0.0600181	TAF4B
ENSG00000177303	723.978	1.9211	0.741389	2.59122	0.00956362	0.0600329	CASKIN2
ENSG00000003393	2185.91	1.13946	0.439839	2.59064	0.0095799	0.0600701	ALS2
ENSG00000134531	612.516	2.19858	0.848984	2.58966	0.00960711	0.0602191	EMP1
ENSG00000177551	124.122	5.62656	2.17354	2.58866	0.00963505	0.0603291	NHLH2
ENSG00000265681	22256.2	0.714155	0.275969	2.58781	0.00965878	0.0604342	RPL17
ENSG00000165392	3581.63	1.09188	0.422116	2.58668	0.00969069	0.0605903	WRN
ENSG00000185630	4941.6	1.19947	0.463904	2.58561	0.00972081	0.0607132	PBX1
ENSG00000198793	5767.86	0.868936	0.336088	2.58545	0.00972532	0.0607196	MTOR
ENSG00000254852	1891.39	1.3212	0.511074	2.58515	0.00973364	0.0607487	NPIPA2
ENSG00000221944	494.15	2.15361	0.833766	2.58299	0.0097948	0.0610003	TIGD1
ENSG00000152104	1535.77	1.37903	0.533967	2.58261	0.00980571	0.0610464	PTPN14
ENSG00000268643	3999.22	0.9637	0.373172	2.58246	0.00981001	0.0610514	NA
ENSG00000257103	7519.64	0.836136	0.323812	2.58217	0.00981825	0.0610808	LSM14A
ENSG00000163596	796.266	1.68253	0.651777	2.58145	0.00983863	0.0611857	ICA1L
ENSG00000048649	11862.7	0.89466	0.347104	2.5775	0.0099519	0.0617798	RSF1
ENSG00000163462	199.75	3.05731	1.18641	2.57693	0.00996809	0.0618583	TRIM46
ENSG00000129347	2794.72	1.08147	0.419719	2.57666	0.00997588	0.0618845	KRI1
ENSG00000164393	65.0368	6.23699	2.42081	2.5764	0.00998343	0.0619093	ADGRF2
ENSG00000135083	486.395	2.07044	0.804142	2.57472	0.010032	0.0621282	CCNJL
ENSG00000114742	4041.48	0.944655	0.367229	2.57239	0.0101	0.0625211	WDR48
ENSG00000057468	195.327	3.37596	1.31255	2.57206	0.0101096	0.062536	MSH4
ENSG00000155380	3163.32	1.00687	0.391561	2.57142	0.0101281	0.0626281	SLC16A1
ENSG00000157992	285.947	2.59461	1.00911	2.57117	0.0101355	0.0626519	KRTCAP3
ENSG00000153404	517.43	2.13316	0.830001	2.57006	0.010168	0.0627632	PLEKHG4B
ENSG00000166123	743.269	1.71448	0.667409	2.56886	0.0102034	0.0629374	GPT2
ENSG00000082269	3622.46	0.968818	0.377443	2.5668	0.0102643	0.0632066	FAM135A
ENSG00000153976	650.095	2.00559	0.782528	2.56296	0.0103784	0.0638356	HS3ST3A1
ENSG00000188859	280.5	3.25603	1.27089	2.562	0.0104071	0.0639899	FAM78B
ENSG00000118322	195.047	3.16373	1.23512	2.56148	0.0104228	0.0640411	ATP10B
ENSG00000224712	1894.9	1.3052	0.509711	2.56066	0.0104474	0.064163	NPIPA3
ENSG00000212123	183.178	3.9908	1.55856	2.56057	0.01045	0.064163	PRR22
ENSG00000186472	1705.18	1.25872	0.491876	2.55902	0.0104967	0.0644044	PCLO
ENSG00000083123	2080.62	1.16175	0.454183	2.55788	0.0105311	0.06457	BCKDHB
ENSG00000152818	19636.1	0.724592	0.283295	2.55773	0.0105358	0.0645757	UTRN
ENSG00000149328	222.855	3.01297	1.17824	2.55717	0.0105529	0.0646351	GLB1L2
ENSG00000116337	2944.91	1.12549	0.440648	2.55418	0.0106438	0.0650551	AMPD2
ENSG00000169992	1166.01	1.56359	0.61217	2.55418	0.0106439	0.0650551	NLGN2
ENSG00000169908	94.6648	5.87078	2.30151	2.55084	0.0107464	0.0656355	TM4SF1
ENSG00000109572	4181.38	0.94289	0.36979	2.5498	0.0107786	0.0657686	CLCN3
ENSG00000118246	1366.96	1.35205	0.530326	2.54948	0.0107885	0.0658003	FASTKD2
ENSG00000265590	2245.29	1.13015	0.443395	2.54885	0.010808	0.065896	NA
ENSG00000212907	11168	0.894195	0.350877	2.54846	0.01082	0.0659465	ND4L
ENSG00000182871	2800.9	1.03674	0.407086	2.54673	0.0108738	0.0661587	COL18A1
ENSG00000173988	260.156	2.99251	1.17516	2.54647	0.0108817	0.0661836	LRRC63
ENSG00000065485	1228.9	1.37841	0.541633	2.54491	0.0109305	0.0663641	PDIA5
ENSG00000105429	2097.71	1.23788	0.486803	2.54288	0.0109944	0.066729	MEGF8
ENSG00000196535	23721.3	0.761055	0.29936	2.54228	0.0110133	0.0668203	MYO18A
ENSG00000134644	11477.4	0.77184	0.304111	2.53802	0.0111481	0.0674972	PUM1
ENSG00000011258	3359.63	1.03943	0.409826	2.53628	0.0112037	0.0677313	MBTD1
ENSG00000270647	9772.34	0.764107	0.301273	2.53626	0.0112042	0.0677313	TAF15
ENSG00000119862	610.782	2.15536	0.850232	2.53503	0.0112437	0.0679109	LGALSL
ENSG00000134982	5350.64	0.876726	0.345958	2.5342	0.0112705	0.0680252	APC
ENSG00000150048	443.716	2.15106	0.849183	2.53309	0.0113062	0.0681937	CLEC1A
ENSG00000149485	4438.03	0.90282	0.357055	2.52852	0.0114546	0.068982	FADS1
ENSG00000279390	1003.38	1.51196	0.598489	2.5263	0.0115271	0.0692622	NA
ENSG00000224383	675.91	2.11017	0.835686	2.52507	0.0115675	0.0694358	PRR29
ENSG00000159079	2261.02	1.11832	0.442888	2.52506	0.011568	0.0694358	CFAP298
ENSG00000198185	594.313	1.84549	0.731145	2.52411	0.0115991	0.0695745	ZNF334
ENSG00000127995	1646.56	1.22375	0.484962	2.5234	0.0116226	0.0696533	CASD1
ENSG00000140511	243.445	2.88346	1.14598	2.51615	0.0118644	0.0709217	HAPLN3
ENSG00000125630	1410.83	1.30216	0.517817	2.51471	0.0119129	0.0711385	POLR1B
ENSG00000269035	214.058	3.02225	1.2019	2.51456	0.011918	0.0711401	NA
ENSG00000177084	9031.65	0.788293	0.313521	2.51433	0.011926	0.0711433	POLE
ENSG00000187742	3440.25	0.975113	0.38807	2.51272	0.0119803	0.0713938	SECISBP2
ENSG00000174989	2607.36	1.04284	0.415163	2.51189	0.0120087	0.0715144	FBXW8
ENSG00000125170	822.208	1.80258	0.719349	2.50584	0.012216	0.0725748	DOK4
ENSG00000100578	2230.39	1.10663	0.441827	2.50466	0.0122569	0.0727928	KIAA0586
ENSG00000181894	616.8	1.83701	0.733688	2.5038	0.0122867	0.0729312	ZNF329
ENSG00000131373	1252.8	1.35314	0.540446	2.50375	0.0122885	0.0729312	HACL1
ENSG00000259753	4213.93	1.46047	0.583406	2.50335	0.0123025	0.0729893	NA
ENSG00000134138	4032.2	0.931011	0.372189	2.50145	0.0123686	0.0733065	MEIS2
ENSG00000101445	5934.96	0.83544	0.334235	2.49956	0.0124349	0.0735741	PPP1R16B
ENSG00000115365	1658.95	1.2262	0.490776	2.4985	0.0124721	0.0737139	LANCL1
ENSG00000167658	87888.2	0.653505	0.261572	2.49837	0.0124765	0.0737139	EEF2
ENSG00000075711	6144.78	0.830623	0.332477	2.49828	0.0124797	0.0737139	DLG1
ENSG00000110987	1533.1	1.60015	0.640787	2.49716	0.0125191	0.0738717	BCL7A
ENSG00000112972	6618.55	0.883423	0.3542	2.49413	0.0126265	0.0744045	HMGCS1
ENSG00000105974	159.893	3.37524	1.35567	2.48972	0.0127844	0.0751313	CAV1
ENSG00000122484	2679.81	1.02661	0.412734	2.48733	0.0128705	0.0755354	RPAP2
ENSG00000136628	7740.06	0.789058	0.317343	2.48645	0.0129024	0.0756895	EPRS
ENSG00000169756	16939.1	0.907711	0.365128	2.48601	0.0129186	0.0757157	LIMS1
ENSG00000278599	884.224	1.79234	0.722368	2.4812	0.0130941	0.0766153	TBC1D3E
ENSG00000166226	6178.51	0.873975	0.352296	2.4808	0.0131089	0.0766764	CCT2
ENSG00000005187	4663.73	0.878187	0.354042	2.48046	0.0131214	0.0766977	ACSM3
ENSG00000274874	2746.63	1.08798	0.438851	2.47916	0.013169	0.0768731	NA
ENSG00000221988	520.564	1.96597	0.794793	2.47356	0.0133773	0.077854	PPT2
ENSG00000116353	772.406	1.63039	0.659488	2.4722	0.0134283	0.0780723	MECR
ENSG00000274419	914.434	1.57284	0.636345	2.47167	0.0134482	0.0780917	TBC1D3D
ENSG00000279377	73.3751	5.87256	2.37596	2.47166	0.0134487	0.0780917	NA
ENSG00000105640	26517.6	0.679556	0.274941	2.47164	0.0134495	0.0780917	RPL18A
ENSG00000152580	874.89	1.60626	0.652212	2.4628	0.0137858	0.0796987	IGSF10
ENSG00000048740	21771.9	0.682124	0.277149	2.46122	0.0138466	0.0800034	CELF2
ENSG00000143631	104.192	3.95606	1.60827	2.45982	0.0139008	0.0802632	FLG
ENSG00000148337	6665.79	0.8313	0.338243	2.4577	0.0139831	0.0806517	CIZ1
ENSG00000003989	1546.79	1.32461	0.539074	2.45719	0.014003	0.080713	SLC7A2
ENSG00000139146	4987.88	0.898531	0.365718	2.45689	0.0140144	0.0807252	SINHCAF
ENSG00000144868	830.064	1.79396	0.731075	2.45387	0.0141328	0.0812998	TMEM108
ENSG00000145431	3388.49	0.949894	0.387165	2.45346	0.0141488	0.0813652	PDGFC
ENSG00000091127	2248.62	1.08943	0.444133	2.45294	0.0141693	0.0814561	PUS7
ENSG00000243279	849.343	1.53974	0.628441	2.4501	0.0142818	0.0819671	PRAF2
ENSG00000259040	5806.5	0.82643	0.337792	2.44657	0.0144225	0.0826657	BLOC1S5-TXNDC5
ENSG00000149273	49806.7	0.644536	0.263549	2.4456	0.0144612	0.0828061	RPS3
ENSG00000143341	871.696	1.53465	0.628855	2.44039	0.0146714	0.0838164	HMCN1
ENSG00000285444	1794.19	1.2571	0.515205	2.44	0.0146873	0.0838525	NA
ENSG00000105372	17239.6	0.699071	0.286962	2.43611	0.0148461	0.0845372	RPS19
ENSG00000137513	2248.29	1.08146	0.444051	2.43544	0.0148735	0.0846656	NARS2
ENSG00000179195	2823.85	1.08351	0.445315	2.43314	0.0149687	0.0850962	ZNF664
ENSG00000156261	6454.02	0.819595	0.337235	2.43033	0.0150849	0.0856731	CCT8
ENSG00000196757	2006.02	1.09966	0.452685	2.42919	0.0151324	0.085915	ZNF700
ENSG00000181090	9763.22	0.731884	0.301338	2.42878	0.0151495	0.0859559	EHMT1
ENSG00000215472	22769.2	0.668751	0.275363	2.42862	0.0151566	0.0859661	RPL17-C18orf32
ENSG00000036549	4709.91	0.883199	0.363947	2.42673	0.0152357	0.0863325	ZZZ3
ENSG00000228253	21711.8	0.793034	0.326859	2.42623	0.0152567	0.0863949	ATP8
ENSG00000159261	67.8175	5.24184	2.16239	2.42409	0.0153467	0.0868483	CLDN14
ENSG00000174669	637.53	1.74174	0.718989	2.42249	0.0154148	0.0870919	SLC29A2
ENSG00000164742	307.232	2.6095	1.07735	2.42215	0.015429	0.0871439	ADCY1
ENSG00000165115	717.618	1.64589	0.679669	2.42161	0.0154518	0.0872448	KIF27
ENSG00000160867	168.882	3.10329	1.28201	2.42064	0.0154931	0.0874093	FGFR4
ENSG00000196468	42.223	6.97732	2.88251	2.42057	0.015496	0.0874093	FGF16
ENSG00000241978	2682.14	1.12099	0.46332	2.41947	0.0155432	0.0876185	AKAP2
ENSG00000153107	4665.83	0.867137	0.358443	2.41918	0.0155557	0.0876392	ANAPC1
ENSG00000135363	4127.99	0.982727	0.406248	2.41903	0.015562	0.0876392	LMO2
ENSG00000113649	10384.6	0.759295	0.313913	2.41881	0.0155714	0.0876476	TCERG1
ENSG00000114942	22722.3	0.666173	0.275419	2.41876	0.0155735	0.0876476	EEF1B2
ENSG00000157617	1614.45	1.24522	0.5156	2.41509	0.0157314	0.0884791	C2CD2
ENSG00000112246	172.626	3.06356	1.26917	2.41383	0.015786	0.0886945	SIM1
ENSG00000196693	1604.68	1.20177	0.497955	2.41342	0.0158037	0.0887278	ZNF33B
ENSG00000079999	2136.75	1.12996	0.46821	2.41336	0.0158062	0.0887278	KEAP1
ENSG00000100320	5924.33	0.80536	0.333756	2.41302	0.0158209	0.0887604	RBFOX2
ENSG00000214265	4636.21	0.879722	0.364643	2.41256	0.015841	0.0888087	NA
ENSG00000147130	4060.57	0.916578	0.3802	2.41078	0.0159185	0.0891283	ZMYM3
ENSG00000138385	8101.06	0.806555	0.334941	2.40805	0.016038	0.0896245	SSB
ENSG00000052841	8453.85	0.777123	0.323113	2.40511	0.0161676	0.0901462	TTC17
ENSG00000173535	1002.01	1.42804	0.593893	2.40454	0.016193	0.0902587	TNFRSF10C
ENSG00000196914	2803.47	1.21823	0.506764	2.40394	0.0162193	0.0903764	ARHGEF12
ENSG00000167720	1578.19	1.19492	0.497196	2.40331	0.0162474	0.0904751	SRR
ENSG00000137070	626.585	1.7506	0.728792	2.40206	0.0163031	0.0906872	IL11RA
ENSG00000157985	1934.57	1.23745	0.515249	2.40166	0.0163209	0.090715	AGAP1
ENSG00000176102	3167.72	0.940683	0.391891	2.40037	0.0163786	0.0908862	CSTF3
ENSG00000089154	7812.17	0.767562	0.319905	2.39934	0.0164245	0.091083	GCN1
ENSG00000171044	3744.15	0.89889	0.374831	2.39812	0.0164794	0.0913288	XKR6
ENSG00000159714	118.48	3.8408	1.60172	2.39792	0.0164886	0.0913443	ZDHHC1
ENSG00000093217	1655.46	1.27052	0.530058	2.39695	0.016532	0.0914458	XYLB
ENSG00000168137	11232.2	0.718306	0.299739	2.39643	0.0165554	0.0915306	SETD5
ENSG00000135966	3218.63	0.933098	0.389378	2.39638	0.0165578	0.0915306	TGFBRAP1
ENSG00000154096	296.877	2.52042	1.0526	2.39448	0.0166438	0.0918016	THY1
ENSG00000145014	1156.01	1.32997	0.555759	2.39306	0.0167083	0.092012	TMEM44
ENSG00000153904	901.843	1.46925	0.614417	2.39129	0.0167895	0.09227	DDAH1
ENSG00000166263	1184.69	1.31792	0.55115	2.39122	0.0167923	0.09227	STXBP4
ENSG00000175548	578.366	2.03109	0.849503	2.39092	0.0168063	0.0923178	ALG10B
ENSG00000186448	2352.26	1.13587	0.475295	2.38981	0.0168571	0.0925261	ZNF197
ENSG00000163714	9039.55	0.735836	0.308044	2.38874	0.0169063	0.0927502	U2SURP
ENSG00000214960	1297.95	1.51568	0.634814	2.3876	0.016959	0.0929222	ISPD
ENSG00000171634	17028.7	0.674859	0.282991	2.38473	0.0170915	0.09356	BPTF
ENSG00000187908	78.0207	4.47215	1.87801	2.38133	0.0172504	0.0942523	DMBT1
ENSG00000155511	236.211	2.6502	1.11301	2.38112	0.0172603	0.0942764	GRIA1
ENSG00000089123	1855.68	1.11971	0.470289	2.38089	0.0172709	0.0943051	TASP1
ENSG00000082458	327.273	2.27233	0.956265	2.37626	0.0174892	0.0953176	DLG3
ENSG00000198886	82543.4	0.744666	0.313981	2.37169	0.0177068	0.0964128	ND4
ENSG00000116717	2269.64	1.08375	0.457175	2.37054	0.0177622	0.0966542	GADD45A
ENSG00000051825	3170.62	0.95325	0.402249	2.3698	0.0177978	0.0967872	MPHOSPH9
ENSG00000111261	342.172	2.52036	1.064	2.36876	0.0178477	0.0969982	MANSC1
ENSG00000164066	723.776	1.59235	0.672443	2.36801	0.0178839	0.0971041	INTU
ENSG00000147100	307.924	2.70535	1.14258	2.36775	0.0178966	0.0971424	SLC16A2
ENSG00000178209	14145.9	0.684864	0.28932	2.36715	0.0179257	0.0972397	PLEC
ENSG00000139133	622.494	1.76251	0.744826	2.36634	0.0179651	0.0973628	ALG10
ENSG00000269026	3916.49	0.899255	0.380321	2.36446	0.0180562	0.0977349	NA
ENSG00000278879	240.481	2.75232	1.16502	2.36246	0.0181539	0.0982329	NA
ENSG00000197472	643.463	1.66826	0.706595	2.36098	0.0182267	0.0985964	ZNF695
ENSG00000127603	51905.6	0.627059	0.265623	2.36071	0.0182402	0.098608	MACF1
ENSG00000083720	3007.3	0.984842	0.417304	2.36001	0.0182743	0.0987196	OXCT1
ENSG00000105821	4189.8	0.885633	0.375308	2.35975	0.0182873	0.0987196	DNAJC2
ENSG00000213918	4026.53	0.899399	0.381155	2.35966	0.0182915	0.0987196	DNASE1
ENSG00000177542	469.825	1.90639	0.807942	2.35956	0.0182966	0.0987196	SLC25A22
ENSG00000004487	7242.06	0.770362	0.326496	2.35948	0.0183005	0.0987196	KDM1A
ENSG00000167685	867.821	1.56762	0.664642	2.3586	0.0183441	0.0988935	ZNF444
ENSG00000184515	63.1311	4.72748	2.00472	2.35817	0.0183654	0.0989774	BEX5
ENSG00000170681	181.154	2.92332	1.24025	2.35704	0.0184212	0.0991775	CAVIN4
ENSG00000115392	1451.86	1.2003	0.509259	2.35696	0.0184253	0.0991775	FANCL
ENSG00000134013	2983.23	0.94657	0.402048	2.35437	0.0185542	0.099779	LOXL2
ENSG00000132541	443.317	1.96159	0.833274	2.35408	0.0185688	0.099796	RIDA
ENSG00000164181	2824.9	1.59624	0.678282	2.35336	0.0186045	0.0998951	ELOVL7
ENSG00000099219	4088.41	0.885601	0.376563	2.3518	0.0186827	0.100253	ERMP1
ENSG00000173269	1932.86	1.12705	0.479852	2.34875	0.0188366	0.101036	MMRN2
ENSG00000198888	32859.5	0.83994	0.357772	2.34769	0.01889	0.101272	ND1
ENSG00000128050	4910.04	0.82797	0.353717	2.34077	0.019244	0.102702	PAICS
ENSG00000134569	325.329	2.24967	0.96108	2.34077	0.0192441	0.102702	LRP4
ENSG00000163738	1332.28	1.23137	0.526058	2.34075	0.0192451	0.102702	MTHFD2L
ENSG00000144713	17331.8	0.67211	0.287489	2.33787	0.0193942	0.103244	RPL32
ENSG00000179909	1543.88	1.19975	0.513249	2.33757	0.0194098	0.103295	ZNF154
ENSG00000138035	2199.12	1.0816	0.462915	2.33649	0.0194658	0.103562	PNPT1
ENSG00000085274	1556.07	1.20515	0.516011	2.33551	0.0195167	0.103737	MYNN
ENSG00000197119	1446.34	1.20184	0.514729	2.33489	0.0195489	0.103843	SLC25A29
ENSG00000117461	1471.04	1.25213	0.536548	2.33368	0.0196123	0.104119	PIK3R3
ENSG00000152953	1167.61	1.36839	0.58642	2.33346	0.0196239	0.104143	STK32B
ENSG00000072832	1217.08	1.44634	0.619853	2.33337	0.0196289	0.104143	CRMP1
ENSG00000125821	2389.91	1.02271	0.438524	2.33217	0.0196918	0.104382	DTD1
ENSG00000155530	448.091	1.92405	0.825156	2.33175	0.019714	0.104404	LRGUK
ENSG00000206052	827.499	1.48159	0.635657	2.3308	0.0197638	0.104636	DOK6
ENSG00000204406	6084.39	0.807519	0.346962	2.3274	0.0199442	0.105253	MBD5
ENSG00000167615	7294.94	0.868966	0.373681	2.32542	0.0200495	0.105635	LENG8
ENSG00000151651	2381.69	1.20386	0.517818	2.32486	0.0200792	0.105759	ADAM8
ENSG00000182095	23944.1	0.65306	0.281033	2.32379	0.0201369	0.105942	TNRC18
ENSG00000240747	890.718	1.50722	0.648611	2.32376	0.0201383	0.105942	KRBOX1
ENSG00000170262	397.791	2.03277	0.875585	2.32161	0.0202538	0.106417	MRAP
ENSG00000144935	665.754	1.67438	0.721296	2.32135	0.0202679	0.106417	TRPC1
ENSG00000196730	8997.28	0.803899	0.346306	2.32135	0.0202679	0.106417	DAPK1
ENSG00000111752	3867.76	0.908144	0.391548	2.31936	0.0203753	0.106823	PHC1
ENSG00000170153	1774.85	1.17991	0.508742	2.31927	0.0203806	0.106823	RNF150
ENSG00000160049	2440.71	1.01895	0.439502	2.31842	0.0204267	0.10696	DFFA
ENSG00000008710	3772.74	0.863135	0.372435	2.31754	0.0204743	0.107159	PKD1
ENSG00000196277	301.065	2.50091	1.08036	2.31487	0.02062	0.10782	GRM7
ENSG00000126790	604.525	1.68204	0.726653	2.31477	0.0206253	0.10782	L3HYPDH
ENSG00000100968	468.51	1.94525	0.840671	2.31392	0.0206721	0.108	NFATC4
ENSG00000198920	2024.94	1.37065	0.59265	2.31274	0.0207368	0.108208	KIAA0753
ENSG00000115946	1145.43	1.32862	0.574516	2.31259	0.0207454	0.108221	PNO1
ENSG00000140988	38798.1	0.633283	0.27388	2.31227	0.0207629	0.108279	RPS2
ENSG00000105202	3293.5	0.905954	0.391925	2.31155	0.0208025	0.10845	FBL
ENSG00000277611	276.069	2.43956	1.05558	2.3111	0.0208271	0.108509	NA
ENSG00000198952	4701.11	0.819634	0.354879	2.30962	0.0209094	0.108782	SMG5
ENSG00000130255	12225.5	0.682843	0.295667	2.3095	0.0209159	0.108784	RPL36
ENSG00000164045	1910.35	1.06098	0.46027	2.30512	0.0211601	0.10976	CDC25A
ENSG00000010803	4842.32	0.806111	0.349709	2.30509	0.0211614	0.10976	SCMH1
ENSG00000184110	35804.9	0.618764	0.268442	2.30502	0.0211652	0.10976	EIF3C
ENSG00000101868	7138.52	0.817424	0.354631	2.305	0.0211665	0.10976	POLA1
ENSG00000108262	2436.9	0.989949	0.429598	2.30436	0.0212023	0.109876	GIT1
ENSG00000166091	220.82	2.7531	1.19491	2.30403	0.021221	0.109878	CMTM5
ENSG00000143771	928.116	1.65182	0.717549	2.30204	0.0213331	0.110295	CNIH4
ENSG00000168495	2380.97	1.06389	0.462636	2.29962	0.0214698	0.11087	POLR3D
ENSG00000133706	7437.99	0.732972	0.318814	2.29906	0.0215016	0.111001	LARS
ENSG00000198938	29675.2	0.861727	0.375157	2.29698	0.0216201	0.111415	COX3
ENSG00000175322	1366.57	1.31261	0.571521	2.29669	0.0216363	0.111447	ZNF519
ENSG00000117791	313.577	2.25038	0.980189	2.29586	0.0216836	0.111577	2002-03-01
ENSG00000166681	4014.5	0.891431	0.38851	2.29449	0.0217624	0.111883	BEX3
ENSG00000115998	3675.6	0.863124	0.37643	2.29292	0.0218525	0.112238	C2orf42
ENSG00000140718	6929.19	0.740749	0.32316	2.2922	0.021894	0.112378	FTO
ENSG00000163239	353.78	2.10426	0.918033	2.29214	0.0218974	0.112378	TDRD10
ENSG00000148303	32485.5	0.61422	0.268498	2.28761	0.0221601	0.113359	RPL7A
ENSG00000152558	7335.33	0.73521	0.321511	2.28673	0.0222116	0.113522	TMEM123
ENSG00000067057	2526.75	0.958938	0.41967	2.28498	0.0223141	0.113979	PFKP
ENSG00000140057	151.225	3.1246	1.36789	2.28425	0.022357	0.114144	AK7
ENSG00000185100	558.435	1.78377	0.780914	2.2842	0.0223595	0.114144	ADSSL1
ENSG00000005801	1492.2	1.14968	0.503636	2.28275	0.0224448	0.114513	ZNF195
ENSG00000285854	16512.6	0.667559	0.292638	2.28118	0.0225381	0.114869	NA
ENSG00000197816	543.359	1.73941	0.762519	2.28114	0.0225404	0.114869	CCDC180
ENSG00000204514	5065.01	0.798787	0.350573	2.27852	0.0226958	0.115522	ZNF814
ENSG00000284526	1845.23	1.16469	0.511311	2.27786	0.0227351	0.115678	NA
ENSG00000111716	16467.5	0.667471	0.293036	2.27778	0.0227397	0.115678	LDHB
ENSG00000135486	78708	0.606377	0.266274	2.27726	0.0227705	0.115801	HNRNPA1
ENSG00000205609	35399.4	0.612755	0.269091	2.27713	0.0227785	0.115808	EIF3CL
ENSG00000112699	6822.13	0.744177	0.326886	2.27656	0.0228122	0.115945	GMDS
ENSG00000196263	497.773	1.86185	0.818487	2.27474	0.0229214	0.116432	ZNF471
ENSG00000250305	402.596	1.98336	0.872171	2.27405	0.0229631	0.116529	TRMT9B
ENSG00000109920	10055.3	0.688388	0.302724	2.27398	0.0229671	0.116529	FNBP4
ENSG00000176208	2253.07	1.0704	0.470855	2.2733	0.0230079	0.116701	ATAD5
ENSG00000273294	2051.8	1.11822	0.492223	2.27177	0.0231005	0.117041	C1QTNF3-AMACR
ENSG00000178904	3268.15	1.07871	0.474909	2.27141	0.0231223	0.117111	DPY19L3
ENSG00000260836	29622.6	0.613241	0.270168	2.26985	0.0232169	0.11742	NA
ENSG00000171502	1192.02	1.28315	0.565346	2.26968	0.0232273	0.117438	COL24A1
ENSG00000182774	29598.9	0.613208	0.270195	2.2695	0.0232379	0.117458	RPS17
ENSG00000251247	921.573	1.37708	0.60699	2.2687	0.0232868	0.117671	ZNF345
ENSG00000225968	276.761	2.3304	1.02836	2.26613	0.0234434	0.118393	ELFN1
ENSG00000167964	279.174	2.43136	1.07307	2.26581	0.0234631	0.118424	RAB26
ENSG00000135245	442.251	2.24264	0.98983	2.26568	0.0234707	0.118428	HILPDA
ENSG00000196305	5534.06	0.774799	0.342143	2.26455	0.0235404	0.118745	IARS
ENSG00000010818	14182.4	0.667248	0.2947	2.26416	0.0235645	0.118798	HIVEP2
ENSG00000174106	3039.86	0.898445	0.397508	2.26019	0.0238093	0.119686	LEMD3
ENSG00000185453	710.813	1.70411	0.754485	2.25863	0.0239062	0.120104	ZSWIM9
ENSG00000108578	2789.51	0.974759	0.431637	2.25828	0.0239279	0.120109	BLMH
ENSG00000156313	1726.82	1.25004	0.554274	2.25528	0.0241155	0.120812	RPGR
ENSG00000168813	1712.5	1.19275	0.528871	2.25527	0.0241165	0.120812	ZNF507
ENSG00000171453	4894.28	0.87199	0.386742	2.25471	0.0241517	0.120918	POLR1C
ENSG00000204420	913.827	1.37762	0.611236	2.25383	0.0242067	0.121159	MPIG6B
ENSG00000232125	93.911	3.75571	1.66831	2.25121	0.0243725	0.121813	DYTN
ENSG00000160991	1578.84	1.10927	0.492769	2.25109	0.0243798	0.121815	ORAI2
ENSG00000196109	122.371	3.33243	1.4806	2.25072	0.0244032	0.121883	ZNF676
[truncated: 16,510 more rows]

## Sheet: HSPC Signature Genes
ATP8B4
MYB
SETBP1
ANGPT1
SPN
KCNQ5
CALN1
ITGA4
RAB27B
GFI1
[truncated: 234 more rows]

## Sheet: CELLPHONEdb HE pops v LCMSeq
id_cp_interaction	interacting_pair	partner_a	partner_b	gene_a	gene_b	secreted	receptor_a	receptor_b	annotation_strategy	is_integrin	V_Hem|V_Hem	V_Hem|V_Mid	V_Mid|V_Hem	V_Mid|V_Mid	V_Endo|V_Hem	V_Endo|V_Mid	V_HSPC|V_Hem	V_HSPC|V_Mid	V_Hem|V_Endo	V_Hem|V_HSPC	V_Mid|V_Endo	V_Mid|V_HSPC	V_Endo|V_Endo	V_Endo|V_HSPC	V_HSPC|V_Endo	V_HSPC|V_HSPC	V_Hem|V_Inner	V_Hem|V_Outer	V_Inner|V_Hem	V_Inner|V_Mid	V_Mid|V_Inner	V_Mid|V_Outer	V_Outer|V_Hem	V_Outer|V_Mid	V_Endo|V_Inner	V_Endo|V_Outer	V_HSPC|V_Inner	V_HSPC|V_Outer	V_Inner|V_Endo	V_Inner|V_HSPC	V_Outer|V_Endo	V_Outer|V_HSPC	V_Inner|V_Inner	V_Inner|V_Outer	V_Outer|V_Inner	V_Outer|V_Outer
[truncated: 1,375 more rows]
