# Supplementary material for: Multi-layered Spatial Transcriptomics Identify Secretory Factors Promoting Human Hematopoietic Stem Cell Development
Source: Cell Stem Cell. 2020 Nov 5;27(5):822–839.e8. doi: 10.1016/j.stem.2020.08.004 (PMC7671940; doi:10.1016/j.stem.2020.08.004)
Supplement: Data S3. The Top 100 Gene Markers per AoV Single-Cell Dataset CL and Genes and Related Pathways for Subset Endothelial CLs, Related to Figure 4 [file mmc4.xlsx]

## Sheet: AoV Top 100 genes per cluster
	1/Endo1	2/Endo2	3	17	8	9	12	15	14/Peri	13	6	11/Hem	5	4	18	7	19	10/HSPC	16	20/PGC
0	HSPG2	GNG11	RGCC	ID4	NTS	HBE1	GPC3	GPC3	TAGLN	PTN	TUBA1B	FTL	H2AFZ	TFPI	TACSTD2	IGFBP3	IGFBP5	RPL34	TUBA1A	RPS19
1	SERPINE2	RPL10	PRCP	CLDN4	OIT3	HBA2	MEST	COL3A1	ACTA2	PEG10	HIST1H4C	C1QC	TUBA1B	EDN1	KRT19	TMSB10	GATA3	RPS19	MEG3	RPS18
2	SULF1	RPS18	TMSB4X	EMX2	FGF23	HBZ	COL3A1	MEST	MYL9	H3F3B	RPL41	SAT1	RANBP1	ARL4A	CLDN4	VIM	H3F3B	RPS18	NNAT	APOE
3	SRGN	TMSB4X	HSPB1	MEST	CXCL2	HBG2	H3F3B	ID2	MAP1B	CYP26A1	EEF1A1	AIF1	PCNA	HMGN3	PERP	PRND	S100A11	RPS27	TUBB	POU5F1
4	RNASE1	RPL32	SOCS3	TNFRSF12A	COTL1	HBA1	TMSB15A	COL1A1	LGALS1	IGFBP5	STMN1	TYROBP	TOP2A	TSPAN5	RPS27	ESM1	GCM2	RPL3	RGS4	NDUFAB1
5	RAMP2	RPS19	TIMP3	KRT18	BAG3	AHSP	PTN	IGFBP5	COL1A1	CRABP1	H2AFZ	SPP1	HIST1H4C	EMCN	H3F3B	TCF4	PTH	RPS14	RGS2	RPS14
6	BST2	IGFBP7	ICAM1	GSTP1	ACP5	MT2A	KCNQ1OT1	HMGB2	TPM1	MEST	MIF	CD68	CENPK	NTS	KRT8	TMSB4X	SDC2	RPL21	TUBB2B	BSG
7	GJA5	RPS2	HSPA1A	CYR61	LDHA	MT1G	CRABP2	SPRR2F	CRABP1	COL1A2	RPL18A	C1QA	UBE2C	SOX4	KLF5	HEY1	TNFRSF12A	RPLP1	H3F3B	RPL37A
8	TFPI	PRCP	DNAJA1	WFDC2	DNAJA1	GYPA	COL1A1	RBMX	DSTN	TSC22D1	CDK1	HMOX1	BIRC5	SDPR	GSTP1	COL15A1	ATP6AP2	RPL32	SST	LAPTM4A
9	TSPAN7	COTL1	SDPR	ITM2C	AP1S2	MT1H	MDK	BEX1	COL1A2	TUBA1A	TUBB	LGMN	ACTB	MMRN1	KRT18	CALM1	FLRT3	RPL12	RAN	RPS27
10	ELN	RPL3	BAG3	GATA3	DDIT4	GYPC	TUBA1A	PTN	CALD1	GPC3	UBE2C	APOE	ZWINT	TMSB4X	HMGA1	COL4A2	GPR160	RPL7	STMN2	CEBPZ
11	BHLHE40	S100A16	PMAIP1	KRT8	CCL2	MT1X	TPM1	NGFRAP1	TPM2	SFRP2	TYMS	GLUL	TYMS	NR2F1	RPL34	ACTB	FABP5	RPS6	ASCL1	MKRN1
12	FN1	MARCKSL1	HSP90AB1	HMGA1	AKR1B1	GYPB	CYR61	SFRP1	HSPA5	LGALS1	CKS1B	HPGDS	RPL8	CYR61	PPDPF	COL4A1	PTN	NCOA7	BEX1	RPL21
13	CD99	RPL18A	CCL2	CD24	HSPB1	SLC25A37	PCOLCE	H3F3B	FRZB	TUBB2B	CFL1	GPX1	CDK1	PRCP	IGFBP5	C1orf54	MAFB	RPS3A	CADM1	RPSA
14	CLEC14A	CLDN5	ITM2A	CLDN3	HSPE1	BLVRB	HMGB1	KRT8	HES4	H1F0	SDPR	GPR34	PFN1	CTHRC1	SOX2	CD93	CD9	AIF1	PEBP1	L1TD1
15	DDIT4	RPS17	DNAJB1	ALDH1A1	BNIP3	HBM	NGFRAP1	KRT18	FSTL1	HSPA5	TOP2A	CD36	DTYMK	NR2F2	RPS14	GSN	PAX1	RPS2	TMSB15A	RPL34
16	TMEM100	RPL12	MARCKS	LHX1	SDCBP	PRDX2	COL1A2	TPM1	GPC3	CRABP2	KPNA2	LIPA	CKS1B	BTG1	RCN2	SNX3	NDUFA4	RPL23A	LINC00682	PQLC3
17	TM4SF1	RPL6	CD200	CITED2	PPP1R15A	MT1E	RPL34	ID4	MYL6	SPOCK1	PRCP	C1QB	HMGB1	MARCKS	RPL21	TM4SF18	MALAT1	RPS12	MLLT11	RPL3
18	S100A6	ACTB	GNG11	CLDN6	CXCL3	ALAS2	VCAN	QPRT	CPE	RPL21	HMGB2	SLC40A1	GGH	NRP2	ID4	MYL12A	KRT18	RPL5	SCG5	RPS4X
19	AQP1	SDPR	ID3	HERPUD1	CACYBP	FTH1	CTGF	LGALS3BP	PCOLCE	GEM	RPS9	HSPA1A	TUBB	NFIB	CLDN6	ACTG1	ATP1B1	RPL11	CALM2	ADRM1
20	RHOB	RPL5	UBC	LDHB	FCN3	SMIM1	NR2F1	APOE	FBLN5	TUBB	ARF5	SRGN	RAN	GADD45B	RPS27A	CDH5	COX5B	ARHGDIB	TUBA1B	RPL27
21	ANXA1	RBP1	TNFSF9	PEBP1	ICAM1	RGCC	IGFBP5	TNNT1	GMDS	EGFL6	RPS2	PSAP	SMC4	DNAJB1	RPL3	CAV1	HINT1	RPL31	CKB	SOD1
22	JUNB	RPL35A	IFI16	SDF2L1	HSPD1	SLC25A39	HSP90AA1	MDH1	MYH10	PCOLCE	MARCKS	FTH1	PBK	SEPP1	ELF3	UACA	ITM2C	RPS28	MAP1B	GLIPR2
23	EDN1	RPL37	NFKBIA	ENO1	HSPA1B	MT1F	FOS	TMSB15A	SPARC	MDK	RGCC	CD14	PTTG1	ANXA2	LSM7	IGFBP2	GSTP1	RPL13	FAM162B	MDH1
24	FSTL1	VIM	HSP90AA1	TSPAN6	IRF1	TMEM14C	PPDPF	MDK	SNAI2	CSRP2	GNG11	ASAH1	RRM2	LIMS1	MEST	SOX17	UQCR10	RPL27A	CHGA	C1QBP
25	HEY2	MARCKS	HSPH1	CTGF	HSPA1A	HBG1	RPL21	HIST1H4C	LAPTM4A	MAP1B	PPIA	CYBA	AURKB	S100A10	RPL13A	RGCC	ATP6V0B	RPS4X	DLK1	TCL1A
26	IGFBP4	TIMP3	JUNB	MT-CO2	HLA-E	COL4A2	TUBB	TNNI1	ANXA2	HMGN1	RPL26	LY96	MAD2L1	PLA2G16	MDK	GNG11	SKP1	RPL10A	PSIP1	PCSK1N
27	LTBP4	RPL11	COTL1	TUBB2B	AP2S1	HMBS	LDHB	WT1	ACTG2	SNRPE	PRDX2	LAPTM5	RPS3A	CD200	CLDN3	EFCAB14	EZR	CD74	HSP90AA1	MEG3
28	SRP14	RPS7	ARHGAP29	TACSTD2	HSP90AA1	HEMGN	NNAT	H2AFY2	INHBA	RPL34	HMGB1	HSPA1B	NUSAP1	PON2	RPL10A	MYL6	ATP5J	VAMP8	ALCAM	TOMM7
29	IFITM3	MYL12A	ELK3	KRT19	TPI1	SLC4A1	TPM2	CRABP2	TPM4	PITX2	NUSAP1	MT-CO1	SNRPD1	SLC40A1	LSM5	EFNA1	ID4	RPL13A	USMG5	RNPEP
30	COL1A2	EEF1A1	COL4A1	MSMO1	NFKBIA	CAV1	CRABP1	HMGN1	TNMD	UQCRH	PCNA	NPL	KPNA2	RAMP2	RPL7	IL3RA	KRT19	SH3BGRL3	HMGB1	CYCS
31	CRIP2	RPL13A	HSPA8	HSPA5	MRPL18	FAM210B	FRZB	HMGB1	COL3A1	VIM	RPL22	CCL3	ACTG1	HSPA1A	SERPINF1	MAP1B	NDUFA1	RPL29	PHOX2B	NDUFC1
32	FAM198B	ELK3	HES1	RPL7	HSPA5	TM4SF18	MALAT1	RPS27	ID2	NGFRAP1	BIRC5	RGS2	COTL1	SNCA	CRABP2	HES1	CLDN6	RPS24	GAL	HNRNPF
33	IL33	RPL7	EMCN	BNIP3	RDX	TCF4	SDC2	CDCA7L	ID3	RPS19	S100A16	DUSP2	HMGB2	ZNF521	TSPAN6	LGALS1	LRPAP1	RPL36A	TIMM8B	RPS23
34	PECAM1	RPL14	MEF2C	MYO6	DNAJB1	YBX1	RBMX	PNISR	TSC22D1	TSHZ2	UBE2L3	HSPA6	DYNLL1	ELK3	EZR	MCAM	NDUFC1	BTF3	NDUFA11	RPL37
35	TMSB10	RPL19	HLA-E	IDI1	IFITM3	OAZ1	QPRT	EZR	ANXA1	SFRP1	RALA	DAB2	NAA38	CTGF	DLK1	CXCR4	CRABP2	EIF4A2	ISL1	UQCRH
36	SLC9A3R2	RPL35	IRF1	PKM	HSPH1	GYPE	SRP14	APLP1	CARMN	TMSB15A	HNRNPA1	FOLR2	HAPLN1	ID3	RND3	ARHGAP29	RALB	RPL36	IFI27L2	RPL7
37	RPS6	RPL41	ACTB	NDUFA5	SELK	HBQ1	HSPA5	SHISA3	PTN	MALAT1	ITM2A	RGS10	PTMA	WWTR1	RPS3A	GJA4	VAMP8	RPS11	CDKN1C	RPS7
38	POU4F1	CD200	PCDH17	RPS27	ENO1	UROD	TCEAL7	S100A10	APOE	PDGFRA	COTL1	ABCG2	DKC1	LDB2	FAM60A	PFN1	YPEL5	RPS15A	MORF4L1	SNRPE
39	SLC2A3	RPL29	TM4SF18	HMGN1	CLEC1B	GMFG	PEG10	PEG10	SDC2	NPM3	RPL10	NFKBIA	GMFG	PCAT19	RPS19	MYL12B	CISD1	RPL37	YWHAQ	RPL8
40	ID2	GYPC	HERPUD1	QPRT	RPL36	ARHGAP18	HMGB2	2007-09-01	MGP	IL11RA	TIMP3	BLVRB	CENPF	MEOX2	LMO4	MLF1	COX6B1	RPS5	HACD3	TMED10
41	KCTD12	RPS15	MRPL18	NDUFA4	NFKBIZ	GNG11	ID2	CYR61	TMSB15A	CBX1	HAPLN1	CCL4	XRCC5	RBP1	RPL18	LAMC1	CDK2AP2	RSL24D1	RTN3	RPS6
42	IGFBP3	RPL37A	HSPE1	ID2	GPX1	TUBA1A	SPARC	COL9A3	CTGF	RPS27A	TUBA1A	RNASE6	TK1	VWF	MEG3	CLDN5	PLAT	RPS27A	TLX2	PDPN
43	CTNNAL1	RPS14	TNFRSF10D	EIF5	HSP90AB1	LYN	SKP1	SKP1	KCNQ1OT1	COMMD6	DTYMK	ATP6V1F	MAGOHB	KDR	DSP	MARCKSL1	KRT8	RPS17	STMN4	RPL36A
44	MALAT1	NRP2	SGK1	GADD45A	HSPA6	BPGM	TAGLN	PCOLCE	TUBA1A	EBF2	COX8A	TMSB4X	UBE2T	PLAT	HNRNPDL	SMS	SPCS2	BST2	CHGB	SET
45	DSTN	ATP5E	MYL6	SCOC	CKS2	CA2	SRSF3	MT-CO2	UGDH	RBM39	UBE2S	CTSL	RALA	FLRT2	CD24	STC1	COX7B	RPS23	LDHB	ITM2C
46	BCAT1	TMSB10	HSPA1B	FAM60A	HIF1A	FECH	MEIS1	NPY	FILIP1	COL1A1	ZWINT	MS4A7	RAD51AP1	MDK	WFDC2	GFM1	CITED2	RPS8	MARCKSL1	SLC25A5
47	KLF2	SOX4	SNX3	PDIA6	PHGDH	FAM213A	TTC3	MT-ND4	2007-09-01	TAGLN	ATP5G2	TREM2	CDK4	LTBP1	PDLIM1	SPTBN1	TIMP3	RPL35A	CELF4	ACTG2
48	DKK2	RPS9	COL15A1	GPC3	STIP1	UXT	LSM5	BST2	MDK	EDNRA	IDH2	NEAT1	VBP1	HHEX	RPL27A	UNC5B	UQCRFS1	RPL4	PCSK1N	LSM5
49	ANKRD37	RPL36	PIM3	TGIF1	GAPDH	SPRY1	HMGA2	SARAF	TUBB	LAPTM4A	PMAIP1	DUSP1	BCHE	HAPLN3	TNFRSF12A	QPCT	NDUFA6	PABPC1	UBB	RPL35
50	WSB1	EGFL7	CLDN5	TFPI2	UGCG	SDPR	MORF4L1	NPM1	BLVRA	HNRNPDL	SLC25A6	ARPC3	LSM3	NNAT	SRP14	SOX7	PEBP1	RPL19	SNRPN	PRDX1
51	CALCRL	PROX1	CNN3	RPS27A	SYAP1	COL4A1	RCN2	SPARC	PPDPF	METTL9	PFN1	CSTB	PAICS	HSPB1	RPL14	TUBA1A	LDOC1	RPL27	DGUOK	ASRGL1
52	MMP2	RPS28	MYL12A	S100A13	PDIA6	NUDT4	ITM2C	ERH	SOD3	TMA7	UBE2T	VAMP8	HMGB3	ADD3	HMGN1	RGS3	SLC2A1	PSME1	GULP1	SDCBP
53	EGR1	RPS12	HSPD1	SNAPC1	SNX2	RP11-797H7.5	SNAI2	RPL21	MEST	PRDX2	AURKB	APOC1	SNRNP40	SNCG	HIST1H2AC	GJA1	ESRRG	SPI1	ACTC1	RPL18
54	IGF2	ANXA2	HSPA5	ARL4C	PDIA3	PHLDA1	DNAJB1	UBE2I	MSMO1	SPARC	UTRN	GPR183	SRD5A3	ANXA4	NAP1L1	ARPC2	COX7A2	CYTL1	RANBP1	RPL4
55	ZFP36	CAV1	PCAT19	CYB5A	LDB2	GNAI2	HSPA8	RPL34	ID4	LRRC17	CENPF	CD63	TMEM88	MEF2C	COL2A1	HLA-B	PSMB6	CD164	NGFRAP1	RPL23A
56	ARGLU1	RPL27	LDB2	NPM1	ATF3	SLC25A13	EIF4A2	MT-ND3	ACTB	RPL3	NR2F2	MS4A4A	RPL13	GIMAP4	VCAN	FLT1	ATP6V1G1	HMGA1	NOVA1	RPS16
57	WBP5	EIF3E	MAFF	RPL21	HERPUD1	STRADB	ATP6V1G1	RPS27A	SULT1E1	ITM2C	RPS17	BAG3	PRKDC	TEK	CKB	ARHGAP18	NDUFB2	ARPC3	VBP1	COL4A3BP
58	MYL12B	PHLDA1	LIMCH1	GPR160	PTMA	MPP1	TBCA	RPL7	PDLIM7	C14orf1	TM4SF18	NR4A2	PSMA4	JUN	HMGB1	DLC1	XBP1	RPL14	EIF1B	RAN
59	EGFL7	VAMP5	EIF1	GSTM3	MRC1	SELENBP1	BEX1	ATXN10	EIF1	MEIS1	RPS18	IFNGR1	DLGAP5	PLPP3	PEBP1	AFAP1L1	NDUFAB1	FERMT3	CFAP20	POLR2I
60	NR4A1	RPL27A	SMAGP	TPI1	SF3B6	LAMC1	CBX1	HDAC2	LDHB	KCNQ1OT1	H1FX	SDCBP	RPS3	CD47	RAB11FIP1	C8orf4	SELK	RPS7	APLP1	RPS15A
61	EMP3	HNRNPA1	ATF3	HMGCS1	SEPP1	PCDH17	RGS2	PRDX6	VCAN	TAC1	PTTG1	NINJ1	DUT	TGFBR2	TTC3	SPRY1	VMO1	RPS29	RWDD1	RPS5
62	CD9	NR2F2	CD93	HMGA2	UBB	TMSB4X	SUB1	CFDP1	EID1	MZT2B	COL4A1	HSP90AA1	SMAD1	CITED2	HOTAIRM1	CD24	ARID3A	GPX1	HNRNPA0	RPS24
63	BGN	RPS5	TCF4	MT-ND4	RPL23A	MDH2	LSM7	MT-CO1	USMG5	RPS27	PCDH17	CTSC	ARL6IP1	MMP16	RPS7	TIMP3	EIF1	PFN1	SARAF	NAE1
64	TAGLN2	NTS	NR2F2	FDFT1	SOCS3	CLDN5	EGR1	RPL23	SKP1	HMGB1	HN1	LGALS1	DDX39A	ALDH2	RBMX	ADGRF5	VAPA	FAM60A	DBH	RPS20
65	FXYD5	ADD3	APLNR	PEG10	XBP1	ATP5E	TOP2A	SRSF3	CRABP2	LDHB	NPM1	CXCL8	YWHAH	HYAL2	NDUFA5	RHOC	MYBPC2	HSD17B11	H2AFY	SEC63
66	EFNB2	RPL4	VAMP5	UQCR10	ANKRD37	NCOA4	UBB	SAE1	ITM2C	BASP1	FTH1	SPI1	BUB3	PHIP	PTTG1	FSCN1	PYY	ICAM3	UBL5	RPL14
67	PTPRB	MEF2C	C8orf4	ID1	RPS28	MTIF3	UGDH	MIF	ACTC1	SH3BGRL3	COL4A2	ARHGDIB	MRPL50	PTRF	SNRPD2	A2M	FKBP2	RGS10	GNG3	DCUN1D5
68	FOS	GMFG	COL4A2	PPDPF	HAPLN1	TIMP3	2007-09-01	HMGA2	DDR2	PDIA6	PGAM1	CCL4L2	GYPC	GIMAP7	EIF5	SOX11	COX7C	HSPD1	KIF5C	NDUFB4
69	CYP26B1	CMTM3	RDX	HINT1	DDIT3	MAP1B	CKS2	TRA2A	PTMS	PTMA	ARHGAP29	IER5	HACD3	FOXP1	ZFAS1	MYH9	PERP	RPS21	PLP1	NMT1
70	TSC22D1	SLC25A6	TMEM88	SOX4	SDPR	COL15A1	HMGN1	MYRF	PLS3	NAP1L1	MAD2L1	SEPP1	SRSF3	APP	SPINT1	HSPG2	GBP2	RGS18	DYNLT1	TMEM123
71	FAM43A	YBX1	S100A16	MRPL3	PFN1	PA2G4	TUBA1B	HNRNPM	HMGA2	MLLT11	A2M	DNAJB1	HSPA8	APLNR	LITAF	PGF	SLC25A5	SYPL1	SF3B2	ATP5A1
72	MMRN2	PFN1	ID1	LSM5	PMAIP1	FUS	RANBP1	CALM2	KRT8	TRPS1	CCDC85B	LY86	SKA2	FCGRT	CDC42EP3	CD63	WFDC2	RBMX	MAB21L1	SCGB3A2
73	SMAD6	LDB2	RPL13	IVNS1ABP	ADM	CTSE	PEBP1	HNRNPA0	FN1	C19orf43	MARCKSL1	ATP6V0B	PSMB3	ICAM2	RPL23A	MMD	FHL1	NPM1	NONO	ATP1B3
74	TGM2	STMN1	SERTAD1	H3F3B	MORF4L2	SUPT4H1	H2AFY2	CCND2	COMMD6	RPS12	CLDN5	PFDN5	HMGA1	FOXC1	RAN	UBE2J1	IL11RA	RPS13	GAP43	AIMP1
75	PLAC9	FAM213A	MCL1	RAN	DAB2	MAST4	MEIS2	EGR1	CSRP2	FTH1	PHLDA1	VSIG4	CDC20	SMAGP	SNRPF	PLEKHA1	SON	LIMD2	CNBP	RPL7A
76	CPE	MYL6	ENG	ELF3	EIF3I	GGNBP2	CACYBP	PRMT1	ZFHX3	SUB1	TPX2	CSF1R	CBX3	HLA-E	EPCAM	PECAM1	KLHL24	ANP32B	MALAT1	TIMM10
77	DUSP1	BTF3	ARID5A	TPD52L1	EGFL7	MYC	HNRNPM	RPL35	FIBIN	MPHOSPH6	MKI67	AGR2	CCT4	C1orf21	RPS6	ACKR3	SERBP1	HIST1H2AC	POSTN	RPL10A
78	HHEX	NAA38	PHLDA1	GPRC5A	HNRNPM	STMN1	HNRNPK	TUBA1B	RCN2	HES1	GNAI2	PLEK	SMC2	EGFL7	MDH1	FILIP1	PGF	RPSA	ATP5H	CENPH
79	EPAS1	RPS21	JAK1	RSL24D1	BEX1	PREX1	DDR2	MFGE8	PEG10	UGDH	HMGA1	CREG1	CCNB2	SLC38A2	S100A11	PTRF	NDUFA5	RPL39	NEFM	RPLP1
80	CAPZA2	RPL10A	HSPA6	HMGB3	ZFP36	RTN4	HSPE1	ISL1	H2AFZ	OGN	CCND1	CYBB	S100A16	GMDS	CADM1	TSPAN13	TSTD1	RPLP0	PTN	CCNDBP1
81	OCIAD2	CCL21	GNAI1	AKR1B1	CLIC1	CCNDBP1	ADH5	RPS14	CSRP1	WT1	RPL17	CAPZB	ENO1	PLVAP	HNRNPA3	PODXL	NMT2	MLLT3	GNAS	CCT2
82	F2R	RPL23A	IGFBP7	SKP1	TM4SF1	S100A16	TSHZ2	KCNQ1OT1	PHPT1	TUBB2A	RPLP1	BIN1	CCNA2	TMCC3	BTG3	ATP5E	CCDC74B	RPS9	RBMX	RPS10
83	CBLN2	YWHAE	RPL10	MT-ND2	RPL35A	EFCAB14	PDGFRA	RPL18	IGFBP7	HIST1H4C	DUSP6	MAFB	TM4SF18	HSPA6	RPL12	MGST3	PDHB	GMFG	RNF5	CD9
84	BTG2	NPM1	UBB	SELK	HSP90B1	CTHRC1	MLLT11	HNRNPDL	KRT10	SRSF5	FSCN1	GADD45B	EIF2S1	PMP22	TMSB15A	HLA-A	MZT2B	RPL8	TUBB2A	RPS29
85	PTGS2	RPL18	MYO6	CAMK2N1	HSPA8	ABL2	SNRPD2	SF3B6	NGFRAP1	BNC2	ILF2	OAZ1	CLDN5	PTPRE	AKAP9	SLC9A3R2	SEC62	LDHB	NDUFB8	EXOSC8
86	LMO2	CHCHD2	ACTG1	MPC2	DNAJA4	YWHAH	SRSF11	CKS1B	MORF4L1	SNRPN	IGFBP7	UBC	TPX2	BMP4	RPS8	SPARC	CRBN	TMX1	YWHAE	TMBIM6
87	C8orf4	FABP5	C1orf54	RBM47	ZFAND2A	FAM50A	RSPO3	UBE2C	IL11RA	RPL13A	ANXA2	RAB32	KIF20B	PECAM1	CTGF	GNAS	NDUFB5	CXCL10	CRYAB	RPS17
88	ALDH1A1	CTHRC1	GMFG	AKIRIN1	RGS2	KLF1	TRA2B	HMGN2	HMGN1	COX20	SMC3	MALAT1	SUMO1	GNG11	SDC2	ARHGDIB	CLDN4	EEF1B2	PTMS	BARD1
89	EMCN	EIF5A	CACYBP	DMKN	RPL35	PLEKHA1	JUN	CYTL1	PALLD	RBMX	TCF4	MT-ATP6	GMNN	LIMCH1	RPL35A	YWHAH	SRSF5	RPL10	HNRNPK	NDUFV2
90	GJA4	AP2S1	HAPLN1	SRSF5	MYCT1	RAB13	FSTL1	LMO4	SEC61G	SGCE	HSP90AA1	FCGRT	PHLDA1	VCAN	UQCR10	ELOVL5	ATP5C1	RPL23	STMN1	RPL11
91	PALMD	CCND1	SOX7	MAL2	MAFF	TIMM10	PCDH18	MT-CO3	C1orf198	TPM1	HSPA1A	CD74	IDH2	ATP6V0E1	RPS21	NID2	YWHAQ	MT-CO2	KIF21A	RPS28
92	KLF4	EIF4A1	CXCL2	HSPE1	RPL12	FIS1	LAPTM4A	RBM39	OST4	ACTG1	RRM1	CD53	LMNB1	CALCRL	RBM39	CTHRC1	SMDT1	CXCL3	TMEM59	COX7A2
93	CXCR4	ARHGAP29	RALA	ORC4	TFPI2	PSMB2	ST13	LUM	HSP90B1	NDUFA1	GYPC	PPP1R15A	BID	IPO11	TPBG	RASGRP3	ALCAM	PTPRC	LITAF	VIMP
94	PDLIM1	RPS26	AKAP12	MDH1	VAMP5	UACA	MXRA8	NR2F2	MRPS6	2007-09-01	CKS2	CD83	ATP5B	AP1S2	SAT1	EFNB2	SARAF	DNMT3A	DYNLL1	RPS13
95	TPM2	RPS25	FSCN1	SNRPF	GSTO1	IQGAP2	MSMO1	FOS	GLIPR2	HINT1	NME1	FABP5	PRCP	PLSCR4	HMGB3	DAD1	CCDC12	CD69	ATP5B	PRDX4
96	SLC2A1	SNCG	IL6ST	SRP9	PRDX1	TUBA1B	HNRNPA0	NFIA	CYR61	PTK7	MYL12A	HCST	APLNR	SDCBP	SET	CLIC1	BAD	RPL28	UCHL1	VDAC3
97	VWF	NAV3	ADD3	PIM1	UBC	BAZ1A	HMGN3	RPS4Y1	BASP1	GNG5	IRF1	SNX6	FDPS	GDF3	TSTD1	CRIP2	ISCU	HSP90AB1	HSPE1	RPS3A
98	EMP1	MAP1B	SERPINH1	TSTD1	SNX3	RBX1	PDLIM7	SERBP1	SDF2L1	HN1	LAMTOR4	IL1B	CLSPN	TXNIP	CCND2	CNN3	COL2A1	DOK2	ACAT2	UQCR10
99	CDH5	ATP5G2	ARHGAP28	HSP90B1	S100A16	CAPN2	PCDH9	CKS2	GEM	H2AFY2	CALM2	EIF4A3	C11orf73	EFEMP1	NME7	PREX1	RAP1A	PSMB8	CHMP5	PPP1CA

## Sheet: AoV Endothelial CL Genes + GSEA
	2/Endo2	3	6	5	4			Pathway	Gene no/100	FDR
0	RPL3	JUNB	TUBA1B	H2AFZ	TFPI		CL.2/Endo2	HALLMARK_MYC_TARGETS_V1 [200]	13	3.75 e-13
1	RPS19	SOCS3	RPL41	TOP2A	EDN1			HALLMARK_OXIDATIVE_PHOSPHORYLATION [200]	9	8.04 e-8
2	RPL32	BAG3	HIST1H4C	TUBA1B	CYR61			HALLMARK_GLYCOLYSIS [200]	4	3.26 e-2
3	RPS18	HSPA5	STMN1	PCNA	HMGN3			HALLMARK_UNFOLDED_PROTEIN_RESPONSE [113]	3	4.18 e-2
4	FTH1	HERPUD1	MIF	UBE2C	ARL4A		CL.3	HALLMARK_TNFA_SIGNALING_VIA_NFKB [200]	29	3.07 e-41
5	EEF1A1	RGCC	EEF1A1	RANBP1	TSPAN5			HALLMARK_UV_RESPONSE_UP [158]	15	3.8 e-18
6	RPL12	ICAM1	HMGB2	HIST1H4C	MMRN1			HALLMARK_APOPTOSIS [161]	12	2.43 e-13
7	RPL41	H3F3B	CDK1	CDK1	EMCN			HALLMARK_HYPOXIA [200]	11	5.4 e-11
8	RPL18A	UBC	UBE2C	ZWINT	SOX4			HALLMARK_MTORC1_SIGNALING [200]	11	5.4 e-11
9	RPL10	EIF1	TOP2A	HMGB2	NTS			HALLMARK_TGF_BETA_SIGNALING [54]	7	8.68 e-10
10	RPL6	SELK	PRDX2	BIRC5	CTGF			HALLMARK_UNFOLDED_PROTEIN_RESPONSE [113]	7	1.43 e-7
11	RPL31	HSPE1	CKS1B	RPL8	GADD45B			HALLMARK_ESTROGEN_RESPONSE_LATE [200]	8	3.2 e-7
12	RPL5	NFKBIA	TUBB	PTTG1	SLC40A1			HALLMARK_P53_PATHWAY [200]	8	3.2 e-7
13	RPL37A	HSPB1	FTH1	CENPK	BTG1			HALLMARK_ESTROGEN_RESPONSE_EARLY [200]	7	4.11 e-6
14	RPL13A	DNAJA1	ARF5	CKS1B	NR2F1		CL.4	HALLMARK_UV_RESPONSE_DN [144]	12	2.13 e-13
15	RPL35A	MCL1	KPNA2	RAN	MDK			HALLMARK_EPITHELIAL_MESENCHYMAL_TRANSITION	12	3.72 e-12
16	RPL37	MAFF	TYMS	ACTG1	SNCA			HALLMARK_TNFA_SIGNALING_VIA_NFKB [200]	12	3.72 e-12
17	ATP5E	ATF3	CFL1	TYMS	RAMP2			HALLMARK_HYPOXIA [200]	11	7.54 e-11
18	RPS17	ZFP36	RPL26	PBK	CITED2			HALLMARK_ESTROGEN_RESPONSE_LATE [200]	8	5.19 e-7
19	RPL23A	CCL2	RPL18A	RRM2	NFIB			HALLMARK_P53_PATHWAY [200]	8	5.19 e-7
20	HNRNPA1	TNFRSF10D	PPIA	NUSAP1	VWF			HALLMARK_COAGULATION [138]	7	6.11 e-7
21	RPL19	HSP90AB1	NUSAP1	SMC4	RNASE1			HALLMARK_KRAS_SIGNALING_UP [200]	7	6.6 e-6
22	RPS7	ID3	H2AFZ	AURKB	WWTR1			HALLMARK_APOPTOSIS [161]	6	2.49 e-5
23	IGFBP5	HSP90AA1	RPS9	HMGB1	PLAT			HALLMARK_APICAL_JUNCTION [200]	5	7.98 e-4
24	RPS12	PMAIP1	RPL22	DTYMK	CTHRC1			HALLMARK_E2F_TARGETS [200]	34	3.6 e-51
25	RPL14	SLC2A3	PCNA	MAD2L1	CLEC14A		CL.5	HALLMARK_G2M_CHECKPOINT [200]	29	2.15 e-41
26	RPS14	HSPH1	HNRNPA1	GGH	SEPP1			HALLMARK_MYC_TARGETS_V1 [200]	23	2.98 e-30
27	RPS9	JUND	UBE2L3	KPNA2	PON2			HALLMARK_MITOTIC_SPINDLE [199]	11	7.14 e-11
28	RPL27A	XBP1	COX8A	SNRPD1	FOS			HALLMARK_DNA_REPAIR [150]	6	2.98 e-5
29	RPS2	HSPA1A	BIRC5	PFN1	S100A10			HALLMARK_MTORC1_SIGNALING [200]	5	1.6 e-3
30	RPL11	IRF1	UBE2S	TUBB	HHEX			HALLMARK_PI3K_AKT_MTOR_SIGNALING [105]	3	1.94 e-2
31	STMN1	TNFSF9	HMGB1	DYNLL1	LTBP1			HALLMARK_G2M_CHECKPOINT [200]	30	4.61 e-43
32	RPS27	ID1	PTTG1	ARL6IP1	CD9		CL.6	HALLMARK_E2F_TARGETS [200]	28	1.91 e-39
33	MIF	UBB	UBE2T	CENPF	SDPR			HALLMARK_MYC_TARGETS_V1 [200]	18	1.5 e-21
34	RPL35	HLA-E	CENPF	UBE2T	NNAT			HALLMARK_MITOTIC_SPINDLE [199]	13	8.78 e-14
35	RPS28	ACTG1	CALM2	TK1	MMP16			HALLMARK_GLYCOLYSIS [200]	7	1.06 e-5
36	RPL29	IFI16	ZWINT	DUT	PSAP			HALLMARK_DNA_REPAIR [150]	5	4.13 e-4
37	RPS26	DDIT3	AURKB	RAD51AP1	ID3			HALLMARK_HYPOXIA [200]	5	1.06 e-3
38	IGFBP7	KLF4	PGAM1	RPS3A	ANXA4			HALLMARK_MTORC1_SIGNALING [200]	5	1.06 e-3
39	GNG11	FOS	MKI67	DKC1	DNAJB1			HALLMARK_OXIDATIVE_PHOSPHORYLATION [200]	5	1.06 e-3
40	RPL27	IER2	ATP5G2	ACTB	WBP5			HALLMARK_FATTY_ACID_METABOLISM [158]	3	4.23 e-2
41	RPS29	ITM2A	LAMTOR4	CDK4	ID2
42	RPL7	CXCL2	TUBA1A	CDC20	SAT1
43	CCL21	CD93	NPM1	HMGB3	LIMS1
44	RPS6	HES1	TPX2	DLGAP5	PLA2G16
45	RPS25	ARID5A	RPL17	MAGOHB	ZNF521
46	VIM	COL15A1	WDR83OS	PSMB3	PTRF
47	BTF3	DNAJB1	H1FX	TMSB15A	BST2
48	RPL36	KLF10	DTYMK	SUMO1	VCAN
49	COX7B	HSPA8	MAD2L1	PSMA4	MALAT1
50	YBX1	SERTAD1	KRTCAP2	SRSF7	MEOX2
51	NPM1	CDKN1A	CLTA	LSM3	FN1
52	MARCKSL1	C8orf4	HMGA1	HINT1	FSTL1
53	RPS21	LAPTM4A	H2AFV	SKA2	FOXP1
54	RPL21	EMP1	MT-ND1	PTMA	KDR
55	UQCR11	MRPL18	CDC20	LSM5	TMCC3
56	PROX1	HSPD1	OAZ1	CCNB1	FLRT2
57	SH3BGRL3	HSPA1B	RPLP1	HMGA1	ANXA2
58	EGFL7	C1orf54	ATPIF1	ATP5B	NR2F2
59	MT-ATP6	SGK1	SMC3	MRPL50	ALDH2
60	UQCRB	EMCN	RRM1	CCNA2	DUSP1
61	RPL18	CEBPD	CKS2	GMNN	TEK
62	MT-CO1	TIMP3	HNRNPA2B1	CCNB2	JUN
63	RPL22	RSL24D1	SLC25A5	LDHA	CD47
64	RPS15	CTGF	TMEM14C	RPS3	GMDS
65	ATP5I	BTG2	HN1	BUB3	EFEMP1
66	NDUFA4	MIDN	TUBA1C	NDUFC2	NRP2
67	RPL4	CLK1	DPY30	TPX2	PECAM1
68	TMSB10	SNX3	PSMB5	VBP1	ATP6V0E1
69	EIF3E	PPP1R15A	CCNB2	KIF20B	TMSB4X
70	RPL28	IL6ST	PRC1	CLSPN	KLF4
71	CFL1	PLXND1	CCNA2	C11orf73	TGM2
72	MT-CO3	RPL13	KIF20B	SNRPG	GIMAP7
73	RPL23	SUMO1	TK1	PAICS	BMP4
74	CLDN5	SDF2L1	DUT	SNRNP40	FCGRT
75	USMG5	RAB5A	EIF6	RMI2	PLSCR4
76	NDUFS5	COL6A2	TPI1	NUCKS1	CPE
77	RPSA	GOLPH3	LDHA	NOL7	NGFRAP1
78	YWHAE	PNISR	PBK	CBX3	SDCBP
79	RPS24	RHOB	A2M	GTSE1	CLU
80	ATP5G2	MYO6	GNAI2	RPL13	HAPLN3
81	RPL10A	RPL8	NME1	ANP32E	TGFBR2
82	TMA7	EIF5	SUMO2	SMC2	COMMD6
83	RPL34	CA2	GAPDH	PHGDH	GDF3
84	RPS5	SERPINH1	PHPT1	SEPW1	FBN1
85	TXN	YPEL5	ANKRD37	XRCC5	PHIP
86	RPLP1	ID2	GTSE1	NUF2	PTPRE
87	EIF4A1	SNHG9	LMNB1	RPA3	CALCRL
88	S100A16	CNN3	TUBB4B	USP1	IFITM3
89	UQCRQ	DNAJA4	SOX17	LMNB1	HYAL2
90	RPL7A	TMEM88	CTNNAL1	H2AFY	PLPP3
91	ATP5J2	PNRC1	CD81	C4orf27	TM4SF1
92	GYPC	GATA2	IKBIP	ENO1	WSB1
93	SERBP1	SKIL	ILF2	CKS2	HSPA1A
94	UNC5B	NR4A1	LXN	DEK	FOXC1
95	GAPDH	MLF1	SMC2	PTOV1	FRZB
96	RPL36A	CTA-29F11.1	EMP2	MZT1	MAFB
97	TFF3	PPP1CC	MGST3	AKR1B1	DSTN
98	ACTB	TOPORS	DLGAP5	PRKDC	SLC38A2
99	OST4	NFKBIZ	SMC4	TXNDC12	TINAGL1
